# Supplementary material for: The identification of effective tumor-suppressing neoantigens using a tumor-reactive TIL TCR-pMHC ternary complex
Source: Exp Mol Med. 2024 Jun 12;56(6):1461–71. doi: 10.1038/s12276-024-01259-2 (PMC11263684; doi:10.1038/s12276-024-01259-2)
Supplement: Supplementary file 2 — Supplementary Table 4 [file 12276_2024_1259_MOESM2_ESM.xlsx]

## Sheet: HCC main
Naive/Memory T cell				Activated T cell				Effector T cell				Precursor exhausted T cell				Exhausted T cell				Proliferating T cell				MAIT				NK/gd-like T cell				ISG T cell				Apoptotic T cell				Myeloid marker+				Low quality
Gene	p_val	avg_log2FC		Gene	p_val	avg_log2FC		Gene	p_val	avg_log2FC		Gene	p_val	avg_log2FC		Gene	p_val	avg_log2FC		Gene	p_val	avg_log2FC		Gene	p_val	avg_log2FC		Gene	p_val	avg_log2FC		Gene	p_val	avg_log2FC		Gene	p_val	avg_log2FC		Gene	p_val	avg_log2FC		Gene	p_val	avg_log2FC
ZNF683	0	1.53194		TNFSF9	7.69e-151	1.06788		GNLY	0	3.5821		IGKV3-20	2.62e-25	2.47653		GEM	0	2.3794		STMN1	0	3.22378		KLRB1	0	2.47014		KLRC2	0	2.69899		IFI6	3.59e-206	2.63434		PTPRC	7.59e-244	2.35471		CST3	0	3.72233		APOA2	0	3.36515
IL7R	0	1.24945		RGCC	1.91e-191	1.03642		FGFBP2	0	3.14321		GZMK	0	1.12784		CXCL13	3.9e-304	2.02641		TUBA1B	7.06e-229	2.85412		CCL20	0	2.45386		TYROBP	3.47e-232	2.1083		ISG15	5.24e-97	2.23038		SYNE2	1.2e-64	2.00322		C1QB	0	3.46204		SERPINA1	0	3.17584
LTB	0	1.1263		ATF3	2.65e-94	0.961403		GZMB	0	2.26023		CD74	0	0.965012		CTLA4	0	1.73129		HIST1H4C	2.78e-104	2.77638		LTB	0	2.27005		LINC02446	2.76e-199	1.92857		MX1	6.22e-151	1.9962		MACF1	1.86e-83	1.99312		C1QA	0	3.40826		RBP4	0	3.149
NR4A1	8.39e-120	0.760815		ZNF331	3e-160	0.902957		GZMH	0	1.83867		CCL4L2	7.19e-148	0.923218		CCL4L2	7.69e-210	1.60506		TUBB	8.27e-239	2.76899		IL7R	0	2.04944		KIR2DL3	0	1.84814		ISG20	1.3e-85	1.75571		HSPA5	2.5e-78	1.98937		C1QC	0	3.3704		APOE	0	3.04874
CCR7	7.54e-228	0.754197		DUSP2	2.19e-274	0.893596		FCGR3A	0	1.64654		HLA-DRA	0	0.900257		TIGIT	0	1.41364		TYMS	0	2.52074		CEBPD	0	1.86205		ZNF683	4.89e-135	1.74341		IFIT2	1.59e-290	1.72814		LNPEP	9.52e-78	1.84783		TYROBP	0	2.81809		APOC3	0	3.01992
EGR1	1.43e-172	0.749888		DNAJA1	1.98e-180	0.836494		EFHD2	0	1.62819		HLA-DRB1	0	0.85807		CD200	0	1.35856		MKI67	0	2.47586		TRAV1-2	0	1.44856		XCL1	1.33e-122	1.59989		IFI44L	0	1.70447		LCP1	8.55e-98	1.82835		IFI30	1.8e-254	2.75202		APOC2	0	2.87075
LINC02446	1.84e-161	0.748323		EGR1	6.08e-98	0.823183		PRSS23	0	1.56955		CD27	5.48e-288	0.819669		TNFRSF9	0	1.33689		HMGB2	1.09e-260	2.47526		NCR3	0	1.36733		HOPX	9.86e-97	1.38596		TNFSF10	1.35e-105	1.701		RALGAPA1	1.52e-32	1.78028		FCER1G	0	2.71038		APOA1	0	2.81506
XCL1	5.82e-139	0.735438		BTG2	1.19e-189	0.819386		NKG7	0	1.52413		CCL3	2.88e-82	0.81355		MS4A6A	0	1.29682		HMGN2	1.38e-236	2.23394		AQP3	0	1.3649		GNLY	7.96e-38	1.22795		LY6E	1.3e-68	1.5648		RNF213	1.48e-76	1.76467		CTSB	8e-196	2.38924		VTN	0	2.8022
FOSB	4.89e-159	0.703957		NR4A1	9.88e-108	0.804833		KLF2	0	1.4641		HLA-DQA1	2.07e-207	0.751817		XCL2	1.62e-74	1.28803		UBE2C	0	2.22915		CCR6	0	1.3467		CD7	2.95e-77	1.18139		IFITM1	1.37e-93	1.5516		SLC2A3	5.87e-48	1.71196		TIMP1	8.18e-68	2.35559		APOC1	0	2.79322
NFKBIA	2.23e-164	0.703647		FOSB	1.55e-162	0.792202		HSPA6	8.4e-78	1.42468		HLA-DRB5	1.42e-284	0.738416		PDCD1	0	1.27745		RRM2	0	1.94568		NFKBIA	4.28e-134	1.29143		TRBV12-4	4.5e-73	1.17231		EPSTI1	5.08e-114	1.52454		IQGAP1	3.58e-60	1.70486		HMOX1	2.54e-302	2.33518		AMBP	0	2.74743
ANXA1	5.93e-213	0.695884		ZFP36	1.26e-196	0.749004		PLEK	0	1.40295		HLA-DQB1	1.63e-177	0.736142		RGS2	2.67e-237	1.26139		PCLAF	0	1.92021		TRBV6-4	0	1.19897		CTSW	8.69e-65	1.05789		IRF7	5.05e-77	1.50082		TNFAIP3	2.63e-52	1.64901		MT2A	2.9e-18	2.28683		IGFBP7	1.16e-141	2.71861
LMNA	2.72e-93	0.691254		NR4A2	1.66e-146	0.740253		KLRD1	0	1.36383		HLA-DPA1	1.54e-305	0.701587		PHLDA1	1.36e-192	1.22507		HIST1H1B	0	1.86629		LST1	0	1.10624		KLRD1	3.58e-94	1.04029		OASL	4.93e-52	1.47957		MALAT1	3.96e-196	1.61942		HLA-DRA	1.77e-99	2.27151		ALB	0	2.71283
ZFP36L2	1.24e-209	0.683186		YPEL5	1.18e-118	0.737807		PRF1	0	1.26437		PDCD1	4.56e-145	0.662882		CD27	1.74e-293	1.21139		CENPF	0	1.86344		TNF	3e-62	1.05579		XCL2	5.29e-66	0.981111		XAF1	3.36e-84	1.42907		SLC38A2	3.55e-35	1.58458		FTL	6.14e-158	2.26179		TTR	0	2.48111
FOS	2.22e-131	0.674027		JUNB	4.82e-203	0.713266		CX3CR1	0	1.23912		ITM2A	4.21e-168	0.633848		ZFP36L1	8.4e-233	1.20575		NUSAP1	0	1.76611		CD83	1.55e-62	0.940073		KLRC3	5.22e-230	0.9649		IFIT3	0	1.42025		AHNAK	2.24e-40	1.56205		AIF1	3.05e-269	2.21156		TF	0	2.3894
FLT3LG	3.11e-219	0.672147		DUSP1	2.34e-167	0.708835		SPON2	0	1.18428		GZMA	0	0.62807		TNFSF9	1.85e-174	1.19975		DUT	4.29e-183	1.71801		IL4I1	0	0.935438		TRBV28	3.79e-22	0.937293		IFIT1	0	1.38112		HSPH1	1.55e-31	1.55548		RNASE1	5.08e-297	2.16911		HP	0	2.29691
VIM	2.27e-266	0.652656		CXCR4	2.97e-127	0.681399		S1PR5	0	1.16337		SIRPG	1.58e-144	0.625486		TRBV11-1	7.7e-77	1.18648		TOP2A	0	1.66686		TNFAIP3	6.82e-83	0.879943		KIR3DL2	6.34e-286	0.927579		IFI35	1.46e-77	1.36778		RESF1	3.56e-51	1.5538		SOD2	1.22e-53	2.14776		ORM1	0	2.26185
RGCC	1.34e-108	0.648628		HSP90AB1	1.16e-158	0.675467		PLAC8	0	1.12037		CCL5	0	0.622813		SLA	1.85e-222	1.1804		HIST1H3D	3.13e-153	1.66273		TRBV6-1	8.12e-103	0.878384		CD63	1.2e-62	0.868282		MT2A	6.54e-57	1.36275		ARIH1	5.68e-29	1.55104		CD68	0	2.13225		FABP1	0	2.08858
AREG	1.14e-81	0.645773		SERTAD1	7.02e-83	0.67348		EMP3	0	1.07094		CCL4	3.02e-137	0.616401		CCL3	2.1e-128	1.15501		ASPM	0	1.64276		TMIGD2	0	0.844721		HSPA6	0.0026499	0.853218		PLSCR1	6.71e-78	1.35777		TLN1	2.05e-39	1.45814		S100A9	0	2.10139		RARRES2	0	2.06398
JUNB	3.87e-233	0.639867		IER2	1.15e-73	0.662422		LGALS1	1.63e-301	1.05131		HLA-DPB1	5e-228	0.609317		DUSP4	1.26e-185	1.15213		MCM7	0	1.63253		SLC4A10	0	0.84459		TRGV4	1.27e-25	0.845492		OAS1	3.42e-125	1.34243		FUS	3.31e-46	1.45365		IFI27	4.45e-104	2.04584		CLU	0	2.05509
JUN	2.57e-144	0.637674		UBE2S	2.96e-100	0.655185		LAIR2	0	0.978904		COTL1	1.49e-201	0.597799		CRTAM	3.12e-90	1.12432		HIST1H1E	2.19e-155	1.59221		FLT3LG	7.41e-116	0.798286		NCR3	9.14e-49	0.803967		HERC5	3.94e-142	1.32864		VPS13C	1.6e-28	1.43638		PSAP	4.63e-65	1.80993		APOH	0	2.04544
IER2	1.63e-114	0.625921		TUBA4A	3.79e-65	0.642714		LITAF	8.06e-304	0.964387		HLA-DMA	4.92e-136	0.585864		LINC01480	0	1.11937		TPX2	0	1.5277		CAPG	1.6e-115	0.795287		SPRY2	1.81e-75	0.79352		GBP1	8.19e-56	1.31988		ITGA4	6.06e-34	1.43445		NPC2	2.91e-108	1.78804		MGST1	0	2.03127
PLP2	8.24e-163	0.561509		TUBB4B	1.49e-88	0.630241		KLF3	3.59e-267	0.963511		CCL3L1	5.18e-74	0.584697		XCL1	2.4e-65	1.1076		H2AFZ	2.29e-153	1.5049		RORA	4.2e-101	0.781952		IFITM2	2.8e-43	0.76401		MX2	4.69e-106	1.21731		IKZF3	1.67e-25	1.41829		CTSL	0	1.7877		AHSG	0	1.99606
CAPG	2.51e-135	0.53123		DNAJB1	2.5e-147	0.617278		S1PR1	0	0.952199		CXCR6	1.53e-88	0.55195		SNX9	1.11e-281	1.10037		CDC20	0	1.49112		CD69	1.28e-59	0.763943		TRGV8	7.76e-24	0.700879		BST2	6.74e-57	1.18885		LBR	7.09e-25	1.40077		MS4A7	0	1.773		APOB	0	1.8855
LINC00892	2.13e-183	0.51802		NEU1	1.64e-51	0.613909		C12orf75	1.52e-230	0.910584		RGS1	5.08e-112	0.551259		TNFRSF1B	1.91e-198	1.09344		HIST1H1D	6.59e-143	1.48948		CDKN1A	4.7e-48	0.73625		FCRL6	1.95e-45	0.696665		EIF2AK2	1.6e-65	1.1104		UTRN	2.22e-31	1.39647		CTSZ	1.32e-115	1.73558		EPHX1	0	1.85544
CDKN1A	1.3e-80	0.511039		TAGAP	1.63e-45	0.604275		S100A10	1.26e-299	0.907168		TIGIT	1.39e-100	0.489354		LAG3	2.08e-203	1.09134		CXCL13	3.25e-150	1.48407		EGR1	3.24e-22	0.729352		LGALS1	1.65e-25	0.666913		GBP5	2.23e-46	1.09647		IGF2R	2.78e-30	1.38901		SPP1	3.41e-42	1.69729		C3	0	1.85068
TCF7	2.36e-134	0.501992		HSP90AA1	7.82e-128	0.597288		CD52	0	0.902687		CST7	2.68e-185	0.46435		TOX	3.77e-244	1.07555		H2AFV	8.11e-165	1.47395		PDE4D	1.32e-102	0.722223		IKZF2	1.13e-94	0.658901		TYMP	3.04e-68	1.08276		KMT2A	1.41e-21	1.38323		CD14	4.7e-297	1.68933		FGG	0	1.8452
GADD45B	2.52e-61	0.489513		RGS1	4.15e-67	0.591693		C1orf21	0	0.894767		LYST	1.92e-87	0.442921		NBL1	0	1.07395		CKS1B	0	1.4693		S100A4	5.38e-128	0.718848		AGTRAP	9.71e-29	0.625037		UBE2L6	1.28e-47	1.0517		SLFN5	1.21e-21	1.37973		CXCL2	3.81e-208	1.62862		FGB	0	1.81667
BTG2	1.35e-88	0.489199		JUN	1.37e-100	0.577721		S100A4	0	0.882422		PLAAT4	1.68e-137	0.43092		IGFLR1	2.25e-226	1.0571		SMC4	0	1.45902		NFKBIZ	3.03e-43	0.717293		CD300A	1.02e-35	0.612064		SAMD9L	4.66e-61	1.04177		AC020916.1	2.99e-10	1.36391		S100A8	6.82e-261	1.59674		SELENOP	0	1.76667
LEF1	8.4e-171	0.474103		MYADM	1.57e-84	0.576961		FLNA	8.35e-184	0.876347		TRAC	4.7e-52	0.428971		LYST	1.27e-232	1.04834		HMGB1	3.96e-156	1.44219		RPLP0	3.44e-177	0.712384		MZB1	1.15e-64	0.600858		RSAD2	3.94e-219	1.02943		SLC38A1	5.59e-20	1.36204		MARCKS	0	1.57753		IFITM3	2.67e-271	1.76419
SOCS1	5.65e-90	0.472014		CREM	6.92e-65	0.571797		ADGRG1	4.3e-254	0.86187		TOX	1.19e-87	0.425469		RGS1	3.98e-186	1.02242		HIST1H3B	0	1.43021		CD40LG	4.82e-209	0.695808		KIR2DL1	2.92e-188	0.572115		STAT1	2.36e-48	1.01373		CANX	1.46e-27	1.36107		SELENOP	4.19e-103	1.55386		TMEM176B	0	1.76406
CISH	2.62e-72	0.466527		TSC22D3	8.88e-72	0.571755		KLRG1	1.32e-206	0.847842		APOBEC3G	9.93e-67	0.423703		ICOS	1.85e-196	1.00419		TMPO	2.9e-236	1.39693		TRBV20-1	1.67e-31	0.693595		KLRC1	4.1e-18	0.564661		LGALS9	5.77e-73	1.01214		SYNE1	1.08e-16	1.35614		LYZ	0	1.53823		FN1	0	1.73014
TSC22D3	1.32e-93	0.460265		H3F3B	3.29e-173	0.570375		FGR	0	0.824032		LIMD2	2.07e-106	0.423119		GFOD1	2.42e-285	0.976235		PCNA	8.24e-287	1.38869		RPLP1	1.9e-255	0.68167		CAPG	1.21e-21	0.560558		ATF3	2.44e-11	0.998502		CEMIP2	2.47e-19	1.35464		CXCL3	8.16e-243	1.49296		TMEM176A	0	1.69901
CD69	4.38e-97	0.46009		JUND	8.4e-212	0.56588		BIN2	2.65e-199	0.821192		CORO1A	1.04e-165	0.421401		TAGAP	3.31e-100	0.949999		CDK1	0	1.37839		SPOCK2	3.75e-79	0.678498		CAPN12	9.97e-46	0.551558		IFI44	1.38e-82	0.942385		MYADM	1.43e-08	1.34347		LGMN	0	1.48775		NUPR1	4.06e-245	1.67636
GRASP	7.84e-146	0.452661		SRSF7	3.61e-107	0.560798		ITGB1	6.34e-175	0.817448		LINC01943	2.17e-51	0.415838		CD7	6.14e-166	0.947804		CDT1	0	1.37682		CTSH	3.53e-184	0.664374		MATK	3.03e-20	0.536816		LAP3	3.74e-44	0.937585		GLS	6.26e-25	1.34164		CFD	0	1.47777		FGL1	0	1.66816
S100A10	9.84e-146	0.451364		FOS	6.69e-93	0.550268		RAP1B	2e-201	0.812779		DENND2D	3.24e-55	0.409966		RDH10	9.47e-270	0.909905		HIST1H1C	6.97e-127	1.3621		TNFSF13B	4.02e-288	0.6618		AOAH	2.34e-31	0.516363		SP110	2.49e-36	0.921417		NFKB1	1.7e-08	1.32793		CD74	2.17e-76	1.46592		GC	0	1.64065
TXNIP	2.13e-106	0.448202		TUBA1A	1.28e-61	0.5398		TXNIP	2.38e-213	0.806495		ARHGAP9	1.22e-69	0.405588		ITM2A	3.95e-142	0.909613		TK1	0	1.35322		DPP4	1.25e-204	0.65515		PABPC1	2.66e-16	0.499104		PHF11	4.04e-37	0.906013		NEAT1	7.18e-34	1.30411		PLTP	0	1.44423		FGA	0	1.6093
PTGER2	1.65e-124	0.446765		CSRNP1	3.26e-63	0.532589		TTC38	5.03e-242	0.806196		CD8B	8.91e-94	0.401435		TOX2	2.54e-242	0.905882		MCM5	0	1.35204		FKBP11	1.73e-75	0.646956		LAT2	1.93e-85	0.492664		GBP4	1.86e-36	0.879338		PDIA3	6.58e-32	1.27202		FTH1	1.16e-58	1.4341		IGFBP2	0	1.57604
ZFP36	4.53e-63	0.440792		DDIT4	8.22e-50	0.527132		TBX21	9.38e-174	0.800383		LAG3	1.94e-50	0.386556		SNAP47	1.87e-175	0.904638		TRBV5-1	1.82e-45	1.32225		ERN1	9.87e-55	0.643746		DUSP5	2.14e-05	0.473944		USP18	2.64e-135	0.876308		PIK3R1	1.28e-16	1.25265		MT1G	3.59e-77	1.42995		CES1	0	1.57067
FXYD5	9.29e-114	0.435115		CDKN1A	1.01e-41	0.525248		ZEB2	6.75e-189	0.782864		SH2D1A	1.33e-53	0.386536		DRAIC	4.79e-218	0.892272		ASF1B	0	1.2995		IFNGR1	6.29e-74	0.632554		PIK3R1	9.97e-16	0.470373		CD38	1.73e-31	0.875851		CD69	1.41e-32	1.25123		SLC40A1	2.98e-120	1.41949		PTGR1	0	1.56492
SOCS3	2.33e-100	0.433685		HSPA8	2.2e-122	0.517118		ADRB2	2.01e-165	0.772561		LSP1	1.73e-116	0.38071		TRBV7-6	9.74e-37	0.874006		CENPM	0	1.28598		HSPA1B	1.69e-29	0.629657		TGFB1	3.53e-16	0.469065		TRIM22	1.18e-43	0.857804		MTRNR2L12	1.2e-31	1.24037		G0S2	6.01e-43	1.40951		CYB5A	0	1.51011
CD55	2.99e-66	0.430071		MARCKSL1	9.93e-45	0.517056		DSTN	5.02e-152	0.756228		GIMAP4	2.88e-70	0.380038		MYO1E	1.21e-186	0.855668		GAPDH	4.39e-196	1.27363		TPT1	2.02e-215	0.624752		TRAV13-1	1.6e-09	0.468639		IER2	2.16e-21	0.851809		REL	8.08e-18	1.23775		SPI1	0	1.40343		AKR1C1	0	1.48953
UBE2S	3.78e-75	0.421703		UBB	1.96e-115	0.514797		TLE5	1.65e-236	0.753995		TRBC2	5.07e-56	0.377916		FAM3C	2.18e-151	0.843626		CCNA2	0	1.26914		PNP	2.66e-43	0.621044		TRG-AS1	4.6e-09	0.459018		OAS3	5.17e-85	0.851257		AKAP13	1.68e-20	1.23615		SAT1	7.78e-47	1.40163		SERPINA3	0	1.48683
DNAJA1	1.42e-50	0.420836		CCL4	9.7e-39	0.511272		ARL4C	9.23e-199	0.752788		AC243829.4	2.17e-65	0.377807		TRBV5-1	2.1e-33	0.842067		PTTG1	3.95e-129	1.26437		CA2	2.35e-146	0.612967		IL32	5.76e-41	0.457607		SP100	1.17e-30	0.843674		RSRP1	5.23e-19	1.22584		FCGRT	5.63e-131	1.39849		FTL	7.13e-289	1.46723
CITED2	1.86e-47	0.415792		CD69	1.59e-106	0.510544		CTSW	3.43e-168	0.750535		CD3D	1.05e-120	0.37561		NR4A2	3.34e-96	0.835996		DEK	1.16e-161	1.26329		FOSB	4.1e-34	0.58399		IL2RB	1.21e-18	0.455752		HSH2D	3.19e-51	0.825874		TAPBP	8.41e-20	1.21998		MARCO	0	1.38686		SPINK1	1.6e-128	1.45468
ANKRD37	5.71e-41	0.414477		CD83	3.26e-37	0.507333		TGFBR3	4.57e-211	0.745744		ASB2	2.05e-53	0.368042		CSF1	2.19e-91	0.833574		H2AFX	1.06e-102	1.25602		PPP1R15A	6.4e-33	0.571545		CD160	1.06e-25	0.443202		LAG3	2.63e-27	0.811992		CEP350	2.11e-16	1.20829		APOE	4.71e-64	1.38204		SERPING1	0	1.42415
NCF1	7.04e-96	0.412434		KLF6	2.56e-70	0.498066		FCRL6	4.19e-168	0.717933		TRBC1	4.51e-11	0.36732		PKM	1.44e-93	0.81138		RANBP1	7.03e-174	1.25209		S100A6	5.59e-74	0.567461		PTGDR	2.78e-21	0.440007		PSMB9	7.71e-39	0.792819		ADAM10	6.61e-25	1.19597		PLAUR	2.85e-183	1.34723		CFB	0	1.40725
CD83	1.4e-54	0.411899		DUSP5	6.34e-49	0.495788		ANXA1	2.73e-192	0.717785		DUSP4	3.65e-39	0.364938		RHOB	7.08e-96	0.803857		KIF22	9.38e-242	1.24243		G3BP2	4.96e-39	0.558679		CTSA	1.37e-12	0.438063		ZBP1	6.2e-42	0.788979		PDE4B	1.93e-10	1.19255		CEBPD	1.46e-92	1.32292		SERPINC1	0	1.40008
CD52	5.68e-146	0.409465		AREG	3.17e-24	0.49532		TRAV19	8.42e-118	0.70706		CYTOR	7.5e-49	0.360085		TRBV30	3.97e-29	0.801779		KIFC1	0	1.22747		IL23R	0	0.546973		KIR2DL4	4.63e-43	0.436537		NT5C3A	5.16e-21	0.765365		RANBP2	3.28e-20	1.19168		FOLR2	0	1.32039		ATF5	9.34e-113	1.39308
C1orf162	6.81e-101	0.403779		UBC	1.54e-136	0.486668		S100A6	1.66e-243	0.686538		GYPC	3.62e-64	0.357453		PTPN11	4.43e-133	0.797123		FABP5	1.65e-129	1.22465		ZBTB16	1.2e-229	0.543798		GLUL	9.37e-14	0.433526		IFI16	6.28e-21	0.760266		SMCHD1	6.37e-16	1.17962		GLUL	2.03e-72	1.30399		CYP2D6	0	1.38617
CXCR3	2.63e-92	0.39153		KLF2	8.16e-23	0.483048		RIPOR2	1.12e-137	0.683381		GIMAP7	6.98e-53	0.356484		AC243829.4	7.18e-168	0.788063		ZWINT	0	1.22315		LTK	0	0.542916		CKLF	7.39e-15	0.427231		SAT1	3.82e-24	0.753201		GPRIN3	3.15e-16	1.17622		HLA-DPA1	1.15e-49	1.2839		ASS1	0	1.38007
S100A4	2.81e-130	0.389707		SOCS1	5.1e-47	0.478394		TRGV7	8.09e-51	0.667219		ALOX5AP	9.42e-40	0.353186		RNF19A	2.64e-121	0.783464		CLSPN	0	1.2192		FOS	2.85e-24	0.537236		TRGV3	5.28e-13	0.418171		SAMD9	9.67e-30	0.749166		ITGB1	5.48e-05	1.17168		HLA-DRB5	5.32e-38	1.268		NEAT1	3.63e-45	1.37792
KLF2	2.27e-38	0.386469		DUSP4	1.1e-24	0.472251		ABHD17A	1.42e-138	0.656675		CORO1B	1.95e-33	0.352731		PCED1B	1.11e-117	0.767324		COTL1	1.49e-108	1.1748		IER5	2.29e-29	0.532228		GSTP1	4.23e-17	0.417864		SHFL	5.39e-18	0.729687		SETX	8.62e-16	1.17019		GRN	3.09e-89	1.23794		ALDOB	0	1.37161
SUSD3	1.48e-106	0.385567		CKS2	1.34e-43	0.470077		UCP2	4.72e-123	0.65022		PSMB10	1.08e-60	0.35257		MIR155HG	6.4e-121	0.751508		ARL6IP1	5.95e-37	1.15449		ICAM1	1.7e-22	0.529328		TMSB4X	6.38e-46	0.407425		FOS	3.56e-19	0.724809		TGFBR2	2.51e-14	1.16976		HLA-DRB1	3.37e-50	1.22205		ORM2	0	1.36365
LINC02273	3.37e-126	0.383014		METRNL	1.44e-28	0.46921		RASGRP2	8.77e-178	0.648467		HLA-DQA2	5.15e-44	0.351703		NFATC1	9.56e-165	0.748765		CCNB2	0	1.15054		LGALS3	8.27e-32	0.528712		ZFP36L2	6.54e-06	0.405701		DRAP1	5.98e-24	0.711469		SLC4A7	1.46e-17	1.16025		HLA-DPB1	2.42e-41	1.18548		HPX	0	1.34726
LDHB	5.53e-74	0.372759		EIF4A3	3.91e-39	0.466909		LINC02384	0	0.643686		PARK7	2.23e-61	0.351313		GBP2	1.92e-89	0.742952		RAN	1.92e-147	1.14996		MYBL1	8.33e-59	0.528499		TNFSF14	7.46e-05	0.404772		EGR1	8.67e-20	0.709244		DYNC1H1	2.15e-11	1.15936		IGSF6	0	1.18394		GPC3	0	1.33029
XBP1	8.34e-75	0.367358		HSPE1	5.08e-61	0.458962		TPST2	1.15e-103	0.643437		ATP5F1E	3.21e-131	0.350667		TRGV5	3.51e-51	0.737355		PKMYT1	0	1.14446		TLE1	2.05e-134	0.527516		LEF1	2.44e-19	0.394676		IRF1	7.89e-19	0.708742		ATP2B4	5.15e-14	1.15289		MS4A6A	1.39e-97	1.17087		CYP2E1	0	1.29966
MYADM	1.3e-68	0.367203		EIF5	1.52e-60	0.4537		GZMM	1.79e-163	0.619022		TOX2	5.67e-43	0.345702		FABP5	3.02e-77	0.717892		MCM3	0	1.14259		MYC	9.09e-35	0.526701		STOM	2.27e-09	0.39431		PARP9	1.05e-38	0.707093		GLG1	1.12e-16	1.14537		LGALS3	8.23e-70	1.1568		KNG1	0	1.29709
EIF4A3	2.45e-45	0.367003		SELENOK	5.58e-44	0.44827		YWHAQ	1.51e-91	0.615076		SIT1	1.24e-47	0.341552		HAVCR2	1.7e-140	0.715833		SMC2	0	1.13916		HPGD	5.13e-119	0.518455		CISH	7.88e-08	0.38905		AREG	2.83e-07	0.70001		STAT3	1.51e-11	1.14215		BLVRB	1.7e-104	1.15146		AGT	0	1.29113
GPR183	6.34e-43	0.365345		TSPYL2	1.35e-29	0.447261		ASCL2	0	0.61491		HCST	1.03e-100	0.339634		ID3	7.86e-82	0.71439		CDKN3	0	1.13027		SLAMF1	3.66e-66	0.51277		SCML4	9.1e-16	0.387918		PALM2-AKAP2	2.5e-39	0.691306		DOCK10	6.27e-20	1.1362		LST1	2.03e-140	1.12243		AZGP1	0	1.28618
FTH1	9.51e-71	0.361899		ZFAND2A	2.7e-38	0.440785		SH3BGRL3	1.35e-305	0.614248		LCK	9.32e-68	0.337352		CD82	2.17e-88	0.709113		UBE2T	0	1.12911		GPR65	6.04e-42	0.511967		PLAAT3	3.21e-09	0.383766		PSME2	4.38e-30	0.687052		SERINC1	6.67e-11	1.12586		HLA-DQA1	1.15e-41	1.12144		IGFBP1	0	1.27953
GAS5	6.16e-68	0.36031		GZMK	1.44e-95	0.43721		SH3BP5	1.8e-123	0.613392		PCED1B-AS1	1.9e-58	0.334505		RGCC	8.8e-63	0.706778		MAD2L1	0	1.11718		ZC3H12A	6.99e-30	0.505948		GNPTAB	1.69e-13	0.38376		PPM1K	6.71e-20	0.679601		ADGRE5	1.57e-07	1.12416		NEAT1	1.81e-14	1.09354		AGXT	0	1.25441
CRIP1	1.08e-48	0.355878		GTF2B	2.47e-37	0.434679		CLIC3	1.13e-88	0.60606		DRAIC	4.58e-52	0.332545		GAPDH	6.79e-138	0.689986		CDCA8	0	1.11601		ME1	4.94e-220	0.505735		GLIPR2	5.22e-12	0.380205		IFITM3	1.81e-15	0.671786		BTG2	7.13e-22	1.12092		S100A11	4.38e-44	1.08784		CRP	4.62e-192	1.24436
TAGLN2	2.16e-76	0.355041		CCL3L1	2.47e-18	0.433784		LYAR	1.04e-86	0.601339		CD2	1.59e-76	0.331859		KRT86	4.4e-141	0.685302		ANP32B	3.35e-129	1.11096		TNFRSF25	3.54e-91	0.505721		SERPINB6	1.75e-14	0.375458		CMPK2	1.64e-100	0.667614		TMBIM6	8.46e-26	1.11639		NINJ1	7.46e-50	1.07852		C1S	0	1.23008
RBPJ	2.3e-51	0.353828		EIF1	1.17e-155	0.433188		IFITM2	2.36e-132	0.601108		CTSC	3.35e-58	0.331389		LIMS1	1.08e-114	0.685147		DHFR	0	1.08307		GYG1	4.47e-49	0.502225		CXCR3	3.27e-08	0.363567		SPATS2L	1.26e-21	0.651816		LY75	6.3e-18	1.11439		TYMP	1.04e-44	1.07027		ANGPTL8	5.23e-222	1.22922
LGALS1	2.77e-79	0.351306		CITED2	6.35e-31	0.429302		KLRF1	8.46e-271	0.556007		CNN2	6.49e-44	0.326657		PARK7	1.76e-91	0.680998		PHF19	0	1.08288		RORC	3.33e-236	0.499148		HSPB1	0.0032671	0.353637		SERTAD1	1.69e-14	0.650441		TM9SF3	1.23e-12	1.11209		IGF2	1.81e-16	1.06479		A2M	0	1.20936
TMEM123	1.91e-86	0.35033		BCAS2	3.85e-25	0.428189		SELPLG	4.34e-92	0.552802		PTPN6	9.93e-26	0.322474		CCL4	3.16e-58	0.676748		NASP	7.94e-165	1.07255		YWHAH	2.62e-38	0.493745		RHOC	5.63e-08	0.346882		SOCS1	1.03e-12	0.636881		PRRC2C	3.26e-22	1.11095		LIPA	4.2e-74	1.06065		GSN	1.42e-251	1.19658
IFITM2	1.74e-84	0.35003		TUBB2A	1.88e-29	0.427649		C1orf162	3.48e-103	0.551517		IL16	6.89e-35	0.321562		VCAM1	2.84e-103	0.676278		FEN1	0	1.0635		NR4A1	9.81e-20	0.491975		HCST	8.41e-18	0.336451		DDX60L	2.48e-35	0.63677		BIRC6	7.57e-18	1.10577		DAB2	0	1.05567		F2	0	1.19414
BTG1	3.32e-100	0.345747		ODC1	1.53e-27	0.425505		TRGV2	7.75e-41	0.550492		CXCR3	3.8e-36	0.319964		RHBDD2	3.07e-79	0.671594		TPI1	2.49e-108	1.06047		TTC39C	9.45e-47	0.488004		SYNGR1	7.67e-16	0.335581		JUN	5.48e-21	0.636585		ARAP2	1.04e-12	1.10384		C5AR1	0	1.03857		CALD1	0	1.16209
TNF	5.17e-31	0.340453		NFKBIA	6.87e-52	0.424748		TRGV3	1.92e-34	0.549879		GIMAP5	3.48e-39	0.31941		FCMR	3.9e-79	0.671182		CARHSP1	1.35e-203	1.05898		PABPC1	5.23e-43	0.484117		PTGER2	8.37e-11	0.329672		C5orf56	1.36e-21	0.635542		DDX6	5.56e-11	1.10332		MAFB	0	1.03401		ALDH1A1	0	1.16201
S100A6	1.67e-110	0.338502		HSPH1	1.98e-55	0.422601		CDKN2D	8.99e-78	0.549187		GMFG	8.21e-55	0.31905		GADD45G	9.44e-62	0.66449		HLA-DRA	1.92e-102	1.05696		ZFP36	1.54e-20	0.480791		PIM1	3.86e-07	0.329173		IFI27	0.000271009	0.619885		MYCBP2	2.14e-09	1.10083		CXCL8	8.91e-247	1.02193		PCK1	0	1.1216
DUSP1	1.98e-52	0.33663		SRGN	1.02e-66	0.419941		TOB1	1.45e-54	0.543106		SEPTIN1	7.63e-52	0.317639		HLA-DMA	9.9e-85	0.654602		CALM3	2.36e-117	1.05281		EEF1G	7.19e-67	0.480369		CASK	2.52e-11	0.328928		HAPLN3	1.29e-44	0.61583		SLC7A5	1.87e-12	1.09882		CCL2	3.46e-129	1.01216		HRG	1.58e-286	1.1135
S100A11	3.39e-70	0.3359		SDCBP	1.93e-27	0.418566		S1PR4	2.83e-75	0.532385		EOMES	1.45e-44	0.317122		SOD1	6.22e-71	0.653637		BIRC5	0	1.0522		SPRY1	3.08e-33	0.480222		BCAS2	0.000203657	0.327436		IFITM2	7.7e-18	0.614159		BCL11B	1.75e-08	1.09588		IL1B	2.45e-286	1.01137		ITIH2	0	1.1054
GADD45G	3.7e-24	0.332602		ARL4D	1.75e-23	0.417346		CEP78	5e-110	0.528525		CTLA4	6.53e-44	0.316116		STAT3	1.67e-54	0.653333		LMNB1	3.24e-279	1.05168		RUNX2	3.4e-115	0.474294		TCF7	1.02e-08	0.326086		NUB1	1.81e-15	0.609922		ANKRD12	7.16e-12	1.09079		CD163	0	0.990669		FBP1	0	1.08526
CTSA	5.5e-52	0.328156		HSPA1B	1.67e-64	0.411046		CCND3	3.83e-71	0.52605		AC243829.1	8.91e-41	0.313761		ETV1	5.92e-182	0.647364		COX8A	8.77e-129	1.04744		PDCD4	1.7e-36	0.462671		IFITM1	6.89e-18	0.322396		PLAAT4	5.85e-25	0.605457		MBNL1	1.07e-20	1.09048		APOC1	9.5e-54	0.989252		HPD	1.91e-272	1.06462
GATA3	1.39e-38	0.328128		DDIT3	2.75e-35	0.409759		KLRC4	9.35e-46	0.513802		CAPZB	6.95e-64	0.312499		CD70	1.36e-85	0.646748		HIST1H2AG	8.65e-230	1.04533		PFKFB3	1.93e-35	0.460726		FAM49A	3.1e-22	0.322025		EIF4A3	7.69e-10	0.597684		BPTF	1.67e-07	1.08934		CYBB	0	0.955609		IGFBP4	5.39e-282	1.05023
LGALS3	2.15e-55	0.325367		IER5L	4.58e-30	0.407308		SYNGR1	2.88e-85	0.51246		TRAT1	1.94e-35	0.308878		LINC01943	7.12e-82	0.639302		AURKB	0	1.0436		EEF1B2	5.91e-71	0.460687		VIM	6.53e-11	0.320498		PSMB8	3.87e-16	0.596893		PTGER4	4.84e-09	1.089		TREM2	0	0.95212		IFI27	2.09e-65	1.04119
HSPA8	3.65e-54	0.321691		TUBA1C	3.06e-27	0.405171		MYBL1	5.28e-88	0.510516		IL32	1e-151	0.308077		SIRPG	2.41e-82	0.636196		DNMT1	7.54e-172	1.03932		GPR35	4.25e-75	0.449697		RRAS2	2.02e-13	0.320108		NMI	6.72e-22	0.59111		CHD1	2.41e-10	1.08878		CTSD	2.11e-26	0.950182		ITIH3	0	1.03972
PRKCQ-AS1	2.05e-49	0.319433		CCL4L2	2.54e-32	0.404733		CST7	1.14e-193	0.509795		FABP5	1.17e-53	0.306693		C9orf16	5.03e-66	0.631599		NUCKS1	9.55e-124	1.03398		SATB1	2.55e-77	0.449417		CDIP1	7.45e-13	0.316928		GTF2B	1.13e-09	0.589877		IL10RA	3.85e-08	1.08802		CTSS	4.56e-41	0.950136		PRAP1	0	1.02319
GLUL	4.73e-46	0.31885		IFRD1	5.84e-31	0.403314		SAMD3	3.71e-63	0.495861		MIR155HG	1.13e-30	0.306322		CBLB	3.23e-86	0.631042		PLK1	0	1.03313		MGAT4A	2.85e-46	0.449166		DHRS7	4.43e-09	0.315714		BTG2	1.43e-11	0.574873		CD96	1.42e-11	1.08377		BRI3	1.64e-46	0.932979		BHMT	0	0.995995
NOSIP	2.7e-32	0.317029		PLK3	4.63e-39	0.403096		UPP1	2.59e-59	0.494448		RAC2	6.33e-90	0.302709		ARID5B	3.01e-70	0.630295		CENPU	0	1.0221		ARL4A	2.97e-27	0.447478		MYL12A	6.13e-17	0.314643		CD69	3.03e-15	0.571457		CD46	5.41e-08	1.07979		FCGR3A	9.75e-81	0.930275		C8G	0	0.995044
TUBA1A	1.88e-35	0.312818		PIM3	1.04e-29	0.40289		PATL2	3.98e-96	0.487539		PTPRCAP	2.45e-33	0.301968		METRNL	1.79e-68	0.629095		GINS2	0	1.01612		DUSP1	1.15e-28	0.446159		HSPA1A	0.00024154	0.310834		RTP4	8.71e-32	0.569451		RNF19A	2.7e-06	1.07605		GPNMB	0	0.914837		SLPI	1.87e-229	0.984591
RPS12	3.9e-189	0.311252		TENT5C	2.4e-31	0.396991		ADD3	2.87e-56	0.486298		TBC1D10C	5.06e-36	0.300848		SGK1	1.12e-47	0.628349		NUDT1	7.13e-225	1.01163		PHACTR2	2.12e-49	0.444576		CD9	1.27e-20	0.310708		PARP14	1.14e-19	0.566327		SYNRG	3.98e-08	1.06874		CREG1	7.34e-120	0.897754		MT-ATP8	4.98e-190	0.979714
RPL39	1.55e-158	0.30863		HSPD1	2.92e-40	0.395849		SSBP3	5.52e-121	0.485713		CSK	6.6e-34	0.299788		TRAV8-6	3.52e-40	0.62242		CCNB1	0	1.00947		EEF1A1	5.83e-161	0.442434		DGKD	3.64e-16	0.308405		IFIT5	2.1e-45	0.560296		DDX17	7.16e-12	1.06518		CPVL	0	0.891396		KRT18	0	0.974721
ATF3	1.66e-07	0.30599		LDHA	5.86e-16	0.394036		PROK2	0	0.484726		EVL	1.13e-53	0.298081		ZBED2	1.41e-249	0.621916		TMEM106C	4.39e-256	1.00687		CTSA	1.2e-34	0.44197		LGALS3	6.15e-06	0.306291		GADD45B	3.69e-15	0.559125		PPP1R16B	6.09e-11	1.06329		HLA-DQB1	6.35e-36	0.889404		HSD17B6	0	0.968451
SORBS3	1.91e-69	0.305894		CSF1	3.95e-11	0.390104		XBP1	1.63e-54	0.481172		ACTG1	4.98e-96	0.297105		TESPA1	6.41e-112	0.61957		DNAJC9	8.66e-260	0.995289		OSTF1	1.87e-37	0.441916		PARP8	9.19e-07	0.303647		N4BP1	8.67e-17	0.553275		IDS	3.11e-08	1.06047		CD63	1.05e-33	0.880899		CFH	0	0.966586
ARL4A	5.57e-45	0.303423		FAM177A1	3.71e-19	0.387246		CDC42EP3	4.05e-48	0.480181		TNFRSF14	7.55e-31	0.293822		ASB2	7.48e-109	0.616518		SIVA1	3.82e-125	0.989272		IER3	1.97e-21	0.437622		CD244	1.01e-12	0.302889		CARD16	7.18e-13	0.543449		RNF149	8.65e-09	1.05855		FCGR2A	0	0.857834		APCS	0	0.964339
RPS3A	5.74e-122	0.302266		PMAIP1	1.88e-23	0.383297		STK38	2.6e-71	0.476835		LIME1	1.42e-36	0.292699		ZNF331	6.61e-59	0.612933		UHRF1	0	0.987447		JUN	2.15e-23	0.432931		TRGC2	1.14e-09	0.302529		RNF213	2.26e-16	0.53698		DOCK8	6.42e-12	1.05757		MS4A4A	0	0.854385		AKR1C3	0	0.960539
HSPA1B	4.28e-47	0.301829		EZR	1.98e-19	0.383183		PXN	4.93e-70	0.47405		RASAL3	5.18e-30	0.292212		CREM	9.61e-60	0.610447		MCM4	0	0.98529		PERP	5.29e-48	0.419943		RIN3	1.35e-12	0.301031		PSMB10	4.44e-17	0.532675		EML4	2.14e-09	1.05391		FABP5	3.98e-19	0.852807		LGALS4	0	0.952808
TUBB4B	3.27e-46	0.301581		RHOB	7.1e-20	0.380616		MTSS1	7.44e-80	0.473757		HLA-DMB	2.12e-45	0.291367		PTMS	3.44e-71	0.608407		KNL1	0	0.982277		AC020916.1	1.53e-23	0.418631		MS4A1	2.92e-21	0.299507		PNPT1	6.06e-37	0.525132		CD84	1.01e-08	1.04735		NAMPT	2.8e-31	0.8481		TPM1	1.2e-282	0.944785
RPS20	3.13e-73	0.300392		ARF4	2.13e-25	0.380002		TTC16	5.51e-129	0.46779		SASH3	4.13e-26	0.291193		PTPN7	4.59e-79	0.608132		SLC25A5	5.4e-110	0.981575		RPL13	3.07e-120	0.415749		MAPK1	1.96e-09	0.297627		JUNB	2.46e-17	0.522586		ATF7IP	8.04e-08	1.04731		PLD3	3.28e-43	0.833353		CYP3A5	0	0.938019
TPT1	5.17e-164	0.297258		BTG1	6.14e-73	0.377446		TSPAN2	2.85e-184	0.467784		UBE2L6	5.22e-31	0.290768		NR3C1	6.26e-66	0.606876		MCM6	3.11e-302	0.977639		CD160	1.38e-27	0.415153		AUTS2	8.27e-10	0.297107		H3F3B	1.31e-22	0.520994		F2R	6.14e-14	1.0463		IER3	2.47e-36	0.825567		AKR1B10	0	0.909996
HOPX	5.64e-47	0.296712		MIDN	2.38e-24	0.375591		TMSB10	9.71e-222	0.461725		PSMB9	1.79e-61	0.289776		RILPL2	2.72e-50	0.601546		ATAD2	8.12e-270	0.969273		PTGER2	2.35e-41	0.412629		DNTTIP2	1.83e-05	0.295469		DNAJA1	2.75e-10	0.516908		ATP1B3	0.000764512	1.04605		TMEM176B	1.1e-72	0.823342		TXN	1.48e-113	0.909671
KLF6	4.85e-28	0.294614		MCL1	2.39e-24	0.372517		SRPK2	1.09e-49	0.459022		SNAP47	1.08e-23	0.289361		TBC1D4	1.13e-127	0.601021		ANP32E	4.51e-142	0.963591		CITED2	1.51e-07	0.408387		NUCB2	8.82e-10	0.293988		UBE2S	6.35e-11	0.509347		HUWE1	5.01e-17	1.04512		RNF130	2.92e-79	0.818832		PON1	0	0.901962
TUBB2A	1.95e-40	0.293306		PPP1R15A	3.96e-57	0.369641		CD247	4.63e-49	0.456123		AIP	7.04e-31	0.288988		TRBV9	3.34e-12	0.592654		KPNA2	9.54e-71	0.963257		DDIT4	1.15e-12	0.405486		KLRK1	3.37e-08	0.292291		TAP1	6.87e-13	0.505921		JMY	2.89e-07	1.04148		CXCL16	4.49e-177	0.812349		SAA1	6.63e-252	0.898302
SLC2A3	4.73e-56	0.291857		ANKRD37	2.78e-19	0.369355		VCL	1.37e-125	0.452498		PSME1	1.14e-66	0.28727		GNG4	3.03e-211	0.583965		TUBB4B	2.15e-48	0.961815		NR1D1	7.35e-71	0.40277		DDIT4	3.29e-06	0.288798		IRF9	2.43e-13	0.496526		SPTAN1	2.17e-07	1.03728		C15orf48	9.25e-179	0.811983		GATM	0	0.894999
PNP	9.14e-46	0.288615		RPL22L1	9.49e-29	0.366035		TSPAN32	1.78e-68	0.450443		APOBEC3C	3.54e-26	0.286755		LBH	3.81e-56	0.583272		H2AFY	3.42e-142	0.956536		CERK	8.83e-42	0.400423		PIK3AP1	7.06e-09	0.287775		DDIT3	7.24e-07	0.495344		ATP1A1	5.44e-08	1.03509		HAMP	1.05e-114	0.803099		LBP	0	0.87657
ETV3	8.13e-51	0.280681		IRF1	1.36e-31	0.358706		CD300A	1.25e-64	0.441302		CD8A	3.18e-97	0.285764		TRAF5	1.13e-76	0.571843		PKM	8.45e-91	0.954886		IL23A	2.68e-67	0.399985		MT-ND4	3.77e-05	0.28689		NAPA	9.2e-16	0.485199		KIDINS220	2.19e-16	1.02756		BCL2A1	2.35e-26	0.798604		ASGR1	0	0.871087
AGTRAP	1.27e-35	0.277507		HSPA1A	5.34e-42	0.357216		MYO1G	4.6e-40	0.440675		PCED1B	6.34e-29	0.285716		AC136475.3	2.41e-132	0.571515		HELLS	0	0.954606		SESN1	2.16e-52	0.398904		AC243960.1	1e-05	0.284986		RBCK1	1.81e-11	0.484907		APOL6	1.09e-09	1.02222		CSTB	9.99e-27	0.79803		CD24	3.8e-245	0.869961
GTF2B	2.21e-30	0.276932		CYCS	2.1e-27	0.353401		LINC00861	8.58e-43	0.44021		ITGB2	3.31e-48	0.281073		TRAV13-2	6.28e-38	0.56998		RPA3	1.8e-156	0.953702		TCF7	1.55e-43	0.389946		PGK1	1.58e-05	0.282872		TUBB4B	4.01e-11	0.484503		PRPF8	1.42e-09	1.01837		TNFAIP2	0	0.796713		CP	0	0.869597
PPP1R15A	1.64e-42	0.276761		SARAF	1.97e-36	0.352599		CD3G	7.44e-62	0.438457		ITM2C	4.52e-07	0.280926		TRAV8-3	5.23e-44	0.567155		ALYREF	4.92e-139	0.950143		ODF2L	2.57e-33	0.388741		FCER1G	1.18e-14	0.281405		ETV7	4.94e-29	0.48282		SMARCA2	1.1e-09	1.01757		TIMP2	1.44e-186	0.762597		UGT2B4	0	0.869421
OXNAD1	1.82e-55	0.274974		ERF	1.2e-23	0.349764		ARRB2	3.38e-43	0.437779		IFI27L2	1.27e-24	0.277841		PRKCH	1.5e-67	0.558963		PPIA	1.98e-131	0.947831		HSPA1A	1.89e-05	0.387672		CCDC50	2.01e-13	0.279352		DDX58	1.45e-25	0.482797		NIPBL	5.48e-05	1.01747		HLA-DMB	1.86e-50	0.748888		SCD	5.81e-116	0.865195
H3F3B	1.77e-52	0.273884		BRD2	1.61e-21	0.347509		CALM1	8.4e-134	0.436688		CASP4	7.25e-25	0.274693		PRDM1	2.44e-42	0.548913		GTSE1	0	0.947046		RPS13	5.39e-90	0.387553		ABCB1	2.21e-09	0.278824		UBB	6.47e-15	0.482333		SRPRA	8.62e-07	1.01485		BASP1	0	0.748581		ITIH4	0	0.862703
DDIT4	4.19e-32	0.272084		KPNA2	1.61e-24	0.347333		RAB29	1.16e-50	0.435177		CMC1	2.16e-13	0.271314		DUSP5	2.55e-36	0.54173		CENPW	0	0.939622		RPS4X	1.13e-83	0.387007		ADAM8	1.08e-09	0.278304		HLA-DQA2	6.19e-09	0.48034		STK4	4.93e-14	1.01344		ASAH1	1.19e-44	0.72746		SERPINF1	0	0.861216
RGS16	7.1e-42	0.271827		PNRC1	6.9e-68	0.344066		TNF	9.76e-23	0.429727		CD81	1.5e-63	0.270964		CSRNP1	9.07e-49	0.533373		DDX39A	1.89e-123	0.934764		TSPAN15	3.17e-208	0.384547		PLCG2	1.58e-19	0.278109		CHST12	8.93e-11	0.478814		ZEB2	2.31e-06	1.00599		HLA-DMA	6.32e-25	0.725105		GSTA1	0	0.860317
PPP1R10	1.13e-40	0.270997		IER5	2.09e-19	0.343047		CACYBP	2.1e-24	0.418541		PSME2	2.02e-38	0.270077		TSPYL2	2.28e-49	0.530167		DLGAP5	0	0.934142		BTG1	1.52e-28	0.38417		EVL	3.28e-09	0.276371		SHISA5	3.05e-10	0.475689		KLF13	5.56e-07	1.00427		CD302	3.1e-143	0.710421		KRT8	0	0.858197
IFITM1	5.15e-85	0.269969		EIF4A1	8.81e-36	0.340434		RHOB	6.5e-26	0.418461		CDKN2A	2.64e-19	0.269831		ADGRG1	2.55e-67	0.528082		MCM2	0	0.927241		ATF3	5.68e-07	0.381863		SPECC1	2.4e-16	0.275096		OAS2	1.34e-18	0.47313		NSD1	1.03e-07	0.998486		IFITM3	6.1e-20	0.696161		HULC	0	0.845071
RPS29	1.89e-62	0.268963		SOCS3	6.61e-22	0.340311		SLC9A3R1	7.48e-54	0.41625		ACP5	3.91e-28	0.269783		PGAM1	2.39e-46	0.521973		PFN1	2.11e-165	0.925079		RPL3	2.01e-73	0.380128		MDFIC	1.1e-07	0.272592		GIMAP7	1.82e-10	0.470684		PDE7A	2.58e-09	0.996871		SERPINA1	1.12e-09	0.693126		HMGCS2	0	0.836306
EEF1B2	2.69e-70	0.266847		SNHG5	2.64e-14	0.338941		CDC25B	1.54e-57	0.415564		SUB1	1.35e-34	0.269511		TGIF1	1.18e-44	0.52158		KIF20B	1.5e-261	0.918703		RPL5	2.03e-61	0.375026		VAMP8	6.26e-06	0.269802		FBXO6	2.75e-13	0.46886		PARP14	2.24e-08	0.994832		FN1	7.81e-09	0.691661		A1BG	1.39e-122	0.835774
SQSTM1	4.11e-28	0.266261		ZC3H12A	1.8e-20	0.338117		MYO1F	1.82e-41	0.414627		PARVG	1.42e-22	0.266596		CCL3L1	1.25e-58	0.521191		SNRPB	1.78e-99	0.918223		TGFB1	4.56e-27	0.374609		CCL5	9.95e-13	0.264559		NFKBIA	2.71e-08	0.465988		TGOLN2	3.32e-06	0.991777		CTSH	2.57e-80	0.686591		TIMP1	1.76e-08	0.828086
RPL34	2.74e-113	0.266243		IDS	3.84e-22	0.337435		SPN	5.73e-42	0.41327		CLIC1	2.08e-59	0.265635		CDKN2A	2.7e-39	0.519669		CENPE	0	0.914914		PLCB1	6.81e-60	0.37414		TRGV7	5.19e-05	0.263045		TMEM123	7.46e-14	0.465182		FOSB	3.64e-06	0.98943		VSIG4	0	0.675858		ARG1	0	0.82478
ARHGAP15	4.23e-43	0.264814		CD44	2.62e-19	0.334195		GIMAP7	4.6e-62	0.412061		TNFRSF9	7.59e-45	0.265018		HIF1A	1.23e-43	0.517558		NUF2	0	0.912918		JAML	1.08e-30	0.372493		CLIC1	5.25e-10	0.262079		SELENOK	1.7e-06	0.463634		ZC3HAV1	3.3e-08	0.985956		A2M	4.13e-70	0.668117		PLG	0	0.823086
RPL9	7.65e-87	0.264643		RGS2	1.38e-17	0.333717		CAST	1.83e-40	0.410641		HNRNPLL	1.75e-18	0.261498		AL138963.4	7.42e-38	0.516019		DUSP4	7.86e-86	0.909136		PER1	4.43e-27	0.371066		MMP25-AS1	9.08e-12	0.26197		TRAFD1	1.51e-15	0.460297		HSP90B1	2.09e-08	0.983216		MSR1	0	0.66518		SERPINE1	9.04e-242	0.819947
RPS5	4.85e-92	0.261767		RBM38	5.7e-22	0.333113		PTPN4	8.9e-43	0.410472		LAT	5.01e-28	0.260558		PRKCA	3.46e-83	0.511776		RAD21	3.83e-84	0.908018		KLRG1	1.83e-23	0.369514		KLRC4	5.74e-09	0.261628		FOSB	4.3e-12	0.456641		GBP5	3.46e-08	0.981953		CSF1R	0	0.662542		SLC9A3R2	1.23e-269	0.811502
SLAMF1	5e-56	0.261705		HERPUD1	9.83e-18	0.331774		MBP	1.5e-40	0.408081		ARPC5L	3.86e-25	0.258789		KIR2DL4	1.01e-98	0.509129		ACTB	6.69e-153	0.907418		HSPH1	0.00143049	0.368111		RBPJ	2.78e-06	0.261406		LYSMD2	1.22e-08	0.452507		B4GALT1	5.64e-08	0.976278		ANXA2	1.58e-24	0.659367		PLIN2	7.12e-28	0.799483
GLIPR1	1e-43	0.260557		ATP6V0C	5.28e-22	0.331137		RASSF1	1.51e-40	0.406296		TMSB4X	1.2e-148	0.258366		UBE2F	1.78e-44	0.505714		HLA-DRB5	4.78e-78	0.904162		RPL10A	4.36e-62	0.367741		NUDT14	2.23e-11	0.260807		IFIH1	4.95e-24	0.451683		SEMA4D	6.68e-10	0.973569		IL1RN	1.5e-131	0.658099		GDF15	8.97e-302	0.797451
PRDX2	8.48e-45	0.260457		MYLIP	1.09e-16	0.330975		SSBP4	2.25e-38	0.40461		WAS	3.03e-28	0.258159		SERPINB1	1.69e-34	0.490336		IDH2	2.06e-100	0.900386		GPR183	1.56e-32	0.367279		MT-ND2	0.000480263	0.26027		MYL12A	2.55e-19	0.449701		ZNF217	5.88e-07	0.971486		RAB31	0	0.651962		CFHR1	0	0.796923
RPL38	2.94e-54	0.260102		SNHG12	2.76e-19	0.330571		PRMT2	3.27e-34	0.401401		CD3E	3.55e-81	0.257242		CD8A	9.14e-115	0.489644		EZH2	0	0.892428		CXCR4	3.77e-20	0.365455		LSR	1.95e-08	0.258878		SLFN5	8.02e-12	0.446786		ANKRD44	4.87e-08	0.970924		VMO1	0	0.644409		CCL15	0	0.791669
SCML4	5.11e-51	0.259822		LINC01578	5.52e-27	0.325424		NDUFB7	1.94e-39	0.399117		PFN1	3.25e-124	0.257042		PPP1CC	6.1e-42	0.487547		TROAP	0	0.878372		VIM	2.08e-29	0.364652		MT-ND5	0.00025394	0.258586		PSMA6	3.79e-09	0.446354		NR4A3	2.5e-08	0.970229		ADAP2	0	0.638836		APP	0	0.786888
RPL32	6.26e-119	0.258736		SYTL3	3.19e-22	0.323496		ARPC2	5.58e-74	0.395833		ARHGDIB	1.45e-70	0.256574		BTLA	4.59e-103	0.486532		DTYMK	0	0.875907		RPS5	2.26e-59	0.361962		CHCHD10	1.25e-05	0.256934		MARCKSL1	4.79e-09	0.445872		CHORDC1	8.16e-05	0.969361		LGALS1	2.39e-22	0.638368		ASGR2	0	0.785437
RPL36A	9.29e-71	0.257999		SLC7A5	3.73e-18	0.323328		FGL2	3.74e-65	0.392556		PYHIN1	5.43e-25	0.255997		MAF	7.77e-55	0.482595		ACTG1	2.4e-101	0.870101		KIF5C	2.09e-129	0.36021		TAGLN2	2.44e-07	0.255853		ODC1	1.58e-06	0.440767		EIF4G2	9.2e-08	0.968101		IFNGR2	3.08e-232	0.636878		PAH	0	0.765347
ZC3H12A	4.91e-28	0.255573		STK17A	2.07e-31	0.318916		DOK2	1.08e-31	0.388437		IDH2	1.44e-23	0.254784		RAB27A	8.51e-46	0.482479		USP1	8.68e-199	0.866588		RPL32	4.58e-93	0.358412		ANXA1	0.000146513	0.255332		ZFP36	2.55e-10	0.438583		CYLD	5.84e-05	0.965615		HCK	0	0.631383		TM4SF1	0	0.762398
YPEL5	1.46e-29	0.255433		ZFAS1	1.77e-26	0.318402		PLEKHA1	7.11e-58	0.388154		PSMB8	1.56e-31	0.25456		GALM	2.73e-56	0.481207		RRM1	2.07e-279	0.86475		RPS3A	6e-63	0.357097		SELPLG	1.67e-05	0.254005		SLC38A5	5.54e-15	0.432713		SPTBN1	1.32e-12	0.965555		RAB32	1.4e-177	0.62723		H1F0	0	0.746465
RPL36	3.22e-85	0.254023		SRSF2	5.3e-19	0.315133		IER5L	6.04e-16	0.38773		HAVCR2	5.52e-26	0.253831		SARDH	1.03e-91	0.479142		PGAM1	5.46e-91	0.859656		SNHG16	4.48e-21	0.356674		EVI2A	0.000221162	0.251967		GBP2	6.92e-11	0.431463		DDX3X	4.21e-08	0.965145		MT1X	2.17e-11	0.62461		PEBP1	3.47e-63	0.727443
TRADD	1.22e-43	0.253903		SAT1	6.44e-32	0.313915		HLA-C	4.37e-212	0.382697		ACAP1	1.74e-28	0.253703		BATF	2.6e-22	0.476326		HNRNPA2B1	1.31e-103	0.85904		ABRACL	1.37e-25	0.355817		XBP1	0.000528545	0.251951		PSME1	4.8e-18	0.426714		AC007384.1	1.32e-05	0.965046		C1orf162	6.47e-49	0.619592		BAAT	0	0.720467
RPS27A	8.08e-155	0.253165		NR4A3	1.3e-21	0.31325		PRR5	4.5e-40	0.379248		YWHAB	3.35e-40	0.253244		SDCBP	2.21e-33	0.470361		CKS2	4.34e-74	0.858622		CD55	1.58e-25	0.353918		TPI1	1.75e-08	0.251624		SNHG8	1.06e-08	0.416488		PRF1	0.000125622	0.961831		SDS	4.68e-69	0.611516		TFPI	0	0.714662
LSR	2.8e-52	0.252736		CRTAM	2.64e-24	0.313121		CD47	4.07e-32	0.376195		YPEL3	1.21e-26	0.252658		AHI1	8.13e-62	0.464333		ENO1	1.34e-74	0.857077		TNFSF14	3.77e-20	0.351297		ARL4C	0.00271244	-0.250704		TRIM21	2.73e-19	0.413332		ASXL2	6.8e-06	0.961705		MMP19	7.01e-205	0.606787		SAA4	0	0.712819
RPL41	1.02e-186	0.251901		H2AFX	1.21e-19	0.311372		CYBA	3.19e-82	0.373977		CLDND1	4.86e-10	0.25186		CD8B	1.64e-52	0.463943		CDCA3	0	0.856131		PBXIP1	1.89e-33	0.350362		LAG3	0.00452841	-0.252471		GSTK1	1.12e-11	0.412248		NIN	2.77e-07	0.961198		F13A1	0	0.598204		AKR1C2	0	0.711885
MYL12A	5.13e-77	0.251707		TNFAIP3	4.27e-35	0.311212		PTGER2	6.38e-39	0.363782		ATP5IF1	1.6e-26	0.251683		PTPN6	1.87e-44	0.462333		CENPA	0	0.8555		LTA	7.08e-24	0.350128		PLK3	0.000161108	-0.255349		GZMK	3.58e-13	0.412179		GOLGB1	4.02e-05	0.960077		VAMP8	1.66e-20	0.597177		ANG	0	0.707294
RPS8	5.21e-99	0.251403		DEDD2	7.36e-22	0.30953		DHRS7	1.39e-36	0.363369		PTPN7	1.86e-20	0.251614		CTSD	1.33e-47	0.461131		NDC80	0	0.854765		RPS12	6.05e-96	0.349508		CD2	5.56e-06	-0.258486		SMCHD1	6.89e-11	0.408619		ZNF292	0.000110298	0.957987		TGFBI	8.22e-105	0.594639		SPP1	6.14e-84	0.704943
GLIPR2	1.89e-39	0.250718		SBDS	2.37e-18	0.305542		GSTP1	1.91e-39	0.362631		FYB1	4.03e-39	0.251209		PIM3	1.08e-25	0.460251		PRDX3	2.11e-120	0.85057		MYADM	5.48e-18	0.349415		IKZF3	0.000349943	-0.259512		CD83	3.02e-07	0.407837		BOD1L1	0.00926784	0.957168		GABARAP	1.94e-20	0.588183		HGD	0	0.68623
BCAS2	3.62e-19	0.250408		SH2D1A	2.81e-24	0.300396		CD320	4.31e-28	0.361016		FUS	1.42e-20	-0.252927		RIN3	4.35e-65	0.458053		CENPK	1.79e-247	0.848743		TIFA	3.09e-26	0.348655		GIMAP7	0.000286461	-0.262404		ODF2L	2.53e-10	0.40678		RORA	9.75e-05	0.956439		CAPG	2.72e-32	0.587292		CYP2C9	0	0.68459
HSP90AB1	1.17e-34	0.250115		CRIP1	3.73e-07	0.299253		RPL21	8.09e-152	0.360246		NR4A2	2.43e-24	-0.259432		ARHGAP9	2.48e-47	0.454338		KIF11	0	0.845503		LMNA	1.29e-05	0.347007		P2RY8	9.25e-06	-0.26612		FABP5	7.64e-05	0.405558		SMAD7	4.43e-08	0.954221		LGALS9	1.25e-51	0.583914		APOC4	0	0.684509
CANX	1.72e-09	-0.251613		FAM53C	4.56e-19	0.295519		RASA3	4.13e-48	0.359949		ICAM1	4.32e-30	-0.261957		UBC	4.04e-73	0.453637		BANF1	1.72e-97	0.832372		AREG	3.85e-07	0.346872		PCED1B	0.00221106	-0.266704		CD48	1.31e-11	0.404856		CLU	0.00117813	0.953061		LYN	1.27e-101	0.581875		CRIP2	1.57e-91	0.681568
CD84	8.68e-15	-0.253689		ADGRE5	1.13e-21	0.295035		RORA	1.47e-40	0.359636		TGFB1	3.81e-33	-0.262294		ENTPD1	3.15e-100	0.453026		PRC1	0	0.831498		RPL10	3.88e-98	0.345468		SRRT	0.000416255	-0.266971		ALOX5AP	2.03e-09	0.402724		HSPD1	1.37e-09	0.949859		FGL2	2.78e-50	0.57657		PLPP1	1.51e-97	0.681143
MSN	8.05e-15	-0.25446		GLA	3.25e-12	0.292358		C11orf21	2.36e-52	0.359556		CDC42EP3	9.22e-28	-0.262789		SH2D2A	6.19e-44	0.452325		NCAPH	0	0.830439		RPL17	4.05e-57	0.34537		C12orf57	8.59e-06	-0.267008		LAMP3	2.08e-105	0.400361		NUFIP2	3.97e-07	0.946432		LMNA	1.01e-12	0.563465		UQCRQ	1.71e-66	0.67759
AC090152.1	3.85e-25	-0.254773		IFNG	4.81e-18	0.291771		MYL12A	4.48e-71	0.359158		PLK3	2.5e-34	-0.264185		DGKH	9.08e-113	0.450203		JPT1	8.73e-71	0.829187		BHLHE40	6.53e-30	0.341739		KLF6	0.000288538	-0.268001		RASD1	0.00229244	0.399405		SON	5.48e-16	0.942443		RNASET2	4.1e-17	0.562534		TM4SF5	0	0.675642
PGAM1	5.63e-15	-0.256356		SERPINH1	3.04e-13	0.291428		EBP	2.61e-31	0.35887		PRDX2	6.89e-42	-0.264429		SPRY2	2.64e-54	0.443573		CFL1	2.67e-142	0.829157		ZFP36L2	2.07e-19	0.341187		GMFG	2.88e-05	-0.269404		CHMP5	3.53e-09	0.394291		SRRM2	8.56e-11	0.940866		MT1E	3.6e-14	0.5602		F5	0	0.662115
SYTL3	1.43e-11	-0.256411		PPP1R2	1.95e-16	0.291141		AHNAK	9.23e-33	0.357499		RIPOR2	8.64e-29	-0.264517		BAG3	2.44e-38	0.442424		NAP1L1	1.26e-88	0.827187		CCDC107	7.87e-23	0.340685		LINC00861	0.000466716	-0.270044		IL15RA	9.36e-14	0.393268		PCM1	0.000139164	0.940452		CEBPB	7.24e-17	0.555415		MDK	0	0.657774
GAPDH	4.96e-21	-0.256529		ARID5A	1.43e-14	0.29109		HOPX	8.58e-56	0.354406		REL	7.45e-27	-0.265077		NFKBID	6.34e-32	0.44146		RALY	6.58e-92	0.81553		LINC02273	4.24e-32	0.337712		PRDM1	0.00227322	-0.271048		SRSF7	4.02e-11	0.39233		SMG1	5.71e-07	0.938436		ANXA5	4.05e-23	0.552808		GAMT	1.12e-144	0.657357
CD8A	3.58e-46	-0.258023		JMJD6	8.5e-13	0.290543		TFDP2	3.23e-35	0.351531		AQP3	1.05e-34	-0.265247		FAM107B	4.43e-15	0.438227		ANXA5	6.94e-90	0.813086		CCNG2	5.04e-26	0.337005		RPLP0	6.44e-10	-0.272537		AC008875.3	1.69e-07	0.390327		PTPN22	7.77e-05	0.938143		LY86	0	0.551363		C2	0	0.652536
SYNE2	0.000288866	-0.262016		ID1	1.81e-18	0.290378		IQGAP2	8.98e-33	0.351002		FLNA	1.09e-26	-0.267755		DENND2D	1.04e-37	0.43567		COX5A	3.33e-90	0.808047		BTG2	1.01e-18	0.334678		RIPOR2	0.00101238	-0.273601		DYNLT1	2.46e-06	0.388554		TNRC6B	8.31e-05	0.937072		LILRB4	0	0.549946		CEBPD	9.18e-125	0.64556
PTPN11	7.97e-21	-0.262782		DDX3X	3.43e-13	0.289036		RPL3	3.89e-143	0.345496		IFI30	1.27e-13	-0.268817		RGS3	1e-49	0.435213		CKAP2L	0	0.807971		CAMK4	3.75e-33	0.331976		CD5	0.000201351	-0.274261		LGALS3BP	2.04e-09	0.38522		G3BP2	0.000106128	0.935514		TXN	5.58e-11	0.540294		SERPIND1	0	0.638061
C9orf16	1.78e-19	-0.266054		SLC2A3	2.1e-28	0.287787		RPL14	1.04e-149	0.344845		CAST	7.47e-36	-0.268986		NMB	9.78e-31	0.433834		ATP5MC3	8.36e-84	0.80709		RELB	4.04e-19	0.330725		LIMS1	0.000152978	-0.274516		CASP4	2.03e-07	0.385064		FYN	1.5e-08	0.931915		STAB1	3.79e-254	0.53591		GPX2	4.52e-292	0.634417
TRAT1	4.62e-19	-0.267172		HSPA5	2.38e-29	0.285415		C5orf56	3.91e-26	0.344509		CTSB	1.29e-19	-0.270166		IPCEF1	4.45e-50	0.433804		E2F1	0	0.805201		RPSA	6.87e-43	0.327886		CREM	9.41e-05	-0.277846		ZNFX1	5.03e-13	0.383462		ROCK1	7.32e-05	0.930717		PRDX1	4.14e-19	0.535476		APOM	0	0.623421
CHST12	1.54e-15	-0.267415		BTG3	3.29e-13	0.285093		RPS26	6.27e-48	0.34416		SPON2	1.38e-27	-0.270293		DUSP1	5.59e-50	0.431564		FANCI	0	0.800919		NINJ1	3.75e-19	0.324033		PKM	0.00162549	-0.278248		DUSP2	2.6e-07	0.382467		MIA3	2.67e-05	0.930388		APLP2	1.41e-35	0.534786		ITIH1	0	0.623357
STX11	3.42e-21	-0.268302		SNHG8	7.46e-16	0.282311		BPGM	9.22e-39	0.34314		PHLDA1	5.77e-25	-0.270688		PMF1	5.69e-40	0.428913		MZT2B	1.07e-81	0.798545		GADD45B	5.53e-07	0.320067		ASB2	0.0001017	-0.283878		USP15	4.32e-08	0.382116		ADAR	2.96e-05	0.929607		SERPING1	1.42e-31	0.52597		GRINA	1.53e-99	0.61962
CTSB	1.53e-05	-0.269886		LEPROTL1	5.76e-19	0.280558		KLRK1	4.15e-42	0.343016		CDKN2D	1.11e-45	-0.271057		BHLHE40	3.82e-14	0.428432		LSM4	1.38e-114	0.797497		JUNB	4.39e-28	0.318956		SGK1	0.000913982	-0.289152		HERC6	3.15e-36	0.371113		NFAT5	1.5e-10	0.926208		PHACTR1	3.62e-302	0.520568		MT-CO3	2.18e-106	0.61881
CARD16	2.38e-18	-0.271167		SRRT	2e-08	0.279157		LAIR1	2.81e-51	0.342001		KDM6B	1.42e-38	-0.271351		SRGN	2.02e-88	0.426847		CENPX	9.32e-122	0.791743		LINC01871	8.05e-17	0.316687		CD82	3.04e-05	-0.297072		SNHG5	4.55e-08	0.367831		JMJD1C	0.000352096	0.925444		TNFSF13B	7.13e-127	0.518871		BHMT2	0	0.616436
CD81	9.58e-37	-0.274268		GADD45A	2.36e-14	0.278399		MTPN	3.79e-27	0.341398		DNAJB1	1.96e-39	-0.271985		AGFG1	2.2e-43	0.426788		SLBP	6.18e-97	0.790209		TC2N	8.91e-22	0.315228		GBP1	0.000429067	-0.297651		STAT2	4.6e-13	0.365079		ANKRD11	0.00153275	0.923933		APOC3	6.12e-08	0.51623		SLC38A3	0	0.614769
ITGAL	3.51e-17	-0.275504		BCL3	6.73e-10	0.272196		SERPINB6	2.81e-29	0.338758		PRNP	5.16e-45	-0.272324		B3GNT2	1.42e-32	0.424815		HMMR	0	0.786382		IL18RAP	7.66e-62	0.314946		CYTOR	0.000202455	-0.297731		H2AFX	1.97e-07	0.364927		MYO9B	5.66e-05	0.923115		CALHM6	1.47e-115	0.512665		ALDH2	0	0.60755
PECAM1	1.99e-22	-0.277918		FUS	1.44e-26	0.270139		GADD45B	1.74e-26	0.337137		MYBL1	5.25e-34	-0.273404		CD84	2.78e-46	0.424518		HJURP	0	0.783076		EEF2	4.32e-21	0.314878		MIR155HG	2.55e-05	-0.298122		SAP18	4.59e-10	0.360964		SETD2	7.06e-08	0.921861		APOC2	4.46e-07	0.512172		TIMP3	0	0.60628
HLA-DQA2	2.12e-15	-0.278311		DDX24	7.49e-25	0.269292		UBE2F	1.79e-30	0.336901		NFKB1	4.24e-26	-0.278009		GMDS	3.16e-49	0.423807		TUBA1C	1.88e-59	0.781629		ABCB1	2.42e-45	0.314435		NFATC2	4.21e-05	-0.300944		RPS29	7.23e-14	0.358734		AFF4	2.15e-05	0.921007		PILRA	0	0.506683		CBR1	9.93e-118	0.605465
CTSD	3.67e-18	-0.279384		GPR183	0.000887198	0.268906		RAP2A	4.09e-42	0.336873		TUBB	3.05e-07	-0.278173		EGR2	2.89e-46	0.419986		PTMA	1.91e-138	0.780723		TMEM123	4.3e-24	0.313938		CD8B	4.21e-06	-0.303566		TMEM140	6.04e-13	0.356045		ARFGEF1	3.71e-10	0.920374		YBX1	6.48e-20	0.505744		EFNA1	0	0.598727
PCED1B	2.63e-15	-0.281218		ZFAND5	1.77e-11	0.267663		PPP2R5C	2.27e-32	0.335604		SYNE2	3.13e-17	-0.279815		RHOH	1.85e-40	0.419689		HIST1H2AL	0	0.780026		DYNLT3	1.63e-26	0.312629		PIM3	7.36e-05	-0.310588		PARP12	2.67e-11	0.352184		PTPRJ	5.28e-07	0.918524		TMEM176A	1.84e-49	0.503296		PGRMC1	6.56e-204	0.595122
WDR1	7.67e-21	-0.282625		ARID5B	1.86e-10	0.267555		S100A11	1.65e-42	0.333805		ARL4A	1.35e-40	-0.280754		ZEB2	2.08e-38	0.416835		SAE1	4.15e-182	0.777734		RBL2	1.29e-21	0.311648		SIT1	6.4e-09	-0.310626		TMSB10	1.7e-17	0.350518		SLAMF7	2.87e-08	0.916153		LILRB2	0	0.503237		EGFL7	6.57e-290	0.594598
PTPN6	5.86e-16	-0.28756		AC020916.1	2.04e-24	0.266038		CDC42SE1	2.01e-23	0.333802		SERTAD1	3.03e-42	-0.281844		FKBP1A	4.39e-34	0.416671		LIG1	1.44e-301	0.777341		CD28	2.58e-27	0.309243		ITM2A	0.00186588	-0.317704		OFD1	8.81e-07	0.348369		XRN1	5.02e-06	0.914818		OLR1	0	0.50062		SPTBN1	1.33e-138	0.594546
RALGDS	1.06e-23	-0.291961		EIF4A2	2.54e-18	0.264511		APMAP	1.05e-28	0.331264		UPP1	1.27e-46	-0.291344		SYNGR2	3.09e-30	0.412456		HDGF	4.38e-113	0.777248		PRKCQ-AS1	9.76e-21	0.309097		BCL11B	5.1e-06	-0.318076		CITED2	2.7e-07	0.344425		AKAP9	0.00101287	0.912656		VEGFA	9.08e-57	0.496737		NDRG1	5.85e-84	0.592718
ITGA4	3.62e-13	-0.292282		LMNA	0.000831839	0.261998		MATK	8.14e-29	0.328751		VIM	8.77e-18	-0.296122		PLEKHO1	3.88e-26	0.411043		HNRNPD	6.47e-74	0.775355		PLP2	2.68e-20	0.307463		DUSP4	0.00238523	-0.319488		MTHFD2	3.11e-09	0.343236		ERAP1	6.19e-13	0.912573		LY96	4.34e-97	0.496266		C4BPA	0	0.5891
TRGC2	5.15e-20	-0.292708		CST7	2.54e-29	0.261525		MRPL10	1.06e-19	0.328684		INSIG1	2.62e-34	-0.297236		PPM1M	1.91e-37	0.410662		NSD2	0	0.774988		SERP1	2.31e-21	0.307303		DENND2D	8.12e-05	-0.324151		CKS2	6.75e-06	0.342901		AAK1	0.00405421	0.912511		EPB41L3	0	0.496068		TST	4.24e-307	0.588212
IGF2R	8.97e-25	-0.293952		VPS37B	2.17e-10	0.256293		MIEN1	1.25e-22	0.325064		DUSP1	2.85e-38	-0.297748		HSPE1	2.36e-44	0.409565		BUB3	9.41e-71	0.772063		TPD52	9.81e-27	0.306569		HLA-DPB1	9.65e-06	-0.326499		HELZ2	2.63e-14	0.342315		RIPOR2	0.000838786	0.910488		FPR1	0	0.491652		CD9	7.55e-176	0.586491
METRNL	4.94e-10	-0.294651		ZFP36L2	5.77e-27	0.255343		ITGB2	4.34e-41	0.324856		ITGB1	2.5e-28	-0.298489		FAF1	8.03e-28	0.409125		NCAPG	0	0.770528		YWHAQ	8.47e-22	0.30596		SNX9	1.86e-07	-0.329398		TUBA1C	4.2e-08	0.341825		SLC20A1	6.24e-05	0.910247		LRP1	3.78e-91	0.48647		BRI3	3.51e-81	0.583918
ARPC5L	1.47e-22	-0.296946		OAZ1	1.67e-30	0.255051		TES	1.54e-23	0.324819		MARCKSL1	2.7e-35	-0.298738		SPTAN1	1.48e-34	0.407789		SMC3	1.97e-132	0.770525		RPL22	3.48e-34	0.303934		SYNE1	2.14e-05	-0.332055		PARP10	1.12e-08	0.341531		SCAF11	0.00115165	0.908802		HNMT	2.05e-151	0.486334		ADI1	2.31e-167	0.579045
HNRNPLL	2.31e-19	-0.296979		SQSTM1	3.25e-18	0.254256		RPS3	5.59e-182	0.324277		CAPG	2.82e-45	-0.299727		LCP2	6.1e-40	0.407771		NME1	3.95e-131	0.769642		RPS2	6.41e-60	0.302057		HLA-DPA1	1.08e-05	-0.33266		UBALD2	3.73e-07	0.341183		NFKBIZ	0.000316386	0.908101		ACSL1	1.51e-45	0.478824		PON3	0	0.575344
ARL6IP1	1.35e-16	-0.298317		AMD1	2.43e-11	0.251781		AC245407.2	5.46e-31	0.323773		H2AFZ	1.74e-27	-0.30327		ARMH1	4.29e-41	0.407699		CDCA7	0	0.766801		RPL28	1.27e-76	0.301056		MT1X	1.61e-05	-0.33868		TWISTNB	0.00381402	0.339747		ST8SIA4	9.01e-08	0.907221		IL18	0	0.471037		FMO5	0	0.57357
AC243829.1	9.07e-34	-0.298902		NDUFB3	6.11e-22	-0.250038		SUPT4H1	4.33e-18	0.322228		TUBA1A	1.25e-31	-0.305168		SFMBT2	2.19e-44	0.405831		GNG5	7.92e-77	0.759311		CLU	1.96e-09	0.30079		JAML	1.2e-07	-0.342029		HM13	0.000514921	0.339166		NR4A2	4.51e-23	0.907217		C2	5.92e-40	0.470563		CNN3	0	0.572327
FCMR	6e-17	-0.300526		NDUFA4	1.16e-22	-0.250999		RPS3A	7.68e-118	0.320067		EIF4A3	6.95e-31	-0.306633		CD2BP2	5.44e-41	0.403842		HNRNPA3	2.15e-76	0.758804		RPS6	2.43e-50	0.299908		C3	0.00450688	-0.342197		RPL22L1	1.9e-07	0.33821		TGFBR3	1.72e-10	0.903946		RASSF4	1.77e-63	0.467998		SORD	1.6e-258	0.572031
LNPEP	3.59e-12	-0.302265		PPP1CA	3.17e-19	-0.251051		TRGV8	9.06e-20	0.319432		CITED2	3.49e-30	-0.306807		DGKZ	1.54e-27	0.403182		NRM	0	0.756579		HSPA8	4.28e-10	0.29977		RILPL2	3.89e-07	-0.344157		DDX60	3.34e-12	0.331452		KMT2C	9.79e-08	0.903739		ITGAX	2.19e-212	0.46596		PROC	0	0.57109
ASB2	7.82e-29	-0.307386		TSPO	7.22e-20	-0.25193		CCDC88C	6.69e-27	0.318788		FLT3LG	1.21e-48	-0.308911		TRBC1	5.78e-11	0.402554		RACGAP1	0	0.756017		RPS8	2.12e-60	0.298631		TAGAP	0.000388016	-0.344714		CASP1	5.41e-10	0.328697		TNKS2	1.94e-07	0.903532		ALDH2	1.32e-73	0.462777		CST3	1.7e-162	0.558083
HSPA6	2.23e-12	-0.307621		LDHB	1.52e-18	-0.252111		CD99	4.34e-54	0.316306		SOD2	2.87e-24	-0.315276		SELENOH	6.75e-29	0.400715		SNRPD1	2.02e-97	0.755381		RPL34	3.22e-54	0.297966		MT1E	2.76e-06	-0.345356		NR4A1	5.98e-05	0.327841		CD164	6.22e-05	0.902309		GSN	9.16e-96	0.460845		CD59	6.58e-118	0.557831
PTPN7	2.77e-18	-0.311412		KLRB1	0.00084731	-0.254116		TRGC2	9.42e-26	0.31503		EMP3	4.8e-44	-0.316235		RPL12	2.04e-111	0.39929		HNRNPAB	2.75e-79	0.755057		PRR5	1.01e-24	0.295669		SH2D1A	7.14e-06	-0.346426		DUSP1	1.66e-08	0.325992		IFRD1	0.00127076	0.901313		GRB2	5.29e-13	0.459906		CTSB	8.65e-104	0.554875
MAPRE2	4.92e-20	-0.312803		ACTB	7.04e-37	-0.254337		SUN2	3.97e-27	0.314378		KLF3	9.72e-43	-0.317865		ARL3	7.01e-49	0.396917		MT2A	5.69e-85	0.753078		NFKB1	7.65e-18	0.294117		FABP5	2.51e-06	-0.347201		COX5A	9.43e-06	0.322078		SPPL2A	5.41e-05	0.900737		TSPAN4	3.96e-62	0.458431		DHCR24	0	0.554629
MACF1	2.96e-11	-0.313482		PRKCQ-AS1	1.34e-16	-0.254709		RAP2B	1.19e-27	0.313012		DDIT4	2.01e-37	-0.326972		PGGHG	1.64e-53	0.396725		WDR34	0	0.752609		RPL4	1.81e-25	0.293877		TNFRSF14	4.87e-08	-0.353775		ZFAND5	1.37e-05	0.31985		TMEM30A	1.2e-10	0.90059		SMIM25	1.11e-219	0.450549		SERPINF2	0	0.551606
SNX9	5.81e-28	-0.314888		COA3	1.14e-24	-0.254971		B2M	1.05e-271	0.310177		HSPE1	2.43e-36	-0.327193		PPP1R2	5.12e-30	0.396118		CCDC167	7.17e-152	0.750394		FAM241A	6e-29	0.293585		LYST	1.19e-07	-0.360189		PRMT9	9.86e-08	0.317596		RAB8B	3.76e-06	0.900365		ICAM1	2.53e-16	0.443372		GJB1	0	0.549477
FASLG	2.56e-22	-0.317306		UQCRQ	3.55e-16	-0.256204		RPL26	6.43e-137	0.30816		UBE2S	2.54e-49	-0.327623		MAPRE2	2.91e-33	0.393236		FBXO5	0	0.748706		HOPX	1.1e-23	0.293032		PHLDA1	0.000704379	-0.361717		SUB1	1.41e-07	0.316822		PRKDC	0.00153688	0.898891		KLF4	1.79e-70	0.442945		P4HB	1.21e-58	0.548916
IGFLR1	8.5e-10	-0.317567		TALDO1	3.98e-21	-0.256521		ITGAL	1.4e-20	0.306765		FOSL2	2.5e-56	-0.328317		HMOX1	1.77e-52	0.391863		BARD1	1.08e-266	0.745691		RPL8	9.47e-51	0.290633		FGB	0.00458152	-0.364355		CALM2	3.89e-08	0.316659		SF3B1	7.98e-05	0.898626		SLCO2B1	2.88e-161	0.44256		CFHR2	0	0.547065
CEMIP2	3.27e-25	-0.318173		LY6E	4.07e-15	-0.25737		RAB9A	1.57e-18	0.306382		SERPING1	9.57e-36	-0.329927		CSK	5.67e-34	0.390617		TRBV7-6	1.15e-09	0.745052		TRADD	1.33e-19	0.284142		THEMIS	2.11e-07	-0.364631		TBC1D1	1.33e-07	0.316244		TENT5C	0.00551115	0.897379		GK	2.69e-36	0.441576		STARD10	1.49e-159	0.546637
CLU	0.00418721	-0.31876		ITGB7	1.02e-16	-0.258331		PFN1	7.02e-92	0.305686		NCR3	3.98e-44	-0.332469		ARL6IP1	1.4e-32	0.390336		ANAPC11	9.44e-84	0.742394		HSP90AA1	2.07e-08	0.283885		FTH1	2.02e-05	-0.366113		DDIT4	8.02e-06	0.315974		GPR174	4.54e-05	0.896188		PPT1	2.09e-25	0.440451		LEAP2	7.22e-278	0.544357
ABHD17A	1.65e-30	-0.319161		TXN	1.63e-14	-0.259889		LPAR6	1.54e-38	0.303709		SOCS3	4.29e-43	-0.33527		RASSF5	2.12e-35	0.388976		MXD3	0	0.74239		IFI44	7.9e-30	0.281804		FN1	0.000558066	-0.366485		ULBP2	8.4e-13	0.313984		STT3B	9.34e-05	0.895611		MT-ND4	1.19e-07	0.436962		MPC2	8.69e-55	0.543777
FAM3C	3.21e-25	-0.320125		GSTK1	9.72e-21	-0.260079		SYTL1	5.16e-22	0.303235		TAGLN2	3.62e-67	-0.335961		NFIL3	1.03e-33	0.388426		KIF23	0	0.739433		RCAN3	2.7e-16	0.281018		SPOCK2	6.9e-06	-0.367788		SLC25A28	3.12e-08	0.313891		CCNT1	3.31e-07	0.895419		GPX4	8.28e-16	0.434767		DCXR	9.36e-45	0.542664
MT-ATP8	3.48e-13	-0.320536		CISD3	7.38e-22	-0.261184		PRKCB	2.97e-23	0.303208		FOS	1.34e-38	-0.342809		TRIM8	3.04e-37	0.387288		CORO1A	3.41e-87	0.735522		RPL18A	8.94e-52	0.280379		RGS2	0.000936066	-0.368586		PSMA2	1.88e-06	0.311104		TRAM1	0.000974413	0.893284		ATP6V0B	6.77e-13	0.433883		MT-CO2	9.12e-105	0.540896
F2R	3.63e-26	-0.322267		TMEM14C	4.79e-26	-0.261607		TNFSF14	7.25e-05	0.30253		C1orf162	3.04e-68	-0.344577		FUT8	2.85e-47	0.385658		ITM2A	1.14e-47	0.73437		STAT1	2.09e-06	0.279963		TOX2	1.63e-07	-0.368983		IER5	4.59e-05	0.30989		KIAA1109	5.41e-10	0.888768		RAB20	1.33e-130	0.432561		GPX4	2.4e-50	0.538921
WNK1	5.79e-27	-0.323175		CCND3	2.36e-17	-0.262255		MT-ND4	2.63e-13	0.301322		ZC3H12A	4.77e-41	-0.35081		CAMK1	2.65e-45	0.385278		YWHAH	4.14e-97	0.730325		STN1	2.96e-24	0.277137		SIRPG	2.53e-05	-0.371302		PPP1R10	3.31e-06	0.308313		DIAPH1	8.84e-06	0.887504		LAP3	3.58e-22	0.432496		BNIP3	6.21e-93	0.538836
DENND2D	4.39e-21	-0.323818		TMEM123	1.07e-22	-0.262589		MED30	7.36e-18	0.30104		GC	5.78e-24	-0.351616		CLECL1	8.15e-64	0.379016		TFDP1	2.81e-205	0.730237		APOL3	6.97e-26	0.275605		MCUB	1.24e-08	-0.371855		B2M	1.26e-36	0.308006		ERO1B	0.00177909	0.884966		FUCA1	2.45e-44	0.431505		CAV1	7.78e-229	0.537321
RAB27A	6.98e-28	-0.324164		CTSA	1.74e-20	-0.263062		UAP1	1.76e-26	0.300332		NFKBIZ	3.77e-33	-0.352992		AKAP5	9.02e-82	0.378889		SRSF2	1.74e-71	0.728356		LFNG	2.29e-22	0.275433		TLE5	6.67e-10	-0.372134		EIF1AY	0.00019468	0.303887		SPEN	0.000152417	0.884874		MT-ND1	3.26e-07	0.430331		NDUFC2	4.63e-62	0.5326
DTHD1	7.79e-36	-0.327618		PRDX2	7.61e-25	-0.263164		SYNE1	4.55e-25	0.300251		ADRB2	1.57e-44	-0.356559		RALGDS	4.86e-31	0.376154		ARPC5	2.98e-64	0.72378		OXNAD1	1.27e-18	0.274119		SLA	0.000890854	-0.374745		PMAIP1	0.000794475	0.302717		CDK17	4.04e-07	0.882421		SDCBP	4.3e-15	0.428382		C1R	0	0.53088
TRGV3	3.39e-22	-0.32772		ABRACL	3.73e-18	-0.264356		TGFB1	1.34e-44	0.299639		IFITM2	3.62e-63	-0.35677		TRGV2	8.46e-12	0.375837		HMGB3	0	0.723251		SLC2A3	1.16e-13	0.273859		HLA-DQA2	6.29e-07	-0.386386		IDH2	2.23e-06	0.297263		CCNL1	9.41e-05	0.881369		MFSD1	1.35e-32	0.427427		FXYD1	1.58e-253	0.530046
CCL5	8.93e-70	-0.330664		MYL6	2.06e-42	-0.265597		MMP24OS	8.51e-16	0.298418		TUBA1C	4.87e-51	-0.360222		EEF2	6.38e-43	0.374599		C19orf48	4.4e-232	0.714987		FOSL2	3.9e-13	0.271902		ADGRG1	2.53e-07	-0.38772		APOL6	1.93e-06	0.296367		PTBP3	3.34e-06	0.879769		TFRC	1.06e-14	0.424142		BLVRB	3.38e-105	0.525005
CYB5A	6.24e-07	-0.33194		C12orf75	1.56e-13	-0.265629		IFITM1	1.08e-70	0.297855		YWHAQ	2.89e-53	-0.360627		SFXN1	3.02e-26	0.3739		SAC3D1	0	0.714266		IL18R1	2.13e-50	0.2709		FGG	0.00111724	-0.387884		PSMA3	4.3e-05	0.296138		TRANK1	2.33e-11	0.87811		ATP6V1F	1.34e-11	0.421901		SDC2	0	0.523515
CBLB	2.01e-24	-0.333245		PRELID1	3.74e-21	-0.266648		FLOT1	1.22e-21	0.29546		CYB5A	5.14e-27	-0.36565		RGS10	4.09e-26	0.372337		HSPB11	3.24e-89	0.714106		PRNP	2.35e-22	0.270726		TNFAIP3	3.76e-06	-0.388359		UTRN	0.000978914	0.29573		KMT2E	4.51e-05	0.876386		RAC1	1.19e-12	0.417928		MT1E	1.42e-47	0.521328
PSAP	2.15e-15	-0.3357		CANX	2.17e-15	-0.267184		GAB3	1.82e-42	0.294652		TUBB2A	4.08e-58	-0.366436		CALM3	1.09e-31	0.372109		CENPN	0	0.714095		RPS18	1.1e-42	0.269708		TRBC1	0.000108739	-0.389198		HLA-C	1.98e-19	0.294505		PAG1	9.97e-05	0.875885		SGK1	9.59e-23	0.416574		TMEM205	9.19e-117	0.520096
NFATC2	1.58e-24	-0.338919		HMGN2	3.76e-10	-0.26735		LINC02446	1.36e-08	0.292776		KLF6	3.84e-57	-0.368449		BMERB1	9.1e-81	0.37118		CDK4	1.09e-131	0.711996		LPXN	1.98e-15	0.26569		ARL6IP1	2.98e-07	-0.393802		SAMHD1	0.000169731	0.293797		P2RY8	1.88e-06	0.873691		PLIN2	3.38e-09	0.411584		PCK2	1.35e-127	0.51217
ZBTB38	1.33e-28	-0.340283		BST2	7.16e-16	-0.270578		TSC22D3	2.49e-39	0.291959		SERPINA3	1.07e-33	-0.369027		AIP	1.08e-27	0.366899		CCDC34	0	0.708797		RPL18	5.83e-45	0.264399		LAT	1.64e-09	-0.396487		SNX6	8.97e-06	0.290868		CXCR4	1.32e-12	0.873435		ATOX1	7.82e-23	0.41137		F12	0	0.506357
TRBC1	6.64e-08	-0.342565		ATP5MF	1e-19	-0.271392		ADAM8	1.28e-25	0.291112		FGA	2.05e-21	-0.369685		SRRT	1.04e-26	0.365777		RNASEH2A	2.21e-257	0.707327		RPS6KA3	2.01e-18	0.263913		AHSG	0.00178666	-0.411539		BISPR	6.24e-10	0.290019		CHD2	0.00565315	0.873094		MPP1	7.9e-37	0.407796		CES2	5.63e-196	0.504297
ARID5B	9.37e-21	-0.345038		CISH	2.44e-12	-0.271698		TMBIM1	2.04e-22	0.288481		JUNB	5.35e-60	-0.370612		HNRNPLL	4.45e-29	0.364613		YBX1	9.72e-67	0.704852		SORBS3	1.83e-21	0.263229		ARID5B	2.94e-06	-0.416913		GSDMD	1.43e-05	0.283628		SAT1	1.87e-05	0.868958		PLA2G7	3.89e-200	0.406487		FTH1	2.72e-45	0.503394
SPON2	3.27e-28	-0.345159		GNG5	1.42e-22	-0.272212		PTP4A2	6.53e-25	0.288427		AHNAK	2.84e-34	-0.374201		WARS	4.56e-30	0.360885		SKA2	1.68e-160	0.704833		HSPD1	0.000518737	0.262932		SELENOP	0.000565147	-0.418131		NASP	0.000235488	0.283498		WNK1	0.00724398	0.868692		GRINA	3.2e-21	0.405474		SLC2A2	0	0.499942
PTMS	1.31e-26	-0.34928		ACTG1	1.33e-30	-0.272581		CMC1	5.19e-07	0.288077		XCL1	9.2e-13	-0.3744		MYLIP	6.55e-18	0.360585		SNRNP25	9.16e-192	0.704664		GLRX	4.79e-10	0.262642		HNRNPLL	3.84e-08	-0.429837		FUS	4.71e-08	0.282951		PCNX1	7.35e-10	0.868589		CHMP1B	8.44e-10	0.404405		NNMT	5.03e-259	0.499295
RHOB	4.81e-13	-0.350247		PSAP	1.5e-10	-0.273014		SORL1	3.21e-28	0.287937		TXNIP	5.32e-42	-0.375603		TRGV9	1.8e-16	0.356559		BUB1	0	0.703563		BZW1	1.2e-13	0.26083		TOB1	3.27e-07	-0.431799		TMEM126B	1.71e-05	0.282297		TNFRSF1B	0.000380475	0.866865		MCOLN1	5.23e-52	0.403828		PON2	1.87e-269	0.497047
FYN	4.89e-33	-0.351888		FLNA	5.18e-15	-0.274747		OSTF1	4.53e-20	0.286245		ANKRD37	5.27e-34	-0.378588		HSPB1	7.36e-38	0.355529		CEP55	0	0.697234		BCL2	7.71e-19	0.260684		TOX	4.07e-08	-0.441995		TRIM25	3.1e-14	0.281933		TACC1	0.00520364	0.865467		DBI	1.7e-12	0.4031		MT-CYB	9.79e-88	0.496599
PARK7	1.4e-36	-0.354535		IFITM2	1.85e-20	-0.279116		PYHIN1	2.47e-21	0.286205		KLRB1	2.23e-29	-0.378919		PSTPIP1	3.03e-30	0.352917		IFI16	1.7e-70	0.697013		PHLDA1	8.9e-12	0.260154		TNFRSF1B	3.04e-08	-0.449729		PHPT1	0.000620922	0.281693		STK17B	1.86e-09	0.865063		RNF144B	9.37e-161	0.403029		RIDA	4.67e-229	0.495415
SYNE1	1.47e-24	-0.354845		TLE5	1.31e-25	-0.279904		ORAI1	3.79e-18	0.285756		IER3	2.49e-64	-0.379198		TPI1	1.37e-27	0.35269		HNRNPR	4.39e-82	0.695848		RPS27A	1.6e-53	0.258485		CXCR4	7.43e-10	-0.449918		IRF2	3.26e-05	0.280582		ITGAL	6.29e-05	0.862828		PLXDC2	3.98e-223	0.397625		MPST	2.29e-95	0.495134
GZMK	9.74e-13	-0.356342		PPIB	9.1e-26	-0.280502		VAMP2	2.72e-25	0.285351		BIRC3	6.13e-40	-0.383772		INPP4B	3.61e-28	0.352684		MYBL2	0	0.694932		IKZF2	1.48e-36	0.257696		IL7R	0.00040053	-0.45828		CALCOCO2	8.15e-05	0.280512		RPS6KA3	0.00017415	0.861453		FCGR1A	0	0.397489		HSD11B1	3.08e-267	0.49507
RNF213	2.5e-18	-0.356539		AP2S1	4.49e-27	-0.282125		PTPN18	3.28e-16	0.284907		AC020916.1	5.28e-49	-0.385813		JARID2	3.28e-44	0.351099		MAD2L2	2.68e-123	0.692068		CPNE7	1.87e-27	0.256946		ITGB1	1.26e-07	-0.464533		TRIM38	3.59e-06	0.280393		AOAH	3.54e-05	0.86012		MRC1	2.2e-198	0.396064		ECHS1	6.12e-73	0.493797
SERPING1	1.19e-26	-0.359009		DBI	9.18e-25	-0.283323		ABI3	2.7e-22	0.284879		ZFP36	2.09e-40	-0.386999		TRAC	2.81e-30	0.349308		HMGN1	5.21e-65	0.691928		CISH	4.44e-10	0.255091		TNFRSF9	3.73e-08	-0.467616		SOCS3	0.00017337	0.278968		CCNH	0.000436424	0.857138		SLC1A3	0	0.395969		APLP2	5.5e-177	0.488647
DGKZ	2.47e-30	-0.36055		RIPOR2	1.13e-17	-0.284121		KLF13	4.87e-22	0.28342		HSPB1	1.94e-47	-0.387183		HNRNPK	1.39e-30	0.348937		TACC3	9.23e-186	0.690658		RPL19	2.01e-53	0.253544		LIMD2	5.78e-16	-0.47154		XRN1	0.000226163	0.278651		GCC2	0.00646987	0.857085		ATP6V0C	4.87e-13	0.395755		ANGPTL4	0	0.487275
ARHGAP9	1.18e-31	-0.363191		COX6A1	2.01e-28	-0.285805		ANXA4	5.67e-29	0.283417		SLC2A3	3.04e-37	-0.3897		ELMO1	2.26e-29	0.34742		ORC6	0	0.689985		GPR171	7.97e-12	0.253485		HLA-DQB1	1.56e-09	-0.474974		GNG5	0.000146457	0.27775		SEL1L	4.53e-10	0.856286		VIM	9.58e-11	0.39546		CYP2C8	0	0.48694
ABI3	8.11e-37	-0.365117		ANXA2	5e-22	-0.289521		CLEC2B	3.58e-20	0.282776		IER5L	1.06e-50	-0.391322		SH3KBP1	4e-31	0.3446		HMGA1	3.66e-71	0.689366		CALR	6.65e-06	-0.250289		CTSB	9.77e-09	-0.483885		DHX58	4.44e-19	0.274516		USP34	2.75e-05	0.855861		FCGR2B	3.87e-175	0.394222		HPN	0	0.486695
CEBPD	7.28e-21	-0.36535		NDUFB2	3.95e-22	-0.289692		TRGV10	1.39e-09	0.282691		ZFP36L2	1.6e-55	-0.39277		TRAT1	9.3e-29	0.34347		SSRP1	2.53e-143	0.688783		RESF1	0.00709359	-0.250541		APOB	7.03e-05	-0.48744		EIF4A1	2.73e-06	0.273646		ANKHD1	7.98e-05	0.855385		APOA2	6.35e-05	0.393117		PRDX1	1.56e-44	0.485351
PTPRC	6.35e-29	-0.367601		COX6C	1.04e-26	-0.292654		PAXX	6.35e-23	0.28255		PLAC8	1.18e-66	-0.394484		CRIM1	1.12e-44	0.343423		MAZ	1.68e-82	0.684647		RPS26	9.13e-10	-0.251123		MAF	2.8e-13	-0.48983		TANK	2.09e-05	0.273041		GNPTAB	4.18e-05	0.854962		GSTO1	7.53e-14	0.392974		CYP27A1	0	0.482204
CXCR6	3.75e-17	-0.372168		NDUFB7	2.99e-28	-0.294516		ADGRG5	1.32e-50	0.281728		RORA	4.23e-65	-0.401175		PLPP1	9.4e-44	0.342976		SRSF10	2.22e-86	0.682769		SUMO2	5.27e-10	-0.251357		COTL1	2.72e-11	-0.492612		HLA-E	1.79e-11	0.270748		ATM	5.49e-05	0.850459		PLEK	6.05e-13	0.391144		PLPP3	0	0.481659
CD70	3.42e-38	-0.372864		PFN1	1.54e-53	-0.294603		NACA	1.15e-81	0.28153		CD55	1.77e-65	-0.40553		JAML	2.91e-30	0.342403		TPM4	5.8e-72	0.682567		ARPC4	3.58e-05	-0.251912		MT2A	0.00171134	-0.496422		MYD88	1.36e-05	0.270267		MAP3K2	5.69e-06	0.850016		MT-ND3	9.84e-05	0.390959		TM4SF4	0	0.479777
LIMS1	2.55e-46	-0.377328		UCP2	1.98e-20	-0.296634		PPP1CA	2.18e-23	0.278813		PTGER2	1.16e-82	-0.4059		CD28	4.72e-40	0.342182		HPRT1	5.08e-123	0.682187		PPM1G	0.000306963	-0.25321		TIGIT	3.08e-08	-0.496582		CLEC2B	7.71e-06	0.265579		CPD	5.92e-10	0.848728		MGST3	8.24e-14	0.389183		LEPR	7.52e-305	0.479538
GBP2	2.08e-33	-0.378332		ATP5MC3	1e-26	-0.298252		AL139246.5	1.57e-23	0.278744		S100A4	5.9e-79	-0.410966		COTL1	3e-42	0.34092		SUMO2	2.65e-73	0.682162		HSPB11	3.87e-05	-0.254206		HLA-DMA	8.64e-10	-0.50694		ODF3B	6.88e-08	0.264846		ATP11B	8.97e-09	0.8451		DMXL2	2.34e-166	0.38838		PRDX4	8.05e-124	0.47927
STMN1	0.000146937	-0.382554		KRTCAP2	7.77e-27	-0.298445		SLC15A4	3.29e-27	0.277486		DSTN	1.75e-76	-0.41348		ORMDL3	2.8e-23	0.336496		SGO2	0	0.68036		NDUFC1	4.31e-06	-0.2546		PAG1	3.5e-14	-0.51643		APOL2	1.76e-11	0.264689		HIPK1	8.51e-11	0.844501		AP2S1	1.87e-12	0.383941		SCARB1	0	0.478346
KLRD1	8.99e-18	-0.383396		IFI6	2.37e-11	-0.298976		CAPNS1	4.33e-14	0.277014		PLIN2	1.37e-34	-0.414195		LIMD2	1.06e-33	0.336248		SRSF3	3.16e-64	0.680343		CTSC	5.21e-07	-0.255343		CD28	6.7e-17	-0.525602		C4orf3	3.18e-05	0.264153		APOA1	7.79e-09	0.841131		SERPINB6	1.45e-27	0.383455		SERPINA6	0	0.477273
UBE2F	8.69e-46	-0.383473		CTSD	3.6e-21	-0.299484		ITGB7	8.27e-15	0.275821		SAT1	8.76e-39	-0.416529		FASLG	1.88e-17	0.335003		MIS18BP1	1.94e-128	0.678577		SHISA5	3.14e-05	-0.256057		RARRES2	3.75e-05	-0.538351		GADD45G	0.00115889	0.264139		MT-CO1	5.78e-122	0.838299		MNDA	4.45e-148	0.380583		INSIG1	1.3e-58	0.47592
CDKN2A	2.33e-47	-0.384132		TRAV1-2	2.07e-10	-0.300041		PPP3CC	1.14e-19	0.274587		GADD45B	2.27e-48	-0.418421		HDAC7	2.08e-35	0.334976		UBE2S	3.01e-37	0.678552		JPT1	6.89e-06	-0.256769		HLA-DRB1	8.62e-13	-0.566859		IFRD1	0.000435588	0.263723		MSN	1.34e-06	0.836576		CD9	9.08e-15	0.375669		MT2A	3.49e-14	0.466306
IKZF3	7.23e-30	-0.386342		MT-ATP8	6.96e-15	-0.303319		FAM117A	1.1e-17	0.273421		IER5	1.86e-65	-0.423096		TIMMDC1	3.2e-27	0.333403		RAD51AP1	0	0.678437		PECAM1	1.11e-05	-0.25727		CD6	1.01e-14	-0.58287		ZFAS1	0.000235797	0.26175		FRYL	5.97e-05	0.83446		MT-ND2	6.64e-09	0.374001		MT-ND4L	8.55e-75	0.461432
CSF1	1.49e-24	-0.388349		COX5A	2.37e-28	-0.303358		JAZF1	3.09e-26	0.273339		STMN1	1.17e-20	-0.423667		JUND	9.99e-43	0.331682		CHEK1	0	0.678258		ARID4B	0.000183157	-0.257291		PLEK	3e-12	-0.603418		ANKRD37	0.000159998	0.261137		SRSF7	4.25e-13	0.832597		WARS	1.03e-14	0.37303		VEGFA	5.62e-256	0.459622
SNAP47	1.21e-40	-0.391909		CLIC1	1.45e-36	-0.305707		RPS4X	7.44e-113	0.27297		HIST1H4C	4.76e-23	-0.423856		PAM	5.43e-38	0.33034		LSM5	7.87e-106	0.676212		CLTA	1.6e-06	-0.257535		GEM	2.03e-09	-0.623115		YPEL5	0.00187563	0.261013		MAPRE2	0.00882792	0.832355		GSTP1	7.02e-12	0.372062		MT-ND5	9.47e-64	0.459006
TAGAP	3.73e-17	-0.39282		PTGER2	1.18e-25	-0.316975		RPS14	1.16e-125	0.271763		TMEM123	4.51e-92	-0.432628		LINC01871	1.52e-17	0.329677		PSMA2	6.29e-68	0.674475		IRF9	0.000617016	-0.25759		TF	1.02e-05	-0.638557		ANXA2R	4.05e-06	0.258714		KLRK1	1.07e-08	0.831228		SAMHD1	9.54e-14	0.371111		POR	5.5e-117	0.456269
GZMA	2.65e-86	-0.396034		DSTN	3.83e-29	-0.323606		MOB2	1.21e-17	0.269788		CES1	1.76e-49	-0.446519		ASXL2	1.72e-29	0.329179		PARK7	9.96e-58	0.674139		ITGB2-AS1	2.3e-05	-0.257795		HLA-DQA1	1.38e-14	-0.644107		SP140L	0.000812135	0.258043		SIK3	6.66e-07	0.830696		AKR1A1	4.85e-22	0.370747		RAB13	0	0.455183
MIR155HG	4.7e-43	-0.398471		NDUFC2	2.28e-28	-0.32827		FBXW5	1.25e-13	0.269264		HOPX	9.6e-88	-0.455292		TP53INP1	7e-36	0.328954		DTL	0	0.673391		SERPINB1	0.00107577	-0.25852		GPR183	6.8e-14	-0.65268		PTPN2	9.66e-05	0.257214		CBLB	0.00236461	0.827285		NAGK	2.03e-24	0.369894		MT-ND1	3.65e-72	0.45142
MT2A	2.16e-14	-0.409322		MYL12A	1.61e-45	-0.329149		TMEM173	1.28e-19	0.268972		TUBB4B	1.42e-69	-0.456871		CXCR6	1.69e-17	0.327908		ARPC1B	9.94e-60	0.673339		SLAMF6	1.5e-05	-0.258826		RGS1	1.02e-11	-0.66019		SNHG12	0.00137334	0.256949		NCOR1	0.000956276	0.824868		MT-ND5	5.27e-07	0.365544		C5	0	0.45092
PRDM1	3.69e-32	-0.411829		FLT3LG	1.31e-25	-0.334028		CAPN2	4.02e-14	0.267339		SQSTM1	4.88e-46	-0.457679		IL21R	3.91e-37	0.326163		PPP1CA	6.97e-62	0.669472		SIT1	0.000194927	-0.259166		HLA-DRA	2.21e-10	-0.662051		IFNG	0.00117596	0.255924		ASH1L	0.00161387	0.821582		NPL	5.98e-133	0.363745		PCBD1	2.9e-72	0.450416
LITAF	1.76e-41	-0.413626		SPON2	2.39e-22	-0.334221		P2RY8	6.69e-24	0.26384		CD69	2.6e-41	-0.458413		IL2RB	8.93e-26	0.326063		CDK2AP2	4.17e-56	0.668335		SCAMP2	4.89e-06	-0.259729		NEAT1	5.61e-08	-0.678253		ZNF331	0.00124415	0.254498		GPBP1	0.00158816	0.819878		ATF5	4.56e-31	0.36248		LAPTM4B	0	0.449855
ZFP36L1	2.6e-27	-0.41779		PPIA	8.17e-68	-0.342557		DBI	1.39e-20	0.262579		BAG3	6.96e-51	-0.466795		HNRNPA1	4.78e-35	0.325599		HNRNPF	9.79e-59	0.667566		LIMS1	2.89e-06	-0.260659		HLA-DRB5	4.95e-18	-0.678584		VAMP5	6.9e-06	0.253728		ACTR2	0.000218712	0.819684		KCNMA1	0	0.359588		GPR88	8.15e-281	0.44905
PRKCH	8.67e-44	-0.423608		LGALS3	2.51e-20	-0.347466		CRIP1	3.71e-48	0.261164		BHLHE40	1.71e-76	-0.468982		SIAH2	1.11e-13	0.324211		SPC25	0	0.667388		FAM3C	1.06e-05	-0.261081		CD74	2.55e-21	-0.681171		HSP90AB1	3.65e-05	0.253008		TIPARP	0.00128029	0.819516		NCF2	0	0.355444		BEX3	1.07e-215	0.447656
MAF	1.17e-56	-0.424541		CTSB	5.84e-20	-0.351671		ICAM2	7.4e-16	0.258109		RHOB	1.45e-63	-0.470958		TSC22D1	2.27e-17	0.32041		GMNN	1.26e-239	0.666508		ARPC5	3.27e-05	-0.261304		KLRB1	2.21e-07	-0.721747		SUPT3H	0.000205718	0.250562		KAT6A	8.84e-11	0.818889		GNG10	2.26e-18	0.353635		MT-ND3	1.73e-70	0.447159
SIRPG	6.97e-33	-0.42559		KLRD1	2.09e-17	-0.363565		RGS19	6.99e-12	0.257372		FN1	1.43e-42	-0.472237		WNK1	1.12e-21	0.320163		HIST1H2AH	0	0.664593		CALM3	2.21e-05	-0.261405		ICOS	2.96e-15	-0.736399		HERPUD1	0.000160121	0.250472		PRRC2B	0.000530537	0.817562		BLVRA	2.31e-22	0.352323		HSPB1	6.52e-55	0.44705
APMAP	9.28e-50	-0.428526		CYB5A	1.08e-15	-0.375661		NDUFA12	1.28e-13	0.257135		TOB1	1.06e-75	-0.47842		NAB2	1.69e-55	0.319385		PSIP1	1.39e-87	0.663285		RAB1B	4.57e-05	-0.261788		AMBP	0.000422539	-0.745334		CST7	0.000370814	-0.250821		SORL1	3.67e-05	0.8173		MYO9B	1.32e-18	0.345739		IGFBP3	2.5e-106	0.447003
FGA	1.95e-25	-0.428799		TUBB	9.67e-14	-0.376471		TBCA	1.84e-14	0.256688		NEAT1	1.22e-14	-0.479763		IL6ST	1.88e-29	0.319175		ERH	2.19e-72	0.661258		UQCRQ	0.000318433	-0.262443		CD27	3.02e-18	-0.747166		SF3A1	0.00266335	-0.250882		ESYT2	0.000191244	0.815903		DSE	4.7e-49	0.345436		GGH	1.05e-275	0.445923
ICOS	2.64e-30	-0.431075		NCR3	6.14e-31	-0.379825		SCP2	1.31e-10	0.256626		FGB	2.08e-31	-0.486592		RBPJ	4.36e-20	0.317962		CRIP1	2.29e-69	0.661177		SON	1.04e-05	-0.262459		CTLA4	6.51e-18	-0.890258		MCL1	0.00809382	-0.252523		RBM39	5.78e-07	0.815624		PLSCR1	3.38e-14	0.34453		ETFB	1.45e-51	0.445848
TOX2	1.29e-57	-0.433761		NME2	5.71e-37	-0.383405		DUSP8	7.08e-18	0.25644		HSP90AA1	4.73e-102	-0.487118		TRIM22	7.39e-19	0.317815		BLOC1S1	8.12e-69	0.66009		CNPY3	6.43e-05	-0.262651		PDCD1	3.91e-22	-0.920123		EIF4G1	0.000511672	-0.25411		MYH9	4.23e-06	0.815283		TBXAS1	3.68e-111	0.344171		AIG1	5.65e-239	0.445553
EFHD2	9.25e-19	-0.438897		ITGB1	5.17e-26	-0.38687		TAGLN2	4.39e-42	0.255109		HSPA8	6.66e-110	-0.487283		FCRL3	7.16e-40	0.315567		CHCHD2	4.74e-69	0.656583		KPNA2	0.00011769	-0.263396		RBP4	0.000671275	-0.930442		TNIK	0.00341918	-0.254633		PRKCH	2.53e-05	0.814772		GNG5	9.51e-13	0.343348		RNASE4	0	0.44326
DRAIC	4.8e-71	-0.439427		HOPX	6.03e-24	-0.395106		ARL5A	1.94e-13	0.253989		CEBPD	1.73e-45	-0.489361		GPR18	1.29e-24	0.315507		ILF2	1.17e-78	0.655689		RSRC2	3.4e-05	-0.263424		GZMK	1.67e-23	-0.935666		MAPK1	0.00139617	-0.254979		ZBTB1	7.42e-05	0.814056		SYK	0	0.342904		SDC1	0	0.439293
CES1	1.24e-33	-0.4395		FTL	5.64e-07	-0.395141		RPL7	2.31e-35	0.25386		HSPA5	1.08e-64	-0.499118		S100PBP	8.46e-22	0.313652		PA2G4	3.86e-70	0.655605		APBB1IP	2.63e-05	-0.263956		APOA1	0.000458473	-0.95352		ENO1	0.00659348	-0.255725		TTR	1.29e-07	0.808492		C3AR1	1.78e-62	0.341936		G0S2	1.18e-237	0.43818
EPHX1	9.44e-28	-0.441291		S100A10	5.95e-42	-0.400775		ARPC5	7.86e-16	0.253488		FGG	5.94e-34	-0.502147		NFATC2	1.26e-21	0.313639		SNRPA	1.1e-88	0.655181		RBP4	5.22e-05	-0.26458		FGFBP2	6.1e-14	-0.990849		ANP32B	0.00166131	-0.255837		TF	0.000182877	0.806994		SLC31A2	3.84e-75	0.34168		MT-ND6	1.01e-57	0.437255
SH2D1A	3.41e-46	-0.442614		PRF1	1.38e-20	-0.403042		HMGN3	9.86e-12	0.253337		EFHD2	4.52e-59	-0.505609		NAB1	7.55e-42	0.313505		CDCA5	0	0.653171		NT5C	2.39e-05	-0.264598		TNFSF9	1.39e-18	-1.08474		HNRNPUL1	0.00700798	-0.256994		PHF3	0.00339182	0.806123		CD59	1.86e-17	0.339211		MARCKS	2.51e-258	0.436298
KLRG1	2.02e-39	-0.446664		SH3BGRL3	2.19e-93	-0.403497		GNG2	5.22e-16	0.251397		HSP90AB1	1.06e-107	-0.505698		TMEM70	6.55e-17	0.31287		CKAP5	3.89e-139	0.653147		STX11	2.89e-06	-0.264689		KLF2	1.82e-18	-1.10567		RCN2	0.00112977	-0.257519		ITK	0.00246627	0.805708		NRP1	8.32e-72	0.337859		CHCHD10	1.23e-34	0.431386
GFOD1	5.1e-70	-0.448855		FGA	1.68e-18	-0.407582		ERP29	1.95e-16	0.250907		TMEM176B	1.55e-51	-0.506727		CD59	3.41e-24	0.310387		TALDO1	3.31e-76	0.651795		PTPN6	0.00010423	-0.264858						NUMA1	9.36e-05	-0.259667		NUP98	1.08e-05	0.804161		HEXB	1.86e-15	0.337671		S100A16	0	0.431168
MS4A6A	3.29e-64	-0.473129		NKG7	1.85e-14	-0.41011		TRBC1	1.3e-35	0.250236		SELENOP	2.33e-45	-0.509974		PHTF2	2.09e-21	0.310052		CDCA2	0	0.651719		BATF	0.000628237	-0.265147						TNFRSF9	0.00373167	-0.260181		MCL1	1.31e-06	0.802373		BNIP3L	2.95e-09	0.335575		C4BPB	0	0.431058
TMEM176B	6.68e-33	-0.477861		XCL2	7.34e-12	-0.415574		MAF	1.66e-16	-0.250056		HSPA1A	1.55e-83	-0.514336		WHRN	7.28e-46	0.30798		NUDT21	2.65e-105	0.649779		MDH2	4.05e-07	-0.266379						LIMS1	0.00217186	-0.26114		STIM2	1.11e-05	0.800965		ABCA1	7.58e-55	0.335104		ATOX1	2.02e-80	0.430977
FN1	9.78e-30	-0.487877		EFHD2	2.73e-24	-0.429654		PHACTR2	9.87e-29	-0.25242		XBP1	8.99e-106	-0.516416		PYHIN1	9.92e-19	0.307891		CDC45	0	0.648927		NDUFA12	3.15e-06	-0.266473						AKNA	0.00260449	-0.262455		ERN1	0.000729646	0.80065		MT-CO1	6.99e-05	0.334507		PDLIM1	6.67e-220	0.430499
AC243829.4	1.89e-77	-0.488096		FN1	5.49e-21	-0.437243		PTTG1	1.29e-19	-0.253365		HSPA1B	4.85e-88	-0.519573		OSBPL3	3.58e-32	0.306487		ACOT7	8.9e-209	0.647302		ARHGAP25	3.7e-06	-0.267257						ATOX1	0.00060708	-0.262708		KDM5A	0.00164731	0.799091		FRMD4B	5.62e-39	0.331886		SULT2A1	0	0.430026
EOMES	1.38e-68	-0.49206		MT2A	2.15e-25	-0.438875		HNRNPU	9.19e-19	-0.253461		EPHX1	9.12e-59	-0.519796		CYTOR	4.62e-14	0.3052		SUZ12	2.35e-106	0.646276		OGT	8.25e-06	-0.267686						VCP	0.00985908	-0.26325		PSME4	6.91e-06	0.798824		NRP2	3.4e-161	0.330984		PEPD	6.89e-53	0.429664
FGG	1.56e-23	-0.495487		TMSB10	2.52e-122	-0.448751		IPCEF1	2.21e-21	-0.254083		FCGR3A	7.94e-58	-0.52613		RPS10	1.35e-14	0.302682		NCAPD2	5.96e-240	0.643846		UCP2	2.77e-05	-0.270204						GZMB	0.00507629	-0.265792		ETNK1	0.00104978	0.797239		ETS2	3.69e-22	0.328937		CERS2	4.73e-68	0.42818
RNF19A	4.06e-53	-0.49925		TYROBP	8.8e-12	-0.451001		SAT1	0.00238643	-0.254989		PPP1R15A	1.55e-96	-0.526304		MAP2K3	1.88e-19	0.302597		CBX3	2e-76	0.643106		SRP14	7.08e-12	-0.271544						CANX	0.00279671	-0.266112		CLTC	0.000285129	0.7968		ALOX5	0	0.328366		CNPY2	6.35e-54	0.426564
FTL	1.79e-25	-0.499583		EMP3	1.34e-39	-0.459734		CITED2	2.52e-05	-0.255226		S100A10	1.66e-109	-0.529867		EIF5	9.03e-18	0.301653		HIST1H3F	0	0.636468		LINC01578	4.63e-07	-0.271633						CTDSP1	0.000514283	-0.267091		PPP1R15B	0.00121586	0.795648		CD86	2.93e-89	0.326128		CANX	2.83e-57	0.423945
TYROBP	3.04e-14	-0.50304		CD63	2.86e-46	-0.468744		VEGFB	2.61e-24	-0.255265		KLRD1	1.02e-75	-0.530308		FYN	2.46e-25	0.300355		SRP9	7e-70	0.635931		SMC4	7.52e-08	-0.27177						PRPF8	0.00358731	-0.267389		LAMP2	9.58e-06	0.795209		TNFSF13	1.21e-223	0.325365		PLOD2	0	0.420798
CRTAM	1.1e-25	-0.504316		FGB	8.45e-17	-0.475212		BCL3	7.56e-18	-0.255824		APOB	1.91e-45	-0.532429		ARID5A	1.21e-18	0.298556		SMC1A	1.27e-117	0.632327		TBC1D10C	9.18e-07	-0.273894						DCXR	0.000400571	-0.268132		MT-CO3	1.87e-79	0.794205		CYP27A1	2.43e-27	0.324996		CD63	5.89e-42	0.418616
PYHIN1	1.39e-58	-0.505996		S100A11	1.25e-52	-0.484036		CD2	4.3e-19	-0.256669		FTH1	9.08e-76	-0.532745		ZBTB1	2.31e-26	0.298396		SNRPG	1.95e-66	0.631202		BUB3	4.14e-06	-0.274902						PFKL	7.22e-05	-0.269018		TTC17	0.00139781	0.793984		COMT	3.36e-13	0.324697		PPP1R16A	7.27e-264	0.414984
LAG3	1.43e-33	-0.506389		AHSG	9.49e-18	-0.494874		KMT2A	1.75e-17	-0.256729		GLUL	2.76e-100	-0.53627		CLNS1A	6.04e-21	0.297729		XRCC5	1.81e-61	0.630421		TRAF5	1.12e-05	-0.275292						PBXIP1	0.00166748	-0.269524		IL2RG	4.4e-19	0.793665		MT-ND4L	0.00229846	0.323617		ANGPTL3	0	0.414762
C3	4.03e-30	-0.521557		GZMH	5.62e-16	-0.496757		SPTAN1	3.64e-18	-0.257529		C3	1.35e-46	-0.536353		USP11	4.57e-25	0.296888		WDR1	1.53e-64	0.629625		RNF213	0.00620693	-0.275791						ADD1	0.000321171	-0.269736		SARAF	1.49e-28	0.791673		S100A10	3.76e-06	0.317725		DEPP1	0	0.413513
SLA	1.02e-41	-0.53116		EPHX1	2.89e-31	-0.501938		PIM2	5.98e-16	-0.257645		AHSG	4.47e-35	-0.540622		SON	1.32e-26	0.294505		NUCB2	2.32e-61	0.629517		TRMT112	3.07e-09	-0.277515						RPS26	0.0021597	-0.270097		TMEM131L	2.81e-11	0.791649		MPEG1	0	0.316242		PECAM1	2.5e-14	0.413379
AHSG	4.89e-22	-0.531239		CES1	7.49e-37	-0.502204		LBH	5.77e-16	-0.258935		TNFAIP3	9.57e-76	-0.546147		FAM102B	1.39e-29	0.294282		YEATS4	5.49e-200	0.629096		SFMBT2	7.86e-07	-0.278861						CYTH1	0.00151976	-0.271924		EP300	6.61e-07	0.791188		MAP3K8	1.92e-09	0.31485		CEBPA	1.05e-257	0.41245
CTSC	1.86e-94	-0.540993		SELENOP	1.96e-22	-0.507277		CHCHD10	5.05e-21	-0.261463		ZFAND2A	1.28e-46	-0.547604		ATP5MC2	5.57e-35	0.29404		MZT1	2.99e-139	0.629013		TECR	3.65e-08	-0.279223						LEPROTL1	0.00839029	-0.27397		TOR1AIP1	0.00119779	0.790588		ACP5	1.25e-10	0.313855		UGDH	6.35e-231	0.406393
CMC1	5.41e-47	-0.550638		FABP1	1.26e-14	-0.508088		TMPO	7.73e-21	-0.262388		MGST1	1.76e-45	-0.5501		FRYL	1.7e-22	0.293714		FAM111B	0	0.629004		CLIC3	0.000180039	-0.28017						PCBP1	2.41e-05	-0.274717		NFATC2	0.00284383	0.790114		CCL3	2.59e-10	0.313765		TMEM14A	2.11e-80	0.402151
APOH	2e-24	-0.5555		CTSW	1.94e-42	-0.50925		SNHG8	7.74e-21	-0.262533		RARRES2	2.92e-40	-0.554562		STIP1	6.5e-20	0.292531		VIM	2.2e-47	0.624839		EOMES	9.38e-05	-0.281101						TGFB1	0.00745683	-0.274843		PDE4D	0.00057599	0.78714		ADI1	1.05e-12	0.312112		MGST2	0	0.401018
FGB	2.19e-33	-0.557457		FGG	1.65e-23	-0.515527		TESPA1	9.1e-22	-0.263504		FABP1	4.18e-37	-0.564383		ITPKB	4e-30	0.292262		CBX5	1.53e-155	0.623875		BST2	4.88e-06	-0.281603						GAPDH	0.00364343	-0.276085		ERAP2	2.69e-09	0.786859		NCF1	7.03e-12	0.311929		TXNRD1	6.26e-91	0.400555
SELENOP	9.63e-35	-0.55939		CST3	2.58e-13	-0.528679		EIF5	2.32e-18	-0.263945		JUN	7.05e-99	-0.568226		AC090152.1	3.43e-27	0.291956		PSME2	3.26e-55	0.622539		SLAMF7	7.6e-06	-0.282234						GRK2	0.000487905	-0.276636		SMARCA5	0.00343882	0.786268		NR1H3	8.3e-50	0.310896		CLDN1	0	0.396214
MGST1	7.09e-30	-0.565481		FCGR3A	4.72e-36	-0.532855		CCNI	7.24e-28	-0.263987		ATF3	2.17e-41	-0.569264		GPR137B	3.7e-27	0.291771		SUB1	1.91e-53	0.621767		ARPC5L	9.89e-07	-0.282606						SNX9	0.000288922	-0.277102		IL6ST	0.00025568	0.785738		MT-ATP6	0.000487788	0.31063		C8B	0	0.395076
TNFRSF1B	2.16e-53	-0.56906		C3	5.01e-27	-0.541113		LASP1	5.43e-26	-0.26422		LINC02446	1.72e-55	-0.589852		DNPH1	5.93e-13	0.291451		RBBP7	1.09e-110	0.617841		CTSZ	1.26e-06	-0.282924						EMD	0.0021068	-0.277502		ETV3	5.08e-05	0.783849		GPR183	7.77e-11	0.310439		PXMP2	9.76e-148	0.394796
TRGV2	8.79e-30	-0.576145		APOB	4.88e-25	-0.548132		CD70	2.12e-16	-0.2658		FTL	5.82e-63	-0.593222		HSP90AB1	1.6e-25	0.290967		RHOA	2.24e-65	0.616602		H2AFZ	1.19e-06	-0.283194						SPTAN1	0.00434191	-0.282347		SLC16A7	0.000224132	0.779097		SNX2	1.01e-11	0.309324		ABHD2	3.03e-135	0.392882
HLA-DQB1	3.11e-59	-0.57821		S100A6	4.71e-82	-0.55852		PTPN7	6.05e-16	-0.265816		MYADM	3.8e-97	-0.594014		SMG1	1.72e-20	0.290681		PSMB9	1.36e-58	0.616552		ARL6IP5	3.85e-08	-0.285302						TGIF1	0.00246088	-0.282935		LCOR	2.33e-06	0.778986		TUBA1B	1.68e-13	0.308841		MT-ATP6	6.14e-61	0.390844
FABP1	5.51e-20	-0.578386		APOH	2.31e-26	-0.572116		PSTPIP1	3.04e-22	-0.267799		HSPH1	2.07e-66	-0.594488		RPL15	1.91e-56	0.290556		FOXM1	0	0.611101		GZMM	0.000288224	-0.285859						MTDH	0.00017294	-0.283454		HP	0.00170916	0.778879		HSBP1	7.61e-16	0.30858		GRN	1.16e-121	0.389018
APOB	2.06e-38	-0.584766		RARRES2	2.18e-24	-0.57569		HSPH1	7.67e-09	-0.268008		DNAJA1	3.66e-105	-0.597148		SNTB1	4.99e-24	0.290462		SFPQ	2.15e-51	0.606995		OTUB1	4.3e-07	-0.286438						IQGAP1	0.00413733	-0.285165		RAPGEF6	2.06e-06	0.778163		SH3BGRL	3.94e-11	0.307898		MASP2	1.75e-260	0.388481
GZMB	4.63e-72	-0.590745		LINC02446	1.12e-29	-0.605986		AL138963.4	1.82e-18	-0.269308		LGALS1	4.88e-101	-0.598133		PEBP1	5.98e-25	0.289516		HIRIP3	1.07e-226	0.605039		CSK	6.34e-06	-0.287864						A1BG	0.0061695	-0.285172		USP9Y	2.96e-05	0.777998		YWHAH	1.4e-08	0.307257		CD151	7.29e-74	0.387826
CST3	1.73e-15	-0.593484		ORM1	2.94e-20	-0.612789		TSTD1	1.33e-22	-0.270065		AREG	3.27e-50	-0.600399		HMCES	1.38e-19	0.289375		ESCO2	0	0.604139		FUS	0.000106814	-0.288127						PRKCH	0.000857944	-0.288194		MDM4	6.82e-07	0.775397		FMNL2	5.68e-216	0.305288		CHPT1	6.55e-152	0.386804
RGS2	3.84e-40	-0.596858		TIMP1	5.9e-37	-0.645916		APOB	2.01e-06	-0.270117		SERPINH1	1.02e-42	-0.603839		PTPRCAP	6.82e-20	0.289188		PPM1G	1.23e-69	0.601255		APOBEC3C	3.17e-06	-0.288616						BHLHE40	0.00386222	-0.292903		TMEM87A	0.00474944	0.77483		HIF1A	8.41e-11	0.304467		ASPH	3.32e-226	0.38651
RARRES2	4.37e-34	-0.597498		XCL1	3.51e-26	-0.747158		TRAPPC2B	9.84e-34	-0.270868		IER2	2.62e-84	-0.612505		DNMT3A	1.89e-30	0.288921		PDIA6	7.42e-62	0.600923		PLEKHF1	8.52e-07	-0.28891						S100A4	0.000199368	-0.293315		UHMK1	0.000614238	0.772544		MGLL	3.07e-33	0.303354		SEPHS2	9.09e-77	0.38629
HLA-DPA1	9.76e-104	-0.614635		LGALS1	7.01e-61	-0.749547		SMARCA2	5.73e-23	-0.271245		LTB	2.56e-23	-0.613991		CCNI	2.27e-24	0.288839		GGH	0	0.600792		ATP8A1	9.14e-09	-0.289833						SPTBN1	0.000167673	-0.294367		CD44	0.000393975	0.771449		LAIR1	3.03e-27	0.298368		CREG1	4.45e-157	0.385461
HLA-DMA	9.39e-82	-0.623192		CLU	1.91e-33	-0.757341		GPR171	5.98e-23	-0.272188		TUBA1B	1.14e-82	-0.620373		HSPA9	3.4e-21	0.288788		HIST1H3C	0	0.600665		TUBA4A	6.88e-08	-0.290118						SIPA1	6.09e-06	-0.294471		RASA2	0.00338689	0.770981		BACH1	5.33e-17	0.298217		DST	0	0.384941
ITM2A	5.16e-68	-0.635084		IFITM3	3.54e-52	-0.763717		TC2N	2.17e-17	-0.27233		CST3	9.4e-34	-0.622455		IRF4	5.92e-26	0.288333		KIF15	0	0.600378		GBP2	0.000153123	-0.290181						WNK1	0.00206051	-0.296421		RBL2	0.00876752	0.770708		TMSB10	1.75e-13	0.297918		COX7B	1.75e-27	0.384189
DUSP4	5.88e-34	-0.643235		CD52	2.73e-147	-0.779433		GYG1	3.88e-22	-0.272407		TYROBP	9.85e-35	-0.623921		GTF3C1	7.56e-28	0.287865		KIF14	0	0.598053		CD3D	2.54e-15	-0.292542						KAT6B	0.000234493	-0.296533		JAK1	0.00113466	0.76765		SERF2	1.04e-13	0.296766		GPX3	0	0.383556
FCGR3A	1.74e-80	-0.650446		S100A4	1.22e-150	-0.780077		AHR	2.15e-31	-0.272599		HSPD1	9.49e-105	-0.624798		STT3B	3.5e-19	0.287185		TESC	2.17e-101	0.596754		APOC2	5.8e-05	-0.292928						ITK	0.000326028	-0.297908		MYBL1	7.46e-05	0.767063		POMP	1.3e-07	0.296475		COX6A1	6.9e-34	0.380436
HLA-DPB1	6.46e-138	-0.652735		IL7R	1.29e-51	-0.788964		IKZF3	1.8e-15	-0.273257		TSC22D3	1.45e-141	-0.628428		BCL2L11	7.5e-25	0.285676		ARPC2	2.64e-61	0.596324		RAB27A	1.06e-05	-0.294233						ITGB1	0.00139324	-0.302344		KANSL1	8.28e-05	0.766343		KYNU	9.37e-127	0.29609		GSTO1	4.56e-42	0.379607
RGS1	9.12e-40	-0.654836		HP	3.53e-24	-0.790703		CNN2	1.04e-20	-0.274034		TNF	4.29e-57	-0.629646		MAP1LC3A	5.72e-24	0.284963		TOMM5	3.08e-69	0.595941		WNK1	1.23e-06	-0.294349						TPST2	0.000794252	-0.303289		TBL1XR1	1.03e-06	0.765798		ARPC3	7.74e-09	0.294639		MT-ND2	3.26e-45	0.378546
ORM1	1.61e-24	-0.659357		LTB	1.4e-27	-0.805146		NFKB2	3.51e-29	-0.274649		BTG2	9.99e-95	-0.633078		CD3D	3.26e-32	0.284315		C12orf75	3.49e-62	0.595414		PGAM1	1.21e-05	-0.294545						YPEL3	1.53e-05	-0.307709		ITPRIP	2.75e-06	0.763532		CD83	9.22e-11	0.293766		AADAC	0	0.378068
TNFRSF9	2.02e-98	-0.661037		TF	4.31e-35	-0.820627		JUN	8.39e-08	-0.27504		APOH	2.14e-57	-0.65603		MPG	6.39e-15	0.283749		CHAF1A	0	0.593891		TBX21	2.28e-05	-0.295153						ABHD17A	0.000714057	-0.308204		CYP20A1	1.46e-05	0.763114		LTBR	1.57e-59	0.293575		FCGRT	5.4e-106	0.377749
NEAT1	1.4e-28	-0.662834		GZMB	7.07e-39	-0.865735		G3BP2	3.36e-17	-0.27509		ORM1	1.36e-40	-0.666121		NEU1	1.35e-12	0.279946		NCAPD3	3.54e-222	0.591874		RHBDD2	5.84e-06	-0.29535						ITGA4	0.00486486	-0.30984		MAN2A1	0.000261243	0.761959		RBM47	3.22e-100	0.293068		NDUFB2	1.35e-28	0.377698
FABP5	9.73e-70	-0.66378		AMBP	1.53e-27	-0.904575		IL6ST	4.49e-35	-0.275311		CD83	3.38e-83	-0.692952		CEBPB	4.47e-05	0.278463		IFI27L1	1.72e-271	0.591379		RILPL2	1.28e-05	-0.296942						TOX	0.00607308	-0.310134		MT-CO2	3.53e-92	0.760565		MT-CO2	0.00246921	0.291334		SLCO1B1	0	0.377327
ADGRG1	2.19e-121	-0.67938		VTN	3.87e-23	-0.921246		CYB5A	6.44e-10	-0.275987		EGR1	1.03e-72	-0.715088		HSPA1A	3.44e-36	0.278241		PSMB2	4.13e-76	0.590928		SEM1	8.02e-07	-0.297414						UHMK1	4.18e-05	-0.311028		SLC5A3	1.97e-06	0.759084		PFKFB3	7.78e-18	0.289086		RRBP1	2.68e-120	0.376979
ZEB2	1.05e-105	-0.68541		TTR	1.45e-37	-0.948197		DDX24	3.24e-23	-0.276254		RGCC	1.08e-92	-0.746758		DTHD1	3.58e-24	0.278065		SNRPF	5.01e-79	0.590109		AC090152.1	2.53e-10	-0.297523						KLF3	0.00076184	-0.311151		MT-ND3	1.94e-47	0.757753		TPM4	5.43e-09	0.288945		CAVIN1	0	0.376796
CD27	3.11e-66	-0.687142		APOC1	5.28e-24	-0.948285		CEMIP2	2.48e-17	-0.277601		TF	5.33e-41	-0.757703		FAM53C	6.17e-20	0.277903		FKBP1A	3.22e-55	0.587816		TRG-AS1	3.06e-05	-0.297723						FLNA	0.0017651	-0.31275		RNF125	0.00118764	0.755524		HLA-DQA2	0.000991407	0.288704		ATP1B1	1.43e-157	0.376502
GZMH	2.75e-57	-0.714321		APOC2	1.9e-30	-1.01075		KDM6B	4.96e-23	-0.279804		IFITM3	4.23e-102	-0.763353		TTN	1.91e-39	0.277812		AP2S1	2.39e-80	0.587573		ZNF331	0.000654267	-0.297738						KLRG1	0.00253065	-0.313591		PSAP	0.00130083	0.753467		NAIP	2.16e-64	0.288534		KRTCAP2	5.72e-39	0.374441
TOX	4.88e-110	-0.71471		ZNF683	1.72e-70	-1.0228		DGKA	1.52e-27	-0.280581		TIMP1	5.5e-121	-0.773313		LINC00963	4.17e-23	0.27768		HADH	1.91e-140	0.586758		IFI6	0.00421862	-0.297921						MT-ND6	2.49e-05	-0.316473		LRBA	0.00085053	0.749897		SHTN1	6.63e-76	0.288207		DUSP23	6.72e-61	0.372041
HP	5.04e-25	-0.765807		APOA1	2.8e-28	-1.05345		PRDX1	6.13e-22	-0.281166		HP	1.29e-49	-0.781813		TSPAN17	1.51e-26	0.277622		LSM3	6.95e-91	0.58534		CD63	8.63e-05	-0.298302						PDE4D	0.000110838	-0.319642		SKIL	2.99e-05	0.745545		YBX3	1.4e-11	0.28736		PLS3	0	0.371866
CST7	8.9e-296	-0.774031		SERPINA1	7.17e-22	-1.08586		NELFCD	1.88e-27	-0.281277		CDKN1A	1.17e-155	-0.809523		RAB11FIP1	2.74e-19	0.277147		UBALD2	7.44e-30	0.584877		BTN3A2	6.9e-06	-0.30057						ARL4C	0.000475684	-0.321419		PIK3CG	1.89e-06	0.744826		ITM2B	9.48e-08	0.286449		LRG1	7.92e-288	0.371844
HLA-DQA1	1.34e-111	-0.798712		APOC3	3.9e-31	-1.08812		NCK2	2.63e-28	-0.28155		CLU	1.08e-82	-0.80963		DUSP6	1.41e-05	0.276927		BRCA1	0	0.582615		ATP5IF1	3.53e-08	-0.301663						SMARCA2	0.00100786	-0.322896		SC5D	0.00329137	0.744218		NME2	2.57e-08	0.286212		HPR	8.11e-222	0.368715
LYST	1.05e-131	-0.814979		ALB	3.18e-40	-1.08833		H1FX	1.9e-24	-0.281997		ANXA1	1.05e-178	-0.813785		GNAS	1.43e-29	0.276174		MZT2A	2.24e-56	0.582277		CD81	2.15e-13	-0.30235						P4HB	0.000107907	-0.326115		SSH2	0.000254275	0.741124		CPM	9.84e-69	0.284733		PSAP	7.37e-42	0.368351
PDCD1	1.6e-106	-0.829441		FGFBP2	7.16e-70	-1.2015		CAMK4	9.86e-28	-0.282399		LMNA	3.96e-127	-0.814825		EGLN1	1.11e-18	0.276169		AURKA	8.43e-254	0.581791		GPR137B	3.7e-12	-0.303136						CD7	0.000337456	-0.328188		CD38	0.00304464	0.739446		RAP2B	1.73e-21	0.2836		PRDX6	1.63e-35	0.368044
PRF1	7.51e-147	-0.830825		APOA2	3.26e-30	-1.28222		UBALD2	6.83e-19	-0.282482		NR4A1	4.02e-113	-0.85662		PON2	4.14e-22	0.276011		HP1BP3	3.85e-47	0.581769		HLA-E	7.52e-26	-0.303435						CBLB	0.00121879	-0.331291		SPAG9	0.00104424	0.738974		CYFIP1	1.67e-52	0.282681		F10	0	0.366603
PLEK	1.89e-138	-0.833743		RBP4	8.42e-44	-1.2902		GTF2B	5.4e-17	-0.284527		APOA1	2.09e-17	-0.882287		NDFIP1	6.9e-15	0.275978		PPDPF	8.38e-45	0.580338		CORO1B	2.22e-06	-0.303737						ACTN4	4.83e-05	-0.33653		CD53	5.01e-05	0.738195		LITAF	1.09e-07	0.281062		FUOM	2.7e-86	0.366046
TTR	1.04e-38	-0.858234		APOE	7.58e-47	-1.32623		DDX3X	1.5e-21	-0.28468		FOSB	1.48e-141	-0.88419		HCP5	4.29e-12	0.275599		CENPH	0	0.578685		SAMD3	5.43e-05	-0.304189						HSP90B1	0.000569919	-0.341058		ITPR2	0.000145984	0.736154		DDAH2	4.41e-18	0.281062		A1CF	0	0.363613
HLA-DRB5	2.09e-152	-0.871881		GNLY	2.81e-84	-2.18335		DOCK8	1.59e-22	-0.284723		NFKBIA	1.49e-146	-0.891309		NIN	2.79e-17	0.27481		KIF2C	0	0.576658		PSAP	0.00073979	-0.304552						BPTF	0.00158839	-0.341948		ZNF10	1.43e-05	0.730996		STXBP2	8.89e-08	0.280864		MLXIPL	0	0.363285
TF	9.05e-57	-0.89282						WIPF1	1.63e-21	-0.285673		TTR	1.19e-58	-0.915752		SEM1	7.38e-17	0.274039		PSMC3	1.53e-79	0.56998		IKZF3	9.06e-06	-0.305354						MT-ND1	2.64e-06	-0.342303		ETS1	0.000550783	0.729927		RNASE6	3.67e-89	0.280167		ANXA4	4.4e-71	0.363202
CTLA4	6.62e-115	-0.894027						HINT1	4.27e-36	-0.287197		ALB	4.3e-31	-0.929561		AMIGO2	2e-37	0.273864		MTHFD1	1.04e-152	0.567214		AKAP13	0.000123055	-0.306311						AL138963.4	0.000593201	-0.343478		EZR	0.00363308	0.728956		TCEAL4	5.09e-22	0.280068		MAT1A	0	0.360441
GEM	2.7e-72	-0.912574						SFPQ	2.8e-25	-0.288628		AMBP	4.58e-50	-0.932543		RANBP1	4.36e-13	0.273837		RBX1	3.26e-62	0.566136		SYNE1	0.000149526	-0.306395						MT-ND3	4.19e-06	-0.344613		DNAJA4	0.00177566	0.728805		KCTD12	1.14e-174	0.279909		G6PC	0	0.357911
HLA-DRB1	6.76e-194	-0.913988						WNK1	6.59e-24	-0.289368		HSPA6	5.87e-23	-0.949276		ACTN4	6.22e-16	0.273259		HIST2H2AC	5.88e-97	0.5658		ASXL2	5.27e-07	-0.306815						TNFRSF1B	0.000346829	-0.34557		CDK13	0.00277817	0.726856		ADA2	6.23e-15	0.279828		HES1	0	0.357375
CD74	2.38e-230	-0.918191						GSPT1	1.3e-20	-0.290353		APOC1	3.75e-48	-1.00928		ZNF580	1.28e-19	0.272415		PDCD5	1.33e-84	0.565518		DOK2	6.63e-08	-0.307199						CD52	3.44e-05	-0.346458		RCOR1	8.28e-05	0.721843		CCDC88A	9.68e-41	0.27879		CPB2	2.84e-303	0.35559
TIGIT	6.92e-136	-0.926504						ISG15	9.5e-08	-0.291164		APOC2	3.71e-48	-1.0173		DNAJB1	2.09e-29	0.272267		SNRPC	2.56e-76	0.564999		PSMB10	2.35e-09	-0.307443						OSBPL8	1.06e-05	-0.349967		XIAP	0.000793767	0.71624		SWAP70	1.35e-55	0.278646		NME2	2.99e-31	0.354933
CCL3L1	5.03e-119	-0.98148						GPR183	7.92e-17	-0.291781		GZMB	5.91e-92	-1.02184		MRPL3	3.88e-13	0.272157		FAM111A	3.52e-85	0.56446		PPP1R2	7.1e-06	-0.307952						UCP2	0.000186371	-0.350089		CPT1A	7.52e-05	0.715904		GPR137B	7.1e-14	0.278303		EMP2	0	0.352698
APOC2	9.86e-31	-0.998179						NFKBID	4.79e-22	-0.291875		KLF2	2.7e-205	-1.04486		LUC7L2	5.04e-20	0.272021		TTF2	2.43e-218	0.563839		FCMR	2.04e-05	-0.308371						PABPC1	1.58e-05	-0.355552		LPGAT1	0.000304844	0.715786		CLEC7A	3.11e-206	0.277895		ACAT1	7.86e-98	0.349944
AMBP	1.1e-54	-1.01804						NEDD9	1.17e-24	-0.292036		VTN	2.6e-63	-1.06529		IL16	4.3e-17	0.271271		DAZAP1	5.21e-69	0.561522		HMGB1	7.96e-14	-0.309079						NME2	5.73e-05	-0.358254		DCP2	0.00185845	0.713224		EPB41L2	1.39e-63	0.277365		DDT	1.31e-31	0.349811
VTN	1.03e-45	-1.05747						DUSP6	1.94e-23	-0.294411		SERPINA1	2.1e-22	-1.08694		EOMES	7.06e-17	0.2712		TRAV12-3	5.26e-15	0.561461		SPON2	4.92e-07	-0.314934						ITM2A	0.0050296	-0.358281		ARHGAP26	5.15e-05	0.711943		TLR2	0	0.277126		PIPOX	0	0.349548
APOC1	1.17e-50	-1.11665						RELB	7.93e-24	-0.294969		APOC3	1.3e-49	-1.09992		SLC2A8	1.21e-19	0.270691		SET	1.42e-49	0.56		MED15	1.17e-07	-0.31611						SRRM2	0.000249127	-0.362436		OSTM1	0.00016312	0.708438		BMP2K	1.41e-44	0.274107		APOA5	5.67e-308	0.349086
ALB	8.54e-88	-1.12639						OCIAD2	1.68e-28	-0.295168		ZNF683	4.28e-201	-1.13545		TRIM69	6.52e-18	0.269834		PAFAH1B3	6.5e-128	0.558923		AMBP	0.00244928	-0.316506						MT-ND2	5.5e-06	-0.364192		ZNF331	4.11e-05	0.69795		ZEB2	2.03e-10	0.272241		ACY1	4.86e-181	0.349053
TNFSF9	2.04e-127	-1.1668						NAF1	4.53e-29	-0.295647		RBP4	2.08e-62	-1.20346		TRG-AS1	6.46e-17	0.268888		CCT5	2.22e-69	0.558408		GIMAP5	0.000124021	-0.317556						CCL3	0.00385636	-0.365132		INO80D	0.000159199	0.697737		TKT	1.17e-06	0.269553		MT-CO1	1.25e-55	0.34856
APOA1	5.6e-73	-1.21408						RBM38	4.64e-24	-0.296911		FGFBP2	3.75e-143	-1.25751		LAMP1	5.17e-17	0.268852		CKAP2	3.18e-94	0.557863		AOAH	3.36e-08	-0.321374						STK10	6.83e-05	-0.366703		MT-ATP8	0.000109863	0.697515		TALDO1	2.22e-06	0.269234		CCND1	6.12e-161	0.348265
RBP4	1.28e-50	-1.22232						AC025164.1	5.34e-21	-0.297344		APOE	1.23e-71	-1.27521		CNPY3	5.56e-14	0.267546		NONO	2.62e-76	0.557588		FYN	5.18e-08	-0.323566						LITAF	0.000521995	-0.369075		PUM2	0.0011622	0.69471		SIRPA	6.45e-161	0.269019		CTSL	9.34e-245	0.347847
HLA-DRA	1.11e-207	-1.23233						FGG	1.19e-08	-0.297896		IL7R	2.57e-250	-1.3803		STX11	3.93e-15	0.26692		BCL2L12	1.87e-163	0.556424		SH2D1A	2.73e-05	-0.324761						PEBP1	3.32e-05	-0.369365		KDM2A	0.00329584	0.691768		ELL2	2e-15	0.267873		COX6C	2.43e-31	0.34614
GNLY	4.26e-59	-1.24968						ATP6V0E2	2.2e-31	-0.300062		APOA2	1.39e-62	-1.4007		TRAF1	1.02e-20	0.266511		BRCA2	0	0.555395		SLC2A4RG	6.4e-09	-0.324878						SUN2	9.04e-06	-0.376328		MT-CYB	1.09e-69	0.691243		RAB13	1.35e-31	0.266638		ADH1C	3.5e-206	0.345892
APOC3	2.99e-52	-1.26361						HLA-DMB	4.9e-34	-0.300408		GNLY	4.99e-228	-2.47015		DEDD2	1.32e-16	0.266268		LDHB	2.29e-44	0.554783		MALAT1	1.22e-12	-0.326101						S100A10	0.000456274	-0.376811		TRAPPC10	0.00791207	0.690842		THEMIS2	1e-34	0.265397		S100A13	0	0.344859
APOE	2.61e-50	-1.28139						NASP	1.37e-28	-0.300696						RAB11B	4.27e-17	0.265456		LDHA	7.48e-49	0.554749		HCST	1.98e-18	-0.326438						AHNAK	0.000444092	-0.376923		RAB21	0.00329187	0.690767		FNDC3B	2.09e-16	0.265189		SLC27A5	9.12e-138	0.343218
SERPINA1	5.03e-59	-1.31789						CTSB	1.99e-15	-0.30156						NDFIP2	4.08e-36	0.264908		RBBP4	6.04e-71	0.554467		CYBA	3.69e-19	-0.327903						PKM	3.95e-05	-0.377107		CHD4	0.0086411	0.690142		MT-CO3	0.00875604	0.265117		TSC22D1	4.34e-96	0.342853
NKG7	0	-1.33977						RAPGEF6	4.08e-32	-0.301755						RAD21	5.08e-16	0.264728		DCTN3	9.13e-51	0.553455		MT1E	2.61e-13	-0.329604						KLRD1	0.00782649	-0.379575		PDCD6IP	0.00464306	0.689185		GM2A	6.73e-49	0.264937		TKT	1.59e-30	0.341532
CCL3	2.41e-153	-1.41015						CLDND1	1.4e-15	-0.3021						CHKB	3.03e-15	0.264213		CDC6	0	0.549512		PLAAT4	2.24e-14	-0.330122						LINC00861	0.000638688	-0.382134		ZBTB11	0.00079568	0.687031		SNX6	2.59e-08	0.264934		COA3	9.13e-59	0.340616
APOA2	5.55e-40	-1.41388						PPP1R2	3.93e-24	-0.303306						ZBTB38	1.17e-16	0.264066		HIST1H3G	0	0.546256		ABHD17A	5.25e-10	-0.33108						ZFP36L1	0.000113465	-0.38523		PLCL2	1.63e-06	0.685138		IFNGR1	2.72e-12	0.264034		NFIA	6.57e-291	0.34051
FGFBP2	3.94e-150	-1.41605						TBCD	3.81e-36	-0.303333						WDR83OS	1.73e-15	0.263236		HIST1H2BH	3.91e-237	0.54528		IL2RB	1.1e-06	-0.335378						LCP1	0.000463783	-0.388385		DTX3L	6.71e-05	0.684487		LAPTM4A	3.14e-09	0.26379		TFR2	1.02e-306	0.340408
CCL4	0	-1.47862						PPP1R10	4.45e-26	-0.303496						PHB2	1.97e-17	0.261921		RGS1	1.27e-28	0.544414		DGKZ	4.85e-07	-0.335862						TUBB	0.00796071	-0.391652		MT-ND4L	1.64e-48	0.682962		MT-ND6	0.000243093	0.262329		HTRA1	4.53e-260	0.339771
CCL4L2	0	-2.4729						RASAL3	1.03e-23	-0.303954						PPP1R16B	1.08e-20	0.261748		TRIM28	2.58e-70	0.543364		SNAP47	2.44e-07	-0.336724						TMC8	4.2e-05	-0.398609		RIF1	0.00452975	0.682259		C1orf54	2.7e-67	0.260809		NAXE	2.39e-40	0.339592
								SURF4	7.28e-29	-0.305715						CSNK2B	6.18e-17	0.261484		ANLN	0	0.542909		ABI3	7.5e-09	-0.33707						IGF2R	7.95e-07	-0.399147		SNX14	0.00163834	0.682018		PTTG1IP	3.67e-11	0.26058		FTCD	0	0.338759
								ASXL2	5.18e-29	-0.306156						SMIM10L1	5.6e-14	0.26023		RFC4	1e-196	0.542679		ZBTB38	2.92e-08	-0.337683						FN1	0.00149969	-0.406446		RB1CC1	0.00608046	0.680395		NRIP1	8.29e-36	0.259973		COL18A1	1.36e-108	0.338675
								APOH	0.000225778	-0.307461						ABCG1	5.53e-21	0.25973		MRPL51	3.97e-63	0.541969		GABARAPL1	1.63e-08	-0.337694						TLE5	3.21e-09	-0.412585		UBR2	0.00576214	0.68012		CHCHD10	8.16e-07	0.259566		TMEM97	4.74e-186	0.338501
								CALM3	1.55e-27	-0.308215						VOPP1	4.57e-18	0.25785		CDK2	4.7e-257	0.541895		LINC00861	4.71e-06	-0.337909						CD63	3.92e-05	-0.413322		TSC22D2	0.000208661	0.677441		SLC15A3	2.39e-164	0.258291		MT-ND4	2.81e-39	0.338388
								TCF7	3.07e-28	-0.309609						NEDD9	2.53e-11	0.257765		PSMB8	8.46e-51	0.541506		ARPC2	3.39e-19	-0.337974						CTSD	8.36e-07	-0.413586		HLA-E	3.61e-36	0.677034		ZNF385A	3.59e-158	0.257678		GALK1	2.82e-78	0.336514
								PTPN11	1.01e-27	-0.311029						C17orf49	6.29e-13	0.257756		HNRNPU	4.97e-42	0.539891		STK4	5.74e-09	-0.338273						MT-CO2	5.42e-11	-0.413884		ZZEF1	7.43e-08	0.67509		ARAP1	6.76e-28	0.25734		LAMTOR2	1.11e-43	0.335744
								SYPL1	2e-39	-0.312023						ITGA4	3.39e-16	0.257192		DCTPP1	1.26e-97	0.539769		EVI2B	5.38e-07	-0.33953						MT-CO1	1.22e-12	-0.427292		LINC-PINT	0.00628789	0.674965		GAA	1.08e-34	0.256906		GPAM	1.55e-142	0.334561
								PRMT9	9.78e-29	-0.312328						UGCG	6.86e-19	0.256979		BAZ1B	4.56e-88	0.539276		SUB1	2.65e-13	-0.341607						ZEB2	2.51e-06	-0.430725		ELK4	0.00283812	0.673297		MAN2B1	1.44e-16	0.256627		CAMK2N1	1.76e-125	0.334502
								ETFB	1.37e-31	-0.312509						JMJD4	3.13e-23	0.256961		FDPS	9.11e-80	0.537375		SIRPG	0.000145253	-0.341629						CCL4	7.37e-06	-0.431646		CASP8	0.00825062	0.672834		SNX3	8.15e-09	0.255734		SOD2	7.27e-34	0.334182
								CALM2	2.34e-35	-0.313358						DUSP16	3.65e-23	0.256841		SGO1	0	0.536188		SAMSN1	1.18e-08	-0.344166						MYH9	7.24e-08	-0.431676		AP1G1	6.19e-06	0.6719		FCHO2	2e-68	0.254724		CYC1	3.23e-37	0.332759
								GALM	7.34e-34	-0.314039						MBD2	7.37e-14	0.256634		ATAD5	0	0.535503		CCL4	3.12e-32	-0.34491						EEF2	6.23e-11	-0.444866		ATP8A1	0.00135621	0.670492		LGALS3BP	3.75e-19	0.254062		DNPH1	4.25e-46	0.332565
								BCL2	9.49e-26	-0.3145						TRPS1	1.14e-31	0.256224		CDCA4	1.77e-150	0.535187		PLAAT3	3.35e-11	-0.346401						MT-ND4	4.56e-08	-0.44505		ELF1	0.00405093	0.669086		S100A6	0.0026188	0.252201		LAMP2	2.14e-100	0.331814
								CMTM7	1.45e-32	-0.314809						TRBC2	2.19e-16	0.256099		DBI	1.86e-47	0.533382		TRAC	1.24e-07	-0.347059						ADGRG1	1.88e-07	-0.460134		USP24	0.000142989	0.668897		LAMP2	9.65e-14	0.250862		OAF	0	0.329598
								ZFAND5	1.78e-27	-0.314817						RNF115	8.46e-14	0.255741		TAF15	2.26e-61	0.533343		PYCARD	3.93e-09	-0.348416						MT-ATP6	8.2e-10	-0.467249		HELB	9.88e-05	0.667744		AKR1B1	3.74e-08	0.250813		AKR1C4	0	0.327879
								CKS2	5.33e-18	-0.315766						PFDN5	3.64e-26	0.255496		RBBP8	1.62e-220	0.531675		F2R	3.86e-09	-0.349278						GEM	0.000271735	-0.479757		TMEM131	3.54e-05	0.666434		QKI	3.07e-17	0.250577		EPAS1	6.3e-223	0.327626
								ELF1	2.79e-31	-0.317183						BST2	6.85e-18	0.255388		SDF2L1	2.27e-62	0.531609		CHST12	2.95e-08	-0.352362						CTLA4	0.000186907	-0.482173		DYRK1A	7.92e-05	0.662938		DAPK1	7.93e-89	0.250488		SLC40A1	4.61e-279	0.326865
								ZNRF1	5.18e-43	-0.317792						CNOT6L	9.72e-20	0.25528		NUTF2	3.64e-67	0.531069		TESC	5.53e-13	-0.353356						MT-ND5	1e-08	-0.482237		MAN1A1	1.74e-05	0.6624		RPL3	2.93e-11	-0.250473		CDO1	0	0.326812
								TAGAP	1.44e-06	-0.31993						PAG1	1.68e-18	0.254939		H3F3A	1.6e-46	0.52953		CEBPB	5.3e-07	-0.354384						MT-CYB	4.75e-13	-0.484587		UTY	0.000106296	0.658721		EIF5	0.00876658	-0.25065		CAV2	0	0.326467
								SH2D1A	7.45e-23	-0.320173						ID2	2.46e-14	0.254264		HIST1H2BF	2.3e-190	0.527985		CD3G	4.52e-12	-0.354563						APOB	0.00128867	-0.486587		HIPK3	0.00059813	0.656795		MYL12A	3.72e-06	-0.251549		ID3	0.000281302	0.325826
								FOXO1	1.2e-32	-0.320437						ADSS	4.2e-14	0.253772		TRAV8-6	9.15e-21	0.526986		ACP5	6.6e-13	-0.355254						TAGAP	0.000116235	-0.493943		HNRNPA2B1	2.08e-12	0.650607		RPSA	7.18e-10	-0.25209		QPRT	2.95e-250	0.324569
								PABPC1	7.03e-27	-0.320993						GLUD1	1.65e-14	0.252073		SHMT2	1.21e-109	0.526498		PTPN7	1.59e-08	-0.357355						FGG	0.000218693	-0.500653		ALB	0.000284257	0.648777		DDX24	0.00340854	-0.252472		ARHGAP29	0	0.323996
								STMN1	8.23e-06	-0.321645						H2AFX	2.24e-07	-0.250575		ATP5MF	1.1e-46	0.524759		CD99	7.82e-24	-0.358786						SEPTIN9	8.26e-09	-0.501472		SYT11	0.000378297	0.647723		SNRPD2	0.0001345	-0.254367		COX5B	2.58e-33	0.323902
								UBASH3A	2.27e-35	-0.322769						PPP2R5C	1.83e-08	-0.252731		FAM83D	2.57e-178	0.524708		CD84	4.29e-08	-0.359527						MT-ND4L	1.92e-09	-0.502593		SFPQ	0.0015554	0.641638		RPL35A	4.35e-13	-0.256826		MGST3	1.3e-32	0.323587
								SELENOH	7.41e-29	-0.325725						RPL27A	1.12e-17	-0.253682		MIF	1.91e-30	0.523639		ASB2	5.84e-13	-0.363057						CES1	2.06e-05	-0.508988		TRIP12	0.000125133	0.639463		HCST	5.45e-06	-0.256998		IDH1	1.01e-175	0.323555
								FGA	4.53e-16	-0.325995						KCNA3	7.52e-14	-0.256407		ECT2	0	0.523048		NEU1	4.05e-07	-0.36452						MT-CO3	2.37e-12	-0.513009		ITM2B	1.64e-15	0.637196		HLA-E	7.5e-09	-0.257386		TSPAN6	0	0.322062
								TPI1	6.25e-27	-0.32798						CXCR3	9.16e-08	-0.258579		PTBP1	8.14e-71	0.522505		STAT3	0.000273482	-0.364913						NKG7	8.32e-09	-0.515825		TRIM33	0.00468423	0.632135		ZFP36L2	0.00416884	-0.260815		HSP90B1	1.09e-33	0.320817
								PPP1R16B	5.88e-32	-0.331553						CRYBG1	1.18e-08	-0.258636		PAICS	2e-160	0.521779		TUBA1B	0.00835867	-0.365955						HOPX	4.66e-05	-0.530184		YWHAZ	9.34e-10	0.630614		BTG1	8.04e-05	-0.261133		GPRC5C	0	0.320471
								PHTF2	1.47e-34	-0.332047						MCUB	8.61e-11	-0.259359		PCBP2	9.39e-51	0.519195		TPST2	2.98e-09	-0.369452						CTSW	1.78e-07	-0.531322		HEG1	1.34e-09	0.628515		PSMB8	0.00151223	-0.261733		MIF	3.53e-24	0.320286
								MCL1	3.67e-24	-0.332684						RNF149	3.57e-09	-0.260341		EBP	1.44e-84	0.517724		HMGB2	0.000146028	-0.369644						AHSG	0.000134875	-0.53474		UBR5	2.91e-05	0.62789		SLA2	0.00142066	-0.264055		SPRY1	3.64e-48	0.318524
								ARID5B	1.86e-20	-0.333373						SLC9A3R1	4.19e-11	-0.264311		C17orf49	7.6e-55	0.517143		MAPRE2	2.63e-07	-0.371373						SELENOP	0.000188038	-0.541267		APOC3	7.58e-08	0.626059		PLEKHF1	0.00714977	-0.264233		CYP4F3	0	0.317628
								HLA-DRB5	4.09e-15	-0.33339						PLAAT4	7.5e-17	-0.265602		MEA1	3.91e-64	0.514103		LAT	5.49e-12	-0.371408						RARRES2	0.000550666	-0.541616		VTN	0.000931015	0.623482		ARPC5L	0.00226933	-0.267593		NQO1	1.21e-177	0.316321
								FN1	6.88e-11	-0.333408						PDE4B	3.49e-09	-0.267479		NEIL3	0	0.511967		RASSF1	6.97e-10	-0.371944						C3	2.73e-05	-0.543412		APOC1	3.55e-06	0.61439		UBC	5.92e-05	-0.268908		HDLBP	1.66e-85	0.315979
								SDCBP	9.94e-28	-0.334592						IDH2	2.46e-11	-0.268363		DIAPH3	0	0.511804		PRKCH	2.63e-09	-0.372266						FGB	6.85e-05	-0.55529		MON2	0.00807296	0.61249		SKAP1	0.00403407	-0.269159		AK4	0	0.315744
								FGB	1.05e-09	-0.334879						RAP1B	1.12e-10	-0.268766		SHCBP1	0	0.51165		UBE2F	4.23e-12	-0.374572						APOH	0.000300708	-0.567014		RICTOR	0.00176932	0.611089		ABHD17A	0.000296084	-0.270022		FDPS	2.29e-24	0.315591
								SQSTM1	1.34e-19	-0.335394						TUBA1A	8.66e-06	-0.268934		VRK1	4.34e-142	0.511565		CMTM7	1.4e-13	-0.377798						ORM1	0.00101158	-0.574129		KDM6A	5.35e-06	0.607315		PTPRCAP	0.00406124	-0.270336		NECTIN2	0	0.31404
								HIF1A	2.34e-30	-0.336423						STK38	3.17e-13	-0.269089		CNTRL	2.89e-84	0.511209		TRBC2	3.94e-09	-0.378012						FTL	2.07e-08	-0.581057		CLSTN1	0.00150545	0.604672		TUBA4A	0.000287829	-0.271513		TCEAL4	7.4e-148	0.313254
								CCND2	1.61e-29	-0.336452						RPL28	1.91e-87	-0.273534		TCF19	0	0.510992		DDIT3	1.99e-09	-0.382219						EFHD2	9.58e-07	-0.584072		CREBBP	0.00183023	0.602859		GBP5	0.00298411	-0.27162		AHCY	1.28e-89	0.313133
								CYCS	1.47e-22	-0.337914						HMGA1	2.05e-14	-0.274437		AC011603.2	6.39e-192	0.510325		ID3	3.41e-06	-0.383161						BAG3	1.55e-06	-0.587466		SEL1L3	0.00582265	0.600709		GIMAP7	5.22e-05	-0.272779		MTHFS	6.19e-59	0.312359
								PSME2	4.09e-32	-0.33803						SYNE2	0.00071562	-0.274759		DEPDC1B	0	0.510077		FTL	1.04e-06	-0.386409						FABP1	7.21e-05	-0.591629		UBE4A	0.0045489	0.594492		RHOH	0.00275497	-0.273809		AKR1A1	9.82e-38	0.311428
								CBLB	2.29e-25	-0.338189						ICAM1	6.41e-12	-0.275313		POLD3	7.09e-177	0.505919		OAZ1	1.33e-31	-0.389472						MT-ATP8	2.3e-06	-0.591685		KLF6	1.77e-06	0.591559		TRGC2	0.00204952	-0.274442		METTL7A	0	0.310865
								FAM3C	3.51e-31	-0.338923						CHMP1B	2.52e-07	-0.278093		NPM1	1.51e-34	0.504387		IL10RA	2.21e-09	-0.390364						CLU	0.00035477	-0.609723		NCOA2	0.00224736	0.581879		CRIP1	0.000447799	-0.27708		ANAPC11	7.51e-28	0.31059
								TMEM238	3.19e-39	-0.33897						TLE5	1.62e-14	-0.280518		APOBEC3G	3.85e-36	0.504238		DENND2D	2.28e-10	-0.39448						CST3	0.00023922	-0.675309		LAX1	0.000506777	0.581834		BUB3	0.00211004	-0.279817		ACOX2	8.89e-299	0.310518
								AHSG	2.65e-06	-0.339817						TBX21	7.41e-11	-0.280774		LSM2	8.76e-60	0.50383		LIME1	3.13e-13	-0.394735						CCL4L2	7.72e-05	-0.767359		MT-ND1	1.46e-42	0.581563		CD52	5.87e-06	-0.280869		PRDX3	7.19e-41	0.309385
								GRAMD1A	1.11e-40	-0.340479						ETV3	3.86e-13	-0.280858		SUPT16H	2.26e-81	0.503221		APOC3	5.83e-06	-0.39595						HP	2.7e-05	-0.776958		SACM1L	0.00637786	0.57542		GZMA	3.88e-07	-0.281519		SLC22A7	0	0.308986
								CD38	7.29e-35	-0.341082						RPS3A	1.32e-44	-0.280991		PSMA4	2.72e-66	0.502652		DYNLL1	2.36e-14	-0.395957						HSPA6	0.00337484	-0.790765		NPAT	0.00334871	0.574658		C12orf57	5.1e-06	-0.284862		LAPTM4A	3.81e-43	0.30894
								TYMP	3.18e-32	-0.34393						SELENOK	2.43e-09	-0.281375		CCT6A	4.75e-60	0.502252		CD38	1.14e-17	-0.396904						TF	4.76e-09	-0.887895		2023-03-06	0.00255742	0.573142		CCDC85B	0.00433821	-0.284981		NFIB	0	0.308617
								CORO1B	8e-36	-0.343959						MYL6	2.54e-33	-0.282495		NDUFB11	8.23e-40	0.501897		CD7	3.16e-06	-0.397216						AMBP	1.21e-06	-0.96897		DENND4C	0.000269138	0.572866		LIMD2	0.00013923	-0.285952		CKAP4	0	0.307654
								A1BG	4.18e-29	-0.344796						PIK3R1	1.35e-09	-0.282628		PSMA1	7.65e-48	0.501554		IFI16	4.92e-10	-0.39832						TTR	6.71e-09	-1.02017		ST6GAL1	0.0026296	0.563818		FCMR	0.00880817	-0.286897		ACSL1	1.5e-160	0.307481
								SEPTIN1	3.16e-38	-0.345275						ACAA2	1.26e-14	-0.283651		RAD51C	4.24e-124	0.500581		BLOC1S1	7.82e-12	-0.398668						APOC1	8.24e-07	-1.02858		MT-ND4	1.47e-44	0.563557		H3F3B	1.44e-06	-0.289433		CISD3	1.55e-34	0.305271
								SYNRG	1.15e-31	-0.345336						TUBA1C	8.68e-10	-0.284211		CLTA	1.58e-54	0.498916		ITGAL	2.72e-09	-0.3993						APOC2	2.03e-06	-1.07999		ZFP36L2	1.94e-06	0.555585		YWHAZ	6.08e-05	-0.291211		DSP	0	0.304649
								PGK1	1.02e-31	-0.345459						FAM177A1	2.56e-08	-0.28548		CDKN2A	2.09e-93	0.498327		SLF1	3.4e-14	-0.399582						APOA1	2.43e-07	-1.10539		RBP4	0.00109982	0.553813		ETS1	0.00566238	-0.291506		KDELR2	4.22e-51	0.304377
								PCED1B	2.67e-26	-0.346387						IQGAP2	7.18e-13	-0.285846		ACAT2	1.45e-117	0.498084		FASLG	6.81e-11	-0.399657						VTN	8.69e-07	-1.14179		HSP90AA1	2.66e-12	0.544877		PLAAT4	6.44e-06	-0.292783		TNFRSF12A	1.15e-93	0.303635
								GYPC	1.06e-36	-0.34761						P2RY8	4.72e-14	-0.285863		MYL6	4.4e-54	0.497609		SLA	0.000106212	-0.399718						APOE	4.05e-07	-1.17594		MT-ND5	4.28e-16	0.536899		RPL37	2.98e-13	-0.294046		NME4	3.32e-143	0.300984
								TRAF1	5.3e-34	-0.347791						TNFSF14	2.11e-07	-0.286042		HIST1H2BC	1.36e-127	0.494909		MIR155HG	3.55e-12	-0.400959						FGFBP2	3.18e-12	-1.25415		APOA2	4.28e-17	0.517775		TNFAIP3	0.00845609	-0.297883		VKORC1	8.49e-37	0.300387
								DNAJA1	1.68e-12	-0.347937						ARL4A	6.51e-13	-0.287045		MND1	0	0.494733		FYB1	6.14e-22	-0.401433						RBP4	4.06e-08	-1.29344		APOH	0.00244229	0.503154		PTPRC	0.00043214	-0.299906		MGLL	2.78e-306	0.300147
								CTSZ	1.55e-36	-0.348106						PFN1	4.95e-43	-0.288218		HAT1	2.96e-123	0.494003		PARK7	1.1e-13	-0.404064						APOC3	1.47e-13	-1.29715		MT-ATP6	5.38e-43	0.493699		C12orf75	0.00225739	-0.301198		RBPMS	0	0.299187
								RGL4	1.63e-36	-0.348919						SYTL1	3.14e-13	-0.288701		TIMELESS	0	0.493863		LGALS1	5e-05	-0.404768						SERPINA1	1.22e-13	-1.3338		HLA-A	5.94e-24	0.485569		SARAF	1.76e-07	-0.303511		ASL	1.23e-126	0.297524
								ALDOA	3.16e-33	-0.34932						RPL14	4.26e-53	-0.28874		GGCT	4.91e-104	0.492347		CEMIP2	2.97e-12	-0.404901						ALB	1.73e-17	-1.38299		HLA-C	9.58e-21	0.477408		RPS4Y1	1.01e-05	-0.303843		NPDC1	5.13e-53	0.29703
								RARRES2	1.41e-07	-0.351483						ATP2B1	3.54e-14	-0.291253		RMI2	0	0.491647		SRRT	1.11e-10	-0.407259						APOA2	1.33e-06	-1.399		MT-ND2	9.32e-25	0.476846		CD6	0.00301058	-0.30528		NDUFA4	1.81e-24	0.296628
								SAMSN1	1.8e-29	-0.352036						ANXA2R	3.84e-13	-0.291494		CCT2	2.32e-59	0.491205		RHOH	4.34e-15	-0.409938						GNLY	1.64e-13	-2.65484		SLA	0.000833855	0.466461		RBP4	0.000642201	-0.308078		SEC61B	2.81e-21	0.296471
								CDKN1A	6.83e-14	-0.352227						PDCD4	1.23e-10	-0.294478		MIR155HG	8.03e-77	0.49102		PSMB9	3.01e-21	-0.411094										PDIA6	0.00387914	0.459972		HLA-A	5.64e-24	-0.311117		RCN1	7.29e-217	0.295967
								GCHFR	9.61e-44	-0.353838						JPT1	5.77e-13	-0.29579		ITGAE	3.4e-77	0.490617		SOD1	2.52e-14	-0.412821										YWHAQ	0.000183259	0.443729		FOSB	0.00710032	-0.313948		NR2F2	0	0.295502
								ZFP36L1	3.32e-21	-0.354908						SNHG16	1.09e-15	-0.298038		NDUFB6	1.24e-57	0.488845		KLF2	0.00302643	-0.415556										THRAP3	0.00605373	0.442177		EVL	7.08e-06	-0.31458		TMEM14C	5.66e-54	0.295
								UBC	1.65e-48	-0.355442						TRAV1-2	1.58e-05	-0.298265		EIF4A1	1.82e-36	0.48881		SH3KBP1	1.78e-12	-0.419106										TMOD3	0.00605037	0.440018		IL2RB	0.000325283	-0.315755		ANPEP	0	0.294538
								NFKB1	7.52e-28	-0.355879						EIF4A3	6.12e-06	-0.29966		SNRPE	8.62e-68	0.488601		PCED1B	5.35e-10	-0.420281										IFI16	0.00667065	0.436656		UBE2S	0.00224615	-0.316405		SCCPDH	1.05e-89	0.294433
								HSPD1	2.12e-22	-0.3572						CLIC3	2.09e-12	-0.299905		PSMB6	1.07e-43	0.488143		GFOD1	1.16e-18	-0.42053										AMBP	0.00132242	0.434928		SIRPG	0.00172963	-0.31746		SEM1	1.11e-20	0.294143
								JUND	1.17e-54	-0.358998						INSIG1	1.69e-08	-0.30084		TOPBP1	1.7e-140	0.487485		NFATC2	1.85e-10	-0.421604										DDX5	0.00122018	0.420861		SFXN1	0.000680338	-0.318445		SERPINA5	8.19e-295	0.29352
								MIR155HG	1.54e-31	-0.360272						MT-CO1	6.88e-07	-0.303403		PGK1	1.13e-38	0.48548		HMGN2	7.77e-09	-0.423226										RAB14	0.00373215	0.419173		CSK	0.000632013	-0.318772		TMEM123	2.71e-42	0.293069
								EVL	9.25e-42	-0.361106						GYG1	4.28e-14	-0.304873		RAD51	0	0.485245		GSTP1	5.63e-16	-0.427083										IFNG	0.000350674	0.412596		KMT2A	0.000836755	-0.319134		ECI1	3.69e-67	0.292729
								EZR	2.26e-20	-0.3629						RGS19	1.39e-14	-0.304959		PSMA7	5.08e-42	0.484598		C12orf75	3.4e-11	-0.427773										RPN2	0.00183417	0.412325		CORO1A	7.74e-11	-0.320639		GCSH	1.56e-168	0.292381
								SIT1	1.61e-34	-0.363221						RPS20	1.22e-22	-0.305504		MELK	0	0.483719		GAPDH	1.67e-29	-0.429487										CD8A	1.01e-18	0.410867		LINC01578	0.000251032	-0.320765		CITED4	1.26e-131	0.292213
								ARHGAP18	2.85e-42	-0.363713						CSTB	1.4e-12	-0.306005		NHP2	2.09e-58	0.483407		CD8A	6.89e-42	-0.433368										FAM49B	0.00231979	0.408628		RAC2	8.72e-11	-0.324458		UGT1A9	0	0.291489
								SLAMF1	1.41e-38	-0.364225						ATP6V1G1	3.71e-18	-0.306332		TPM3	1.76e-39	0.483375		APMAP	5.47e-13	-0.438337										DDX39A	0.00160947	0.408166		INPP4B	0.00859394	-0.324779		ANXA2	1.06e-18	0.29106
								HLA-DQA1	7.73e-16	-0.364469						CDC42EP3	4.15e-11	-0.307		EIF5A	8.42e-33	0.48303		APOE	0.00171671	-0.440416										HM13	0.000513369	0.407411		TENT5C	0.0091595	-0.32509		ERRFI1	3.78e-123	0.290713
								TGFBR2	1.4e-32	-0.364967						ARL4C	2.94e-15	-0.307425		NDUFA2	1.19e-52	0.481672		PYHIN1	1.14e-10	-0.440422										NOP58	0.00015179	0.406041		CD247	0.000146761	-0.325306		ATP5PD	3.21e-22	0.288689
								SRRT	1.01e-29	-0.36595						HIST1H1D	8.6e-12	-0.310207		HLA-DRB1	1.68e-32	0.481567		DTHD1	1.47e-20	-0.442153										CD5	0.0029871	0.405189		CST7	3.37e-07	-0.327486		PRDX5	6.29e-27	0.287695
								CD83	1.53e-10	-0.367487						SOD2	1.14e-06	-0.312104		NDUFB3	6.29e-64	0.481067		SYTL3	7.27e-15	-0.443498										SLTM	0.00773102	0.40385		IL16	0.0003905	-0.328501		COPRS	1.61e-168	0.287545
								LINC00892	1.46e-33	-0.368347						IDS	2.54e-11	-0.312442		GLRX5	8.46e-68	0.480575		APOA2	0.00992727	-0.450708										MIER1	0.00517043	0.403698		PPP1R15A	0.00565653	-0.329053		MTSS1	7.72e-116	0.287469
								SUSD3	1.44e-47	-0.369008						MT-CO2	2.52e-05	-0.312909		PLP2	1.42e-34	0.479476		ARL6IP1	1.38e-13	-0.452353										GGNBP2	0.00363008	0.395023		HSP90AA1	1.28e-05	-0.330188		LTBR	0	0.287045
								METRNL	6.81e-18	-0.370465						FLOT1	7.22e-19	-0.313392		PAQR4	0	0.479021		GIMAP7	6.93e-15	-0.455696										ACTN4	0.00241522	0.394616		CKS2	0.00856369	-0.330992		SORBS2	0	0.286498
								SLF1	6.39e-35	-0.373591						CCNH	1.1e-12	-0.313576		RAC2	1.43e-42	0.478509		TRGV2	1.95e-07	-0.461763										APOE	7.46e-06	0.392441		ORMDL3	0.000211727	-0.332084		CYSTM1	1.12e-114	0.286349
								GPRIN3	8e-35	-0.374093						CD47	1.93e-15	-0.314613		NME2	6.83e-25	0.478076		IDH2	2.02e-18	-0.462613										PHF20	0.00349714	0.388893		SH2D2A	0.00286888	-0.333222		PDZK1	0	0.285988
								ACAP1	1.94e-38	-0.377374						PPP1R15A	4.18e-07	-0.315428		RNPS1	3.03e-48	0.478072		CTSD	2.08e-16	-0.46473										STAU1	0.00619351	0.384617		HSPE1	0.000525348	-0.335064		KHK	9.05e-173	0.285526
								PEBP1	2.33e-31	-0.378782						ISG20	1.02e-14	-0.318704		NDUFB2	1.08e-35	0.477915		ITGA4	8.62e-15	-0.466069										PLK3	0.000747748	0.383753		SIT1	3.04e-05	-0.339473		PRXL2A	6.97e-255	0.285308
								AQP3	1.14e-36	-0.381763						CDC42	6.99e-18	-0.319053		UQCC2	5.74e-81	0.477831		LY6E	9.01e-18	-0.470456										CTCF	0.00389722	0.3816		LY9	0.00023252	-0.340294		NDUFB9	1.42e-20	0.285308
								SPATS2L	1.28e-45	-0.382871						IRF1	3.12e-14	-0.321079		ACTR3	5.58e-37	0.477712		SLC9A3R1	9.59e-19	-0.472183										RAD23B	0.00490856	0.379774		UBB	7.94e-08	-0.340551		ADAM15	1.47e-183	0.284896
								C3	4.54e-17	-0.382907						MYBL1	1.99e-16	-0.323055		COX6A1	1.62e-44	0.477674		RAB37	2.8e-21	-0.477807										SIAH2	0.00120738	0.374636		SRSF7	3.45e-06	-0.342412		FAM162A	6.81e-32	0.282373
								PKM	4.17e-32	-0.383161						EMB	2.35e-12	-0.326179		KPNB1	4.46e-69	0.477077		PTPRC	1.28e-20	-0.479815										HLA-B	4.32e-24	0.374205		LIME1	1.77e-05	-0.353727		RNF130	1.43e-119	0.282041
								NEAT1	6.13e-05	-0.383436						MT-ND1	9.28e-09	-0.329735		GSTP1	1.8e-29	0.476878		PIK3R1	6.73e-13	-0.47982										TMC6	0.000291944	0.37214		PIM2	0.00882787	-0.353938		GNG5	1.5e-21	0.281875
								PARVG	1.11e-41	-0.38419						HEBP2	1.44e-18	-0.332866		RPL39L	6.02e-133	0.476605		GPR174	4.24e-18	-0.484296										DNTTIP2	0.00402237	0.37197		RPS21	3.58e-18	-0.356097		TRIB3	4.48e-64	0.281706
								SRGN	5.75e-36	-0.384458						TUBB4B	1.59e-08	-0.334006		PSMB3	3.65e-37	0.47573		CXCR3	1.61e-15	-0.486772										SF3B2	0.0014437	0.368372		ADGRE5	0.00517806	-0.357283		MYO1B	0	0.280962
								RNF19A	3.45e-26	-0.385466						AQP3	2.28e-17	-0.334106		ARPC5L	2.81e-41	0.474691		GIMAP4	4.41e-18	-0.491465										PRPF40A	0.00101072	0.365749		IFITM1	2.96e-09	-0.357526		ID1	1.38e-25	0.280917
								SELENOP	1.17e-12	-0.387612						KLF13	3.47e-18	-0.334847		VDAC3	8.18e-70	0.474077		STMN1	4.27e-05	-0.492557										ACTR3	0.00162771	0.364426		GATA3	0.000697465	-0.357931		REEP6	1.04e-186	0.280885
								IL16	1.71e-35	-0.389953						SAMHD1	6.57e-16	-0.33564		ILF3	1.06e-63	0.473743		ARHGAP9	2.23e-16	-0.508913										TOP1	0.00456491	0.364112		KLF6	0.00306565	-0.358326		LRP1	1.67e-301	0.279784
								NAMPT	1.85e-44	-0.390935						MT-ND6	2.22e-06	-0.34015		MSH6	1.01e-149	0.473541		ICOS	9.99e-13	-0.513412										SRSF4	0.00189639	0.363192		FOS	0.00158195	-0.358625		PPIB	1.14e-26	0.277138
								NR4A3	3.28e-32	-0.392908						BTG1	2.54e-24	-0.341797		EXOSC8	3.21e-92	0.472068		TNFRSF1B	9.63e-12	-0.516837										ZBTB7A	0.000363161	0.360998		ZAP70	1.99e-05	-0.360269		SLC39A14	3.34e-306	0.275899
								NDUFS5	3.23e-50	-0.39441						PTPN4	5.42e-16	-0.342951		NDUFA6	7.69e-43	0.471227		GZMA	6.23e-29	-0.522008										HNRNPR	0.000585584	0.355135		HSPA1B	0.000171339	-0.362004		ATP5MC3	1.36e-20	0.275602
								IL7R	5.96e-08	-0.394435						XBP1	3.55e-15	-0.343998		YWHAQ	1.23e-46	0.471066		LITAF	2.26e-20	-0.523833										TRA2B	0.000684209	0.353989		TOX	0.000133372	-0.363134		CTSD	1.47e-16	0.272949
								STK17B	1.76e-38	-0.395234						RALGAPA1	7.9e-10	-0.345052		HDAC1	5.39e-68	0.470275		TOX2	4.09e-24	-0.528802										HSPA9	0.0011496	0.353715		CXCR4	0.000452478	-0.365939		PTMS	4.47e-26	0.27259
								PAG1	4.31e-43	-0.395292						DHRS7	3.75e-18	-0.345455		MTHFD2	8.1e-71	0.470058		CST3	0.000161688	-0.530452										YPEL5	0.00406208	0.35255		SEPTIN7	1.06e-05	-0.366342		TSKU	0	0.272297
								MIF	2.16e-58	-0.396647						HMGB2	8.24e-10	-0.347672		PXMP2	2.06e-129	0.469298		NR4A2	4.75e-16	-0.547182										NUCB1	1.25e-05	0.349974		TNFRSF9	0.000874689	-0.36711		UPB1	0	0.271982
								ORM1	7.78e-06	-0.397591						PARP8	2.67e-14	-0.349781		HMGN3	7.44e-57	0.469		FCRL6	4.19e-24	-0.552004										DDX46	3.55e-05	0.349022		LINC01871	0.000979195	-0.372665		INSR	0	0.271578
								GFOD1	3.53e-40	-0.397886						GIMAP1	1.66e-17	-0.352137		PSMD8	4.04e-42	0.468322		LSP1	9.74e-47	-0.55793										DDX39B	0.000469393	0.348248		ZFP36	0.00477352	-0.372773		WASL	2.8e-123	0.270584
								TRAF5	1.13e-41	-0.398229						TUBA1B	7.44e-05	-0.353723		KIF20A	0	0.467657		CLEC2D	5.28e-22	-0.559328										PAFAH1B1	0.00501426	0.348153		HSP90AB1	4.46e-05	-0.375813		CPD	3.29e-85	0.269612
								DUSP5	1.56e-24	-0.398595						C3	2.74e-05	-0.353761		IMPDH2	3.06e-66	0.467414		LINC02446	1.16e-09	-0.561853										CHMP1B	0.000265037	0.347145		STK17A	1.39e-05	-0.377031		SELENBP1	0	0.266628
								PECAM1	1.75e-36	-0.399656						GIMAP4	4.88e-16	-0.35515		LCP1	1.98e-34	0.465839		RNF19A	8.04e-18	-0.561944										UBE2H	0.00518974	0.34478		PCED1B-AS1	3.02e-07	-0.380871		CSRP2	0	0.266336
								IL2RB	1.73e-36	-0.399723						NCF1	6.57e-21	-0.356577		PSMA6	3.33e-44	0.465114		METRNL	2.57e-18	-0.58281										USP1	0.00447046	0.344308		IL32	3.07e-19	-0.382302		ATP6V0B	1.37e-23	0.264202
								P2RY10	2.43e-36	-0.401627						NCR3	5.84e-16	-0.359341		CD74	4.21e-36	0.46494		RHOB	7.2e-17	-0.583723										OPTN	0.000594526	0.341726		DDIT4	0.00275496	-0.384811		FIS1	2.33e-20	0.262876
								FAM177A1	3.38e-31	-0.402138						GIMAP5	1.24e-17	-0.363442		XPO1	2.25e-106	0.463799		PLEK	1.17e-16	-0.585869										HCLS1	0.00313468	0.341517		RPS27	5.65e-27	-0.386887		LSR	5.85e-74	0.262813
								PLEKHO1	5.82e-47	-0.403125						IFI30	5.05e-12	-0.36374		TXNDC17	1.46e-62	0.463786		YBX3	6.89e-25	-0.596424										U2SURP	8.8e-05	0.341248		ACAP1	1.65e-05	-0.387821		CYP51A1	5.07e-71	0.262556
								PPP1R14B	5.72e-40	-0.407332						MT-ND2	1.49e-10	-0.366798		EWSR1	3.98e-41	0.462979		PTTG1	2.02e-25	-0.604201										SCAMP2	0.000111941	0.340849		PTPN7	8.85e-05	-0.388399		MYDGF	1.24e-32	0.262201
								CDKN2A	2.78e-41	-0.408656						AGTRAP	3.72e-25	-0.367412		RFC2	1.18e-136	0.462584		NEAT1	1.54e-06	-0.617931										PDCD4	0.00224021	0.340425		IL2RG	4.36e-12	-0.388867		CLIC4	0	0.261991
								RHOH	3.39e-43	-0.410791						KLRD1	4.43e-13	-0.367822		CTCF	2.74e-62	0.462396		APOBEC3G	5.02e-27	-0.625283										CDV3	3.75e-05	0.337954		HSPA8	2.65e-09	-0.39181		UGT2B15	1.77e-241	0.261341
								CSRNP1	3.09e-34	-0.413555						CD53	6.18e-21	-0.369184		HIST1H2BJ	2.36e-120	0.462146		FABP5	3.1e-19	-0.631148										HMCES	0.000690008	0.33754		RPS29	6.47e-12	-0.395225		CLDN7	7.18e-232	0.261096
								OXNAD1	1.92e-45	-0.414747						ITM2B	1.6e-36	-0.369676		CALR	8.28e-26	0.461697		IFNG	3.3e-45	-0.632878										TCF25	0.000216922	0.336945		KLRK1	4e-06	-0.396436		PLOD1	4.52e-182	0.26007
								TRBC2	2.8e-27	-0.415697						MGST3	8.14e-22	-0.373271		VDAC1	1.87e-50	0.461257		ITGB1	2.08e-24	-0.648173										HACD3	0.00370568	0.336784		CD8A	1.77e-18	-0.397973		SLC7A2	0	0.259571
								CTSA	2.03e-50	-0.419529						KLRB1	0.000548073	-0.374539		ABRACL	4.85e-37	0.459895		ITGB2	1.03e-42	-0.661025										TMEM248	0.00760124	0.333948		LBH	1.87e-06	-0.409366		TJP1	0	0.259131
								NFKBIZ	7.15e-38	-0.419626						MBP	3.65e-18	-0.375529		KHDRBS1	4.39e-39	0.459644		ADGRG1	5.77e-32	-0.667757										RBPJ	9.29e-05	0.331304		LCK	4.6e-10	-0.410409		DSTN	6.38e-32	0.258672
								GPX4	1.6e-42	-0.419654						MARCKSL1	1.5e-18	-0.375987		RBM17	3.26e-55	0.457798		TNFRSF9	4.9e-27	-0.671568										TOX	0.00673384	0.330415		SLC9A3R1	9e-07	-0.410931		CAT	3.58e-60	0.258018
								PDE4B	4.23e-35	-0.419944						CES1	7.12e-12	-0.377282		NCAPG2	0	0.457419		ARID5B	2.16e-30	-0.682512										ZFAND5	0.000839509	0.328504		CCND3	1.36e-05	-0.412036		MGMT	3.38e-40	0.257797
								BCAS2	2.94e-27	-0.421004						MT-ND5	2.52e-05	-0.378098		POMP	3.72e-45	0.456995		HLA-DQB1	3.63e-28	-0.707601										BRD7	0.0013406	0.328426		PRF1	0.000314952	-0.414408		EIF4EBP1	5.67e-52	0.257795
								ACP5	4.77e-52	-0.422453						TRGV10	2.54e-13	-0.379677		MYL6B	4.64e-141	0.456234		KLRC4	1.65e-34	-0.742687										ARF4	0.000128411	0.326363		CD3D	1.28e-13	-0.414616		RDX	6.9e-107	0.257587
								HSP90AB1	3.96e-34	-0.423297						MALAT1	2.74e-22	-0.380274		CIP2A	0	0.456171		ZEB2	1.53e-31	-0.744151										ODF2L	0.00428771	0.326168		YPEL5	0.00127364	-0.416054		SDC4	1.13e-138	0.257283
								PDE7A	7.03e-43	-0.42484						IFNGR1	3.76e-22	-0.384462		CLIC1	4.66e-38	0.455906		LAG3	4.64e-23	-0.74835										SYNCRIP	0.00890947	0.325456		LAG3	9.69e-06	-0.419222		IL6ST	2.56e-88	0.256931
								SFMBT2	1.89e-49	-0.427465						GZMK	1.65e-13	-0.384542		HIST1H3H	3.82e-78	0.455088		OASL	2.2e-33	-0.754137										TCP1	0.000503045	0.324965		LAT	9.66e-08	-0.423294		CD302	1.12e-245	0.256665
								HLA-DRB1	1.28e-15	-0.429188						OSTF1	6.01e-26	-0.386615		RNASEH2C	1.1e-75	0.454905		CYTOR	9.4e-43	-0.765224										MED15	0.00731054	0.323051		CD8B	7e-10	-0.432583		TGFBI	1.29e-171	0.256566
								TSPYL2	1.34e-31	-0.4324						MT-ND4L	3.12e-12	-0.387656		UNG	7.39e-65	0.453258		HLA-DQA2	1.63e-38	-0.781357										RPN1	4.86e-05	0.320984		JUND	3.42e-15	-0.436091		ATP5MC1	4.1e-35	0.255807
								TMEM14C	3.36e-60	-0.432784						GPR183	9.95e-14	-0.389482		THRAP3	1.04e-48	0.453118		TOX	3.89e-36	-0.810645										TNFSF10	0.00282401	0.320342		JUNB	2.22e-07	-0.44153		AGPAT2	5.35e-49	0.255696
								FYB1	8.36e-53	-0.436223						CD300A	9.67e-31	-0.393092		PRKDC	2.96e-55	0.452861		LYST	1.31e-38	-0.82975										ARHGAP9	3.66e-07	0.319631		CD3E	2.4e-24	-0.454486		FH	7.44e-87	0.255431
								SOCS1	1.08e-36	-0.436795						CD83	4.89e-14	-0.393128		CCL3	2.82e-46	0.451245		GZMK	9.88e-20	-0.850411										PYHIN1	0.00283939	0.319122		CCL5	1.23e-18	-0.455108		UACA	0	0.254907
								FKBP1A	2.55e-50	-0.439372						CYB5A	1.29e-09	-0.393132		NDUFS6	6.48e-51	0.449682		HLA-DMA	1.1e-43	-0.850559										YARS	0.00234073	0.318722		CD7	1.6e-06	-0.463374		AQP9	1.12e-270	0.254774
								UBE2S	3.95e-21	-0.4411						MT-ATP6	6.07e-06	-0.39326		THOC3	8.41e-78	0.449633		CRTAM	3.84e-29	-0.856961										ZRANB2	0.00126724	0.318394		TRBC1	0.001022	-0.465959		NME1	2.16e-45	0.254555
								SRSF7	6.68e-44	-0.443092						ITM2C	1.1e-16	-0.394013		SF3B2	9.39e-41	0.449078		KLRK1	2.15e-60	-0.861787										REEP5	7.86e-06	0.318379		CD3G	1.82e-08	-0.467003		SOX4	6.11e-275	0.252828
								NBL1	1.11e-62	-0.445915						TMEM123	1.76e-21	-0.394471		DNPH1	3.91e-54	0.44883		COTL1	1.28e-60	-0.883298										CNOT2	2.68e-05	0.316787		TIGIT	0.00209741	-0.468839		ZKSCAN1	4.58e-82	0.252343
								SLC7A5	2.28e-42	-0.447727						IL32	2.93e-75	-0.396648		ZDHHC12	4.17e-93	0.448153		PDCD1	9.63e-32	-0.886539										YTHDC1	0.00100939	0.315957		TSC22D3	0.000240308	-0.475901		VAT1	3.75e-138	0.252339
								CEBPD	5.8e-16	-0.448691						GLIPR2	4.65e-28	-0.399217		HAUS4	2.67e-121	0.448022		CST7	4.53e-100	-0.895345										IGSF8	0.00548347	0.315613		HIST1H4C	0.00478	-0.481421		LAGE3	7.37e-32	0.251864
								MTRNR2L12	1.63e-18	-0.452019						FGG	6.66e-06	-0.399929		HNRNPC	1.95e-39	0.447259		CCL3	1.21e-23	-0.909779										ANKRD37	0.000380582	0.315566		DUSP2	2.17e-08	-0.491656		NDUFS6	1.68e-25	0.251598
								FAM102A	8.95e-67	-0.452494						MT2A	6.22e-05	-0.399986		XRCC6	1.06e-39	0.446687		CD27	6.01e-37	-0.936474										SEC62	6.78e-05	0.315019		BTG2	2.73e-05	-0.495717		SNORC	2.99e-290	0.250559
								LIMS1	3.8e-58	-0.453945						HERPUD1	1.52e-19	-0.40137		NDUFAB1	7.63e-51	0.446462		GEM	1.11e-17	-0.9433										LUC7L2	0.00149662	0.314132		NR4A2	3.45e-05	-0.49874		RGN	0	0.250513
								SLA	8.46e-28	-0.455135						SPOCK2	1.3e-20	-0.402531		CSNK2B	3.37e-36	0.444845		CTLA4	2.29e-36	-0.945399										PNRC2	0.000209803	0.31326		CD27	1.88e-05	-0.50249		TNFRSF9	0.000267656	-0.250249
								EIF4A3	4.38e-35	-0.455485						CLEC2B	9.4e-25	-0.409571		DLEU2	1.86e-104	0.444598		CD8B	4.5e-106	-0.955786										DNMT1	0.00673289	0.312508		NKG7	1.72e-11	-0.502728		BTG3	0.000251171	-0.250532
								SNAP47	2.88e-46	-0.456939						PLEK	5.61e-11	-0.41085		COMMD4	2.9e-79	0.444515		KLRD1	4.24e-44	-1.00273										KLRG1	0.000325723	0.311302		DNAJB1	1.57e-10	-0.508719		LDHB	3.36e-13	-0.250906
								RPLP1	1.21e-267	-0.462066						FOSB	1.21e-05	-0.413168		HLA-DMA	1.11e-43	0.443383		ITM2A	2.99e-60	-1.06248										SLBP	0.00163868	0.310585		TAGAP	0.000646358	-0.519057		FAM107B	0.0030419	-0.25109
								FABP1	2.28e-09	-0.465331						MT-CYB	2.69e-13	-0.416141		UBE2N	8.33e-48	0.441969		DUSP4	1.19e-40	-1.15487										CHST12	8.25e-06	0.310042		CD2	3.66e-15	-0.524274		GMFG	1.33e-15	-0.251138
								TNFSF10	1.66e-50	-0.465775						CYBA	1.63e-52	-0.41979		CD38	1.78e-68	0.441347		CD74	2.64e-102	-1.16149										CLN3	0.00367066	0.309493		CD69	5.48e-09	-0.53114		GIMAP7	2.14e-14	-0.253472
								HNRNPLL	1.22e-50	-0.466969						PRKCQ-AS1	7.82e-24	-0.420801		H1FX	2.53e-33	0.44121		GZMB	3.51e-39	-1.16418										ITM2A	0.000878327	0.309295		JUN	1.55e-09	-0.538313		METRNL	0.000148378	-0.254791
								BTG1	3.94e-77	-0.473359						MT-ND4	1.91e-13	-0.421923		LRR1	7.01e-188	0.438177		ZNF683	9.62e-33	-1.18335										PTPN7	0.000147054	0.309244		DNAJA1	1.07e-06	-0.555852		ZFP36L2	3.96e-20	-0.255681
								LCP2	3.7e-60	-0.475176						LCP1	3.48e-21	-0.421969		RPLP0	1.15e-39	0.437632		TNFSF9	2.26e-35	-1.19413										CEP57	0.000575587	0.307191		DUSP1	1.51e-10	-0.581552		SNHG5	2.28e-06	-0.255852
								SGK1	3.28e-40	-0.477497						TC2N	6.35e-25	-0.423814		WDHD1	9.76e-299	0.437627		HLA-DPA1	7.16e-107	-1.19812										BZW1	5.95e-05	0.306735		TNFSF9	0.000121291	-0.582239		SLC7A5	0.00824843	-0.257485
								DNPH1	9.22e-66	-0.487208						CD55	2.66e-22	-0.429255		HINT2	6.08e-76	0.437529		CCL5	4.22e-221	-1.20804										ARHGAP4	6.69e-05	0.306477		NR4A1	0.000657619	-0.626714		UBALD2	3.47e-08	-0.258618
								ARHGAP9	5.64e-50	-0.490584						PTGDR	1.22e-30	-0.43251		CLN6	2.96e-141	0.437312		RGS1	3.37e-53	-1.21082										SMC3	0.000368872	0.304628						CCND3	1.94e-10	-0.258669
								CD44	9.8e-53	-0.491669						MT-CO3	7.75e-10	-0.433491		NDUFS8	1.37e-41	0.435847		HLA-DQA1	3.73e-72	-1.25102										TMBIM1	0.000408295	0.302411						PCED1B-AS1	1.5e-16	-0.25892
								TENT5C	9.8e-42	-0.499614						PNP	1.12e-23	-0.439277		C21orf58	0	0.435343		CCL4L2	2.09e-41	-1.26504										TSPAN14	0.00443126	0.301497						SELENOK	1.22e-06	-0.259844
								RGS10	1.72e-65	-0.503086						SPON2	9.3e-27	-0.440545		UBE2I	4.19e-40	0.435154		NKG7	7.37e-120	-1.28135										ACADVL	3.08e-05	0.301372						SMCHD1	0.000534287	-0.260868
								EML4	1.62e-60	-0.506987						ARRB2	3.75e-28	-0.441062		ATP5F1B	8.75e-27	0.431124		FGFBP2	2.9e-35	-1.29349										PCF11	0.00127205	0.301314						LINC01578	2.29e-12	-0.261437
								SARAF	3.23e-70	-0.508255						CDKN1A	1.28e-16	-0.441227		RPA1	7.03e-107	0.430966		TIGIT	2.3e-72	-1.29673										RNF13	0.00128185	0.300692						CISH	0.000426272	-0.261446
								PDCD4	3.54e-62	-0.512027						AHSG	7.68e-07	-0.44561		CTNNAL1	4.88e-171	0.430712		XCL1	7.27e-48	-1.3754										NARF	0.00300804	0.300502						CIB1	2.93e-15	-0.261879
								STK17A	3.37e-71	-0.512592						TMSB4X	1.42e-133	-0.446126		CYTOR	1.26e-35	0.429872		HLA-DPB1	9.51e-147	-1.38239										ZAP70	1.25e-06	0.299431						LBH	1.28e-10	-0.262194
								TRAT1	2.01e-61	-0.512857						TOB1	1.7e-21	-0.447342		HNRNPA1	2.51e-33	0.429171		HLA-DRB5	4.96e-105	-1.40032										DCAF7	0.000716205	0.298959						ARPC1B	7.31e-20	-0.262637
								VTN	0.0015981	-0.513862						RORA	1.43e-26	-0.449068		WDR54	1.67e-96	0.428787		XCL2	1.19e-60	-1.416										DDOST	1.3e-07	0.298368						RPS21	3.37e-49	-0.263611
								AC243829.4	1.66e-57	-0.515334						GZMA	6.11e-46	-0.450658		LBR	1.64e-56	0.428426		HLA-DRA	2.57e-90	-1.60564										GORASP2	0.0037632	0.297928						FYN	1.3e-07	-0.264487
								TF	2.31e-10	-0.51776						SELENOP	2.1e-09	-0.45276		KIF4A	0	0.428265		GZMH	1.79e-104	-1.71212										SLF1	0.0017811	0.29791						LYAR	0.000173923	-0.264531
								RBPJ	3.16e-66	-0.523489						DSTN	2.92e-28	-0.455198		ZNF706	2.04e-34	0.427178		HLA-DRB1	9.23e-173	-1.83602										TAF1D	6.98e-07	0.29698						ARHGDIB	5.93e-36	-0.264571
								RCAN3	2.01e-78	-0.524733						AOAH	3.14e-25	-0.456073		SF3A2	4.87e-47	0.426379		GNLY	7.38e-21	-2.08698										SRSF11	3.33e-06	0.296856						SH3KBP1	1.41e-10	-0.265568
								BTG2	6.61e-42	-0.526211						TXN	6.12e-22	-0.458812		SMS	4.37e-78	0.426097														AREG	0.00143685	0.296105						PIK3IP1	1.29e-06	-0.266249
								TRAC	1.21e-53	-0.528912						FCGR3A	8e-24	-0.462847		NDUFA11	1.7e-30	0.425231														TXNDC15	0.00218612	0.295689						SEPTIN7	2.28e-14	-0.266972
								GAPDH	4.25e-99	-0.530719						GADD45B	1.05e-27	-0.463149		RHEB	3.98e-49	0.424303														SNX9	0.00205587	0.294957						TNFRSF14	5.89e-08	-0.267204
								CD28	5.49e-76	-0.533612						CISH	6.96e-23	-0.466429		ZNF367	3.17e-246	0.423697														IER5	0.000121052	0.293537						DDX24	1.05e-14	-0.268141
								PIM3	3.93e-54	-0.534232						CAPG	3.79e-30	-0.471455		GDI2	2.46e-44	0.423559														AQP3	0.00383638	0.291319						RSRP1	3.1e-09	-0.269175
								VIM	1.03e-42	-0.536146						SH3BP5	5.13e-40	-0.472915		IFI27L2	1.04e-49	0.421689														CSNK1A1	0.000144885	0.290801						PTPN6	3.28e-08	-0.269885
								CD96	1.08e-65	-0.540894						ORM1	0.00931293	-0.473721		CCT8	6.67e-42	0.421332														SRSF5	2.05e-06	0.288794						DENND2D	1.53e-10	-0.270081
								ASB2	1.77e-75	-0.542335						MATK	1.76e-31	-0.480798		MAGOHB	8.55e-106	0.420912														HBP1	0.00997963	0.285816						GZMH	0.00977999	-0.270524
								ARID5A	2.06e-66	-0.543878						SAMD3	1.14e-30	-0.483204		ATP5PF	2.74e-34	0.420325														ARMCX3	0.00104495	0.285728						PLEK	1.9e-08	-0.27066
								GNAS	6.59e-114	-0.546372						ARHGDIB	9.9e-84	-0.486207		BUB1B	0	0.420283														PPP1CC	0.000256335	0.285611						ARL6IP1	2.06e-08	-0.271151
								STAT1	2.31e-47	-0.547251						RIPOR2	1.22e-25	-0.487842		PHGDH	2.46e-174	0.419898														PAPOLA	6.74e-05	0.285392						RNF166	2.29e-10	-0.271317
								IGFLR1	9.02e-52	-0.548032						HIST1H4C	7.2e-10	-0.490344		NDUFA12	9.58e-45	0.419628														HLA-DPA1	0.00921777	0.285351						CNN2	2.1e-13	-0.27137
								TIGIT	6.91e-35	-0.5557						CALM1	1.39e-77	-0.491362		PMAIP1	2.76e-36	0.419478														CBX4	1.61e-05	0.285264						HLA-DPB1	1.13e-15	-0.272194
								SNX9	1.57e-73	-0.558472						UPP1	6.85e-35	-0.493636		NAA38	6.54e-49	0.418819														MAPKAPK2	0.00783966	0.285025						STK17A	1.67e-15	-0.272501
								TNFSF9	6.28e-17	-0.560259						FABP1	4.47e-07	-0.5055		PGP	8.11e-77	0.418281														TAX1BP1	4.76e-06	0.284999						RPS27	8.13e-68	-0.273497
								HLA-DQB1	1.76e-49	-0.562093						MT-ATP8	4.64e-19	-0.509823		PPA1	3.16e-48	0.417989														EIF5	0.00285336	0.281982						TRG-AS1	2.35e-09	-0.273785
								CREM	5.51e-52	-0.56211						TUBB2A	2.11e-37	-0.512841		DHRS4L2	5.84e-110	0.41743														YBX3	0.000187912	0.281933						CD5	3.86e-09	-0.273789
								GADD45G	1.58e-49	-0.564315						GIMAP7	4.12e-37	-0.513675		EID1	1.64e-34	0.416242														YIPF4	0.00935723	0.281618						RPS15A	4.99e-94	-0.275474
								AMBP	4.59e-07	-0.567559						FTL	8.29e-16	-0.517039		C1QBP	1.03e-30	0.416015														C1orf52	0.000723221	0.281069						RPL35A	6.35e-71	-0.276379
								LGALS3	4.93e-62	-0.570034						ERN1	1.66e-26	-0.517345		RNASEH2B	7.14e-60	0.415373														SLC66A3	0.000137147	0.280258						STMN1	0.00738862	-0.276533
								KLRB1	5.71e-21	-0.595497						IGKV3-20	7.11e-69	-0.517602		UQCRFS1	7.31e-45	0.414955														ARL8B	0.00564507	0.27971						RPL12	6.93e-67	-0.276554
								XCL2	3.79e-35	-0.608633						TNF	4.1e-11	-0.518352		TMEM109	5.1e-48	0.414751														RTN3	0.00185269	0.279371						RGS2	1.97e-07	-0.276666
								CLU	1.85e-24	-0.611949						PTGER2	4.76e-41	-0.52109		TMEM238	1.1e-54	0.414524														ARHGAP30	0.000193629	0.279161						CSK	4.54e-12	-0.277502
								NCF1	1.87e-87	-0.613601						TSC22D3	1.29e-28	-0.521321		ATP5MG	5.61e-36	0.414045														PPAN	0.00388558	0.278208						CD3D	1.41e-34	-0.27953
								TNFAIP3	7.81e-40	-0.621059						BIN2	3.29e-35	-0.523564		PIN1	7.84e-46	0.413656														EMC3	9.52e-05	0.278142						SRSF2	4.6e-10	-0.279567
								ZFP36L2	7.39e-43	-0.62606						STOM	1.43e-35	-0.52369		ARHGAP19	9.81e-154	0.41326														FUBP1	0.0069888	0.275805						ITGA4	1.46e-09	-0.280295
								DUSP2	3.67e-72	-0.626831						EML4	1.13e-31	-0.525588		FIBP	4.38e-61	0.413173														COQ10B	0.00149687	0.275129						RPL34	5.51e-68	-0.280611
								CKLF	2.09e-87	-0.629306						APOB	4.06e-11	-0.526076		SSNA1	1.54e-47	0.41218														CABIN1	0.00237797	0.275047						NFKB1	0.000536956	-0.280719
								INPP4B	3.77e-87	-0.630315						FLT3LG	2.89e-37	-0.530254		FANCG	2.19e-220	0.411714														STK24	0.00260608	0.275019						PSTPIP1	6.89e-17	-0.280815
								TOX2	1.47e-86	-0.634741						RARRES2	2.51e-11	-0.533665		MRPL11	3.25e-63	0.411338														DEGS1	0.00228246	0.274901						TRAV1-2	1.48e-07	-0.280972
								DUSP1	3.66e-70	-0.644122						FLNA	4.49e-28	-0.534262		CIAO2A	2.37e-64	0.410593														BORCS5	0.00840708	0.274333						REL	5.87e-09	-0.28257
								TOX	1.42e-69	-0.657106						CD69	1.42e-15	-0.534801		NCAPH2	5.57e-151	0.410193														KHDRBS1	1.51e-06	0.274304						LCP2	6.13e-15	-0.283459
								SOCS3	3.11e-72	-0.661936						DDIT4	7.59e-22	-0.53662		EEF1E1	1.49e-75	0.409858														DR1	0.00292493	0.274287						PTMA	1.14e-61	-0.284658
								PLP2	1.88e-91	-0.664806						TMSB10	2.99e-123	-0.537062		GNAI2	6.43e-28	0.409684														RNF4	0.00161886	0.27406						HERPUD1	0.000706223	-0.285537
								JAML	2.88e-105	-0.677763						UBE2S	2.35e-19	-0.539319		POLR3K	1.08e-76	0.409285														XRN2	0.000193353	0.273165						IFNG	2.11e-12	-0.285954
								CAPG	5.71e-89	-0.678821						FKBP11	7.71e-38	-0.540382		SPAG5	0	0.409191														DYNC1LI1	0.00370843	0.273118						RPSA	1.38e-51	-0.286008
								HLA-DMA	1.38e-85	-0.685106						MYL12B	1.14e-77	-0.549808		BOLA3	1.78e-81	0.408932														RASSF1	4.93e-05	0.272021						HLA-A	2.64e-82	-0.288169
								LEPROTL1	1.47e-99	-0.685837						FCRL6	4.55e-39	-0.550095		GMPS	6.66e-79	0.408325														AKIRIN1	8.02e-06	0.27182						EEF1A1	4.03e-110	-0.289221
								CSF1	4.21e-66	-0.697091						ADRB2	7.88e-39	-0.557842		MANF	5.93e-47	0.407162														CD74	0.000819735	0.271027						HSPE1	2.64e-13	-0.289536
								AREG	1.53e-33	-0.702006						SAT1	1.78e-27	-0.56135		DCPS	2.57e-83	0.406972														PCGF5	0.0043031	0.270797						SYTL3	2.83e-07	-0.289636
								SLC2A3	2.09e-65	-0.707126						CAST	2.13e-38	-0.566003		SIRPG	8.12e-45	0.406259														TPM4	4.26e-05	0.270759						ITGB2	1.53e-19	-0.290179
								RGS2	6.71e-45	-0.709307						CRIP1	2.51e-34	-0.57036		PDCD1	1.36e-47	0.406102														BCAP31	6.45e-09	0.270273						BTG1	8.93e-34	-0.290847
								TNFRSF9	1.53e-80	-0.710267						APOH	5.04e-15	-0.570665		HSD17B10	1.02e-57	0.40589														GNG2	9.73e-06	0.26921						TRBC2	8.98e-17	-0.292057
								ICOS	5.94e-73	-0.715027						KLF3	1.97e-45	-0.575502		UQCRH	5.65e-28	0.404224														RAB29	0.007729	0.268521						ARL6IP5	3.07e-17	-0.292192
								NR4A1	3.18e-46	-0.729006						CD52	2.04e-58	-0.577981		HNRNPK	6.21e-31	0.403815														LRP10	8.82e-05	0.267456						GPSM3	2.82e-22	-0.292703
								CRTAM	1.51e-56	-0.733063						GLIPR1	2.38e-39	-0.582325		SLC43A3	7.84e-103	0.403561														ANAPC5	1.13e-05	0.265348						DUSP4	0.00712395	-0.292832
								APOC1	4.2e-07	-0.736481						CDKN2D	8.06e-48	-0.586307		COX6C	5.68e-29	0.403033														TOX4	7.55e-05	0.263602						RPS3A	1.63e-63	-0.29462
								APOA1	5.88e-10	-0.738268						IFITM1	2.53e-78	-0.588023		PSMD14	3.21e-81	0.401914														JAML	0.00139563	0.263228						SNHG12	1.26e-09	-0.296095
								CD69	9.6e-96	-0.742198						IFITM2	1.97e-52	-0.593254		STIP1	2.46e-46	0.401701														CDC40	0.000380168	0.2632						IER5L	0.00476061	-0.297898
								LYST	1.18e-82	-0.746539						KLRG1	2.06e-33	-0.597075		PRDX2	3.34e-29	0.401648														RALGDS	0.00587094	0.262425						SRSF3	2.94e-11	-0.298263
								APOC2	0.000244233	-0.751813						PLP2	3.21e-45	-0.615755		APOBEC3C	1.73e-52	0.401148														NUTM2B-AS1	0.00251784	0.261579						CLEC2D	1.15e-13	-0.298929
								CD82	8.08e-117	-0.753424						LYAR	9.2e-42	-0.618553		TEDC1	4.83e-161	0.400368														TCIRG1	0.00151193	0.261381						SELPLG	1.56e-12	-0.299835
								RBP4	0.000176999	-0.756688						CNN2	1.69e-61	-0.619907		PTMS	4.58e-18	0.400036														FGFR1OP2	1.71e-06	0.260273						CD48	3.1e-26	-0.30027
								CCL3	1.59e-29	-0.765145						ZFP36L2	9.06e-43	-0.62087		AHI1	5.39e-70	0.399313														USP11	0.00895973	0.260242						HLA-DRB5	3.52e-07	-0.300363
								ID3	7.78e-82	-0.767597						MGAT4A	3.1e-51	-0.637484		PBK	0	0.398826														NUB1	5e-05	0.259683						ABHD17A	3.65e-16	-0.30046
								YPEL5	1.94e-89	-0.771322						S100A11	8.88e-52	-0.641887		ATP5F1C	2.26e-37	0.398377														GBP1	0.000537698	0.258843						SNHG8	3.55e-10	-0.300837
								NR4A2	3.58e-76	-0.808305						NFKBIA	1.43e-25	-0.657985		MCM10	0	0.397415														ECHDC2	0.00622542	0.258717						EFHD2	2.99e-08	-0.301272
								HLA-DRA	1.6e-70	-0.811987						LIME1	3.04e-68	-0.666401		NENF	7.59e-53	0.397104														MYLIP	0.000285154	0.258658						LYST	0.000914752	-0.301782
								ALOX5AP	2.62e-144	-0.814973						LINC02446	1.84e-21	-0.668821		POLD2	6e-79	0.396796														SND1	0.00134138	0.258602						IL16	2.59e-14	-0.301974
								ZFP36	6.45e-112	-0.819473						CST3	3.36e-17	-0.679672		ANP32A	1.45e-39	0.396461														SPCS2	2.12e-07	0.258431						GIMAP4	1.07e-15	-0.302429
								LAG3	1.21e-87	-0.824072						EFHD2	2.71e-40	-0.684885		HIST1H2AB	1.98e-239	0.396404														ATF6B	0.000992965	0.257364						RPL11	4.08e-98	-0.302906
								CCL3L1	2.95e-61	-0.844135						TYROBP	2.07e-16	-0.689774		SLC25A3	5.81e-31	0.395223														ANP32E	0.000191412	0.257237						ADGRE5	3.86e-09	-0.303381
								FOSB	8.52e-76	-0.855339						GLUL	5.77e-52	-0.692906		TMEM18	2.44e-68	0.395073														CIAO1	0.000162692	0.2566						HNRNPA1	1.01e-33	-0.303688
								ITM2C	1.47e-116	-0.855682						SELPLG	6.13e-59	-0.699232		PHB	2.15e-42	0.394898														CDC73	0.00445491	0.256033						SLC2A3	5.14e-08	-0.305102
								CXCR4	2.08e-120	-0.85724						CLU	2.17e-22	-0.707656		MRPL37	8.21e-74	0.393961														GBP2	4.88e-06	0.255729						LY6E	7.42e-15	-0.305941
								CXCR3	4.7e-156	-0.898522						LMNA	2.42e-29	-0.718041		ATP5PB	1.5e-32	0.393865														DPP7	1.27e-08	0.25462						LSP1	5.01e-38	-0.308861
								CD7	8.7e-136	-0.918937						AMBP	2.86e-07	-0.729973		NOP58	2.99e-37	0.393279														ELF2	0.00326129	0.253341						UBC	2.7e-54	-0.30939
								PHLDA1	5.01e-76	-0.922606						CEBPD	2.36e-33	-0.731427		PSMA3	2.36e-47	0.393258														DHRS7	5.1e-09	0.253273						EVL	1.19e-27	-0.309728
								CCL4L2	2.06e-17	-0.943443						FTH1	3.26e-68	-0.733037		ATP5IF1	2.08e-32	0.392862														LMF2	0.00221618	0.253085						RESF1	2.05e-07	-0.310992
								FABP5	3.2e-128	-0.957927						GZMB	5.93e-24	-0.750649		CBX1	2.55e-99	0.39106														TRABD	2.33e-07	0.252081						PPP2R5C	4.04e-10	-0.311244
								ATF3	6.89e-62	-0.976234						MYL12A	6.49e-154	-0.756002		MIR4435-2HG	1.73e-77	0.390314														YY1	2.39e-06	0.251866						ACTB	2.18e-56	-0.311409
								SERPINA1	3.02e-07	-0.976366						S100A4	3.21e-93	-0.760391		ANXA2	7.26e-24	0.390144														NT5C3A	0.00168681	0.251052						ARPC2	1.86e-39	-0.313192
								EGR1	1.3e-77	-0.979049						AHNAK	9.75e-51	-0.764175		PMVK	2.66e-69	0.388227														COQ4	3.12e-16	-0.250087						EIF4A1	6.75e-25	-0.313649
								FOS	1.55e-108	-0.982579						C12orf75	1.61e-63	-0.77537		SEM1	1.24e-33	0.387761														DNAJC15	8.05e-21	-0.250273						KLRC4	5.66e-15	-0.314438
								JUNB	1.68e-197	-0.998487						TAGLN2	7.77e-87	-0.784603		WDR76	1.88e-200	0.387659														CSK	1.46e-27	-0.250602						CD247	2.07e-18	-0.315858
								CTLA4	8.15e-103	-1.00013						GZMM	6.26e-91	-0.790023		MDH1	6.24e-40	0.387638														MIB2	1.3e-14	-0.250664						PLK3	1.02e-12	-0.315996
								ITM2A	4.86e-145	-1.04917						ZNF683	1.19e-34	-0.805335		CMC2	1.24e-37	0.387619														MAZ	2.22e-21	-0.250756						EZR	1.01e-09	-0.316403
								SIRPG	2.88e-181	-1.06387						HP	1.22e-22	-0.816851		SNRPA1	1.2e-59	0.387076														MPC2	4.25e-22	-0.251598						SEPTIN1	1.42e-20	-0.316435
								GEM	1.03e-65	-1.12623						TIMP1	6.05e-48	-0.827463		ITGB3BP	8.53e-155	0.386553														TMEM14C	2.34e-17	-0.251658						CSRNP1	2.07e-09	-0.317103
								XCL1	2.74e-76	-1.15964						TGFB1	1.79e-91	-0.843682		ITGB1BP1	7.03e-56	0.386098														EEF1E1	8.07e-14	-0.251794						HLA-DRA	0.00482378	-0.317176
								CD74	9.06e-288	-1.17236						IFITM3	6.4e-45	-0.846629		MASTL	1.67e-217	0.385718														TIMP1	1.26e-08	-0.251848						HLA-DPA1	3.83e-19	-0.317489
								PDCD1	8.96e-168	-1.21323						ANXA2	1.74e-86	-0.865968		PSMD2	4.73e-51	0.385523														METRN	4.08e-13	-0.251967						CD44	3.43e-14	-0.31871
								CXCR6	8.04e-200	-1.3134						TTR	3.46e-18	-0.868556		LY6E	1.2e-25	0.385324														PFDN1	7.48e-15	-0.25269						LCK	5.88e-31	-0.320068
								COTL1	0	-1.33768						IER2	2.17e-54	-0.873445		DPM2	2.84e-65	0.385321														MRPL9	3.19e-16	-0.253308						ZAP70	2.38e-18	-0.321324
								RGCC	1.76e-145	-1.36967						S100A6	2.86e-138	-0.882398		NCL	2.78e-25	0.384699														METTL5	8.62e-17	-0.253452						CD2	3.25e-29	-0.322196
								ZNF331	3.67e-194	-1.42998						APOC2	2.23e-10	-0.905386		TRAPPC1	1.09e-30	0.384498														POLR2I	4.43e-17	-0.253552						RHOH	1.15e-22	-0.322532
								DUSP4	4.04e-194	-1.53902						KLF2	2.83e-47	-0.943016		PPP4C	1.29e-34	0.383694														MRPL28	1.82e-15	-0.253955						KLRK1	2.62e-19	-0.323625
								CD27	0	-1.65365						APOC1	4.75e-09	-0.95499		MLEC	2.46e-59	0.383648														PRDX3	5.18e-19	-0.254242						ISG20	5.9e-10	-0.323635
								LTB	7.41e-240	-1.92863						APOE	9.98e-12	-0.968707		HLTF	1.73e-92	0.383532														CAMTA1	4.2e-16	-0.254878						CST7	6.54e-30	-0.323906
								RGS1	0	-2.26223						VTN	1.43e-20	-1.01369		ARL6IP6	3.76e-51	0.38353														GSTO1	2.73e-22	-0.25664						PNRC1	4.95e-46	-0.324241
								GZMK	0	-2.66605						RBP4	3.51e-09	-1.03014		NOP56	1.72e-59	0.382966														TMEM126B	2.1e-13	-0.256813						B2M	2.81e-138	-0.325131
																TXNIP	1.77e-107	-1.04287		ZFP91	1.42e-60	0.381314														MIEN1	6.52e-21	-0.257251						CORO1A	1.54e-48	-0.326363
																MYADM	2.22e-91	-1.07264		SRRM1	6.49e-30	0.381151														TMEM160	1.4e-21	-0.257822						BATF	1.25e-07	-0.326863
																EGR1	7.1e-41	-1.13124		KIF18A	7e-241	0.380577														RNASEH2B	3.6e-18	-0.257934						HIST1H1D	5.07e-15	-0.327778
																VIM	4.1e-198	-1.20606		PHB2	5.96e-35	0.380419														SURF2	3.21e-16	-0.257988						ACTG1	1.23e-45	-0.328387
																APOA2	1.03e-14	-1.21091		HLA-DPA1	9.63e-27	0.379245														COA8	1.43e-15	-0.258517						CREM	7.22e-06	-0.330528
																LGALS1	5.55e-120	-1.27492		POLD1	8e-196	0.379196														UQCRFS1	1.19e-22	-0.258986						PDCD1	2.31e-09	-0.331998
																LTB	1.62e-96	-1.3555		RBM3	4.18e-29	0.378928														MRPL16	1.25e-16	-0.259215						CTLA4	2.43e-05	-0.332486
																FGFBP2	8.08e-59	-1.35688		PARP1	6.6e-42	0.378451														SMIM19	1.01e-15	-0.259917						LTB	3.26e-07	-0.335137
																EMP3	9.42e-216	-1.36365		NABP2	2.18e-82	0.37844														RABIF	1.6e-13	-0.260108						IER5	1.39e-08	-0.336953
																S100A10	2.05e-213	-1.37004		SF3B4	1.23e-49	0.377646														RBM8A	1.67e-29	-0.26315						DDIT4	1.35e-10	-0.337188
																APOC3	3.77e-30	-1.44848		AP1M1	7.56e-61	0.377322														UBL7	2.09e-16	-0.263156						FYB1	1.37e-29	-0.33832
																IL7R	1.49e-78	-1.49653		MAGOH	1.21e-43	0.376226														CKLF	9.85e-28	-0.263862						HSPA1A	7.02e-37	-0.339068
																GZMH	3.12e-167	-1.53787		LMNB2	6.3e-129	0.375933														ADRM1	5.37e-27	-0.264041						CD74	1.32e-22	-0.339627
																ANXA1	1.17e-210	-1.80922		RANGAP1	1.34e-79	0.374511														POLR3K	8.01e-13	-0.264603						HNRNPDL	2.14e-25	-0.34541
																GNLY	2e-77	-2.79843		SUMO1	5.86e-39	0.374214														EIF1B	7.22e-25	-0.264884						CKS2	4.3e-09	-0.345775
																				EIF4H	1.51e-46	0.374114														ALOX5AP	2.7e-23	-0.265056						SH2D2A	5.38e-20	-0.34723
																				CAP1	1.96e-26	0.374055														ERCC1	3.1e-15	-0.26612						PMAIP1	1.5e-15	-0.349298
																				GLRX3	3e-67	0.3739														FAM32A	1.51e-15	-0.268551						SARAF	1.04e-28	-0.349373
																				PABPN1	1.43e-34	0.373701														GHITM	3.23e-26	-0.268693						TNFRSF1B	2.26e-10	-0.349394
																				SRPK1	3.16e-72	0.373584														DNLZ	1.96e-13	-0.268694						CD53	1.02e-25	-0.351097
																				NFATC2IP	1.89e-69	0.373511														MRPL36	1.91e-15	-0.269068						CRTAM	2.61e-07	-0.353181
																				UBE2L3	1.95e-38	0.373194														MMADHC	6.87e-19	-0.2692						ODC1	9.81e-06	-0.35325
																				STIL	0	0.372098														MCTS1	5.03e-15	-0.269254						NKG7	3.05e-33	-0.353999
																				POC1A	0	0.371397														WBP2	4.45e-22	-0.269264						FXYD5	2.32e-36	-0.354348
																				HNRNPM	4.71e-39	0.371036														GRHPR	6.88e-17	-0.269389						TXNIP	3.17e-22	-0.354687
																				RTRAF	4.74e-35	0.370625														CLPP	8.75e-25	-0.269473						TIGIT	1.72e-07	-0.357023
																				IFI6	7.98e-42	0.37029														BCL2A1	3.38e-12	-0.269496						MTRNR2L12	1.96e-42	-0.357432
																				HNRNPL	1.07e-32	0.370031														TBCB	2.13e-31	-0.269685						HSPH1	6.43e-23	-0.35836
																				PSMB7	8.04e-54	0.369819														CLIC3	6.88e-13	-0.269753						NFKBIZ	0.00515202	-0.360019
																				SERBP1	1.27e-28	0.369748														ATP6V0E2	2e-20	-0.270606						H1FX	2.53e-09	-0.360333
																				ELP5	2.24e-75	0.369413														PDCL3	5.95e-16	-0.270683						ZC3H12A	4.71e-12	-0.360548
																				YWHAE	9.23e-46	0.368844														PRMT1	9.91e-22	-0.270698						BIRC3	9.45e-11	-0.364507
																				DNAJC15	4.04e-51	0.368586														CHMP5	3.87e-21	-0.271525						TUBA1B	9.48e-06	-0.366214
																				SRSF9	8.18e-25	0.368242														RSL24D1	4.96e-22	-0.271767						HLA-E	1.98e-80	-0.367144
																				MRPL16	7.36e-66	0.368085														MRPS15	2.07e-17	-0.272778						TRBC1	6.13e-12	-0.369313
																				LAGE3	1.24e-55	0.367783														HAX1	1.92e-22	-0.273205						ZNF683	1.53e-07	-0.370109
																				TPR	8.36e-36	0.366568														VDAC3	2.55e-20	-0.27336						DDIT3	1.01e-08	-0.371708
																				DSN1	5.57e-168	0.366508														HMGB2	6.07e-18	-0.273964						OASL	2.94e-14	-0.3718
																				PIMREG	0	0.366172														UBE2N	5.6e-24	-0.274601						TBC1D10C	2.76e-28	-0.371813
																				OIP5	0	0.365916														SMIM29	5.95e-18	-0.275564						RPS29	2.4e-50	-0.372031
																				CNN2	1.84e-20	0.365515														SDHAF2	5.21e-19	-0.275646						GZMK	8.98e-11	-0.3723
																				POLR2K	5.95e-42	0.365429														PA2G4	8.16e-25	-0.27742						LITAF	4.51e-15	-0.372752
																				ANAPC15	9.26e-66	0.365013														AP2M1	2.62e-23	-0.27819						HLA-DQA1	5.63e-14	-0.373923
																				ABI3	3.06e-35	0.364868														LYSMD2	3.38e-19	-0.279035						HCLS1	1.17e-30	-0.379624
																				TXNL4A	3.31e-37	0.36453														SF3A2	2.57e-26	-0.279189						LINC02446	1.82e-10	-0.382155
																				AHCY	6.96e-68	0.364509														TMEM179B	2.42e-23	-0.280339						PRF1	1.95e-13	-0.382253
																				GSTO1	1.48e-55	0.364404														ANAPC15	1.28e-14	-0.280504						GBP5	5.73e-19	-0.384616
																				HIST1H2AC	6e-38	0.364294														RBM42	4.72e-22	-0.280737						CD7	2.7e-22	-0.3865
																				UQCR10	2.35e-25	0.364267														SCNM1	3.28e-18	-0.280752						FUS	1.03e-23	-0.389087
																				PSMG2	4.7e-40	0.362285														PSMB2	4.64e-24	-0.281682						SLA	4.34e-13	-0.39112
																				CALM2	1.48e-15	0.361853														PDCD2	1.01e-18	-0.2818						ANKRD37	1.51e-10	-0.391809
																				POLA2	6.09e-193	0.361469														TUBB2A	1.06e-16	-0.281845						PIM2	6.89e-20	-0.399874
																				CD70	2.49e-44	0.361262														URM1	5.05e-18	-0.282039						TAGAP	8.25e-13	-0.402171
																				PSMA5	3.23e-31	0.361206														RNASEH2C	1.6e-17	-0.282867						COTL1	2.64e-30	-0.40259
																				ENTPD1	4.41e-86	0.361129														LCMT1	5.28e-16	-0.2829						CD8B	3.75e-42	-0.40463
																				ARHGDIB	2.04e-29	0.360456														NUDCD2	1.49e-17	-0.283447						CD37	2.25e-54	-0.406572
																				CCT3	3.82e-40	0.360341														SLC25A11	5.88e-16	-0.283462						IL2RG	4.54e-53	-0.407125
																				SUMO3	3.16e-44	0.360225														PMF1	8.07e-20	-0.283692						EIF4A3	2.19e-08	-0.411846
																				HAUS8	3.39e-158	0.359438														SSU72	7.14e-27	-0.285036						HSPA1B	3.79e-61	-0.412835
																				TIMM10	1.14e-61	0.358259														SEPTIN1	9.18e-29	-0.285188						CITED2	1.43e-13	-0.415236
																				TCERG1	1.96e-60	0.357621														ELOF1	2.74e-15	-0.285225						UCP2	4.68e-24	-0.417305
																				TWF2	2.47e-34	0.357557														MICOS13	1.2e-23	-0.286472						PIM3	3.6e-11	-0.418654
																				CYC1	1.06e-43	0.356905														MRPL22	4.69e-17	-0.286651						RAC2	1.7e-75	-0.420983
																				HNRNPUL2	2.37e-42	0.356696														ITGB1BP1	1.32e-19	-0.28824						RPS10	1.23e-14	-0.421419
																				ACYP1	3.39e-74	0.356388														VDAC2	3.67e-23	-0.289006						LIMD2	6.42e-43	-0.422107
																				STOML2	1.53e-52	0.35635														YIF1A	9.55e-18	-0.289157						RALGAPA1	6.06e-12	-0.422547
																				ELOC	4e-37	0.355462														TRAPPC3	7.86e-17	-0.289488						TNFSF9	8.67e-12	-0.423037
																				DSCC1	0	0.355378														NSMCE1	7.27e-17	-0.289749						PTPRC	7.81e-48	-0.423785
																				PMF1	1.51e-52	0.355081														DNPH1	1.28e-17	-0.290027						GTF2B	3.41e-14	-0.425864
																				NDUFA7	1.93e-41	0.354097														RANGRF	3.21e-18	-0.290137						YPEL5	7.47e-16	-0.42737
																				DEPDC1	0	0.354035														CD99	1.25e-27	-0.290601						JUND	9.63e-74	-0.427394
																				PSRC1	1.11e-276	0.353842														MPG	6.04e-21	-0.290795						HSP90AB1	3.16e-39	-0.434169
																				MRPL28	2.72e-59	0.353679														PSMF1	1.01e-24	-0.290967						HIST1H4C	3.78e-05	-0.437217
																				NRGN	9.59e-270	0.353673														SUCLG1	1.16e-16	-0.291061						SOCS1	4.2e-18	-0.43908
																				HMGXB4	1.41e-92	0.353393														UBE2L3	1.22e-25	-0.291207						SRGN	1.01e-56	-0.442767
																				BATF	2.95e-35	0.353222														GPI	1.59e-27	-0.291265						PHLDA1	1.44e-05	-0.44367
																				CENPL	5.47e-166	0.352923														ZNRD1	1.56e-28	-0.291339						HLA-C	3.71e-145	-0.444459
																				RUVBL2	4.39e-70	0.352486														PSMG2	6.62e-24	-0.291533						TNFAIP3	2.1e-20	-0.445201
																				SARNP	3.35e-49	0.351845														PSMD13	5.28e-22	-0.291847						MYADM	3.6e-11	-0.446512
																				HLA-DQB1	2.77e-32	0.351621														TPRKB	9.92e-15	-0.29195						NR4A2	7.32e-25	-0.447215
																				DHX15	1.26e-71	0.351569														RAC1	1.1e-29	-0.292579						ANXA1	1.85e-10	-0.448704
																				RTN3	2.6e-67	0.351445														COA6	1.2e-15	-0.293088						LAPTM5	1.82e-66	-0.449333
																				DCXR	1.82e-38	0.351345														NME1	1.18e-15	-0.29312						CD3E	6.24e-103	-0.451436
																				NUDCD2	2.89e-57	0.351176														MRPS6	2.63e-22	-0.293202						H2AFX	3.45e-12	-0.45156
																				PSMB10	1.41e-22	0.350861														PEBP1	1.18e-32	-0.293229						CD8A	4.71e-99	-0.457903
																				UFD1	7.36e-56	0.350395														MRPL40	2.1e-15	-0.293519						FGFBP2	6.55e-05	-0.458429
																				RBL1	6.11e-108	0.349542														DNAJC19	6.4e-20	-0.293666						CCL3	0.000381672	-0.473016
																				ATP5F1A	3.28e-27	0.349273														HINT2	1.3e-17	-0.294446						TUBA4A	8.52e-23	-0.475507
																				SNRNP70	4.73e-39	0.349234														CIAO2A	2.85e-20	-0.294549						AC020916.1	4.7e-24	-0.482479
																				HSBP1	1.58e-58	0.349135														SNRPE	2.21e-20	-0.294869						SERTAD1	1.8e-17	-0.487637
																				RAB1B	2.53e-35	0.348705														SH3BGRL	3.19e-31	-0.295152						TUBB4B	1.57e-18	-0.490434
																				MBD2	9.64e-49	0.348542														RGS2	3.31e-16	-0.295742						EGR1	5.91e-14	-0.49326
																				SRM	6.14e-30	0.347806														DAZAP2	9.78e-34	-0.295748						PPP1R15A	3.76e-48	-0.496981
																				TMUB1	6.86e-45	0.347531														FBXO6	2.62e-14	-0.296635						GEM	0.00126727	-0.496988
																				ARHGAP11A	5.68e-209	0.347521														EIF6	2.85e-19	-0.297104						HSP90AA1	4.84e-62	-0.502958
																				SPC24	0	0.347147														ERP29	1.86e-34	-0.297332						AREG	5.8e-10	-0.505722
																				UBA2	2.7e-55	0.347044														ATP5MC1	6.09e-21	-0.298318						TNF	1.14e-15	-0.517175
																				E2F8	0	0.346879														LSM1	7.81e-17	-0.298357						KLF6	3.91e-45	-0.519229
																				TPGS2	5.3e-63	0.346592														VPS28	1.71e-33	-0.298773						H3F3B	9.72e-101	-0.523268
																				MRPL13	1.01e-64	0.346218														TXNL4A	7.15e-27	-0.298875						TUBA1A	4.19e-28	-0.525506
																				APOBEC3H	3.34e-64	0.346021														RNF187	1.15e-21	-0.299171						GZMB	9.68e-08	-0.527718
																				POP7	1.33e-81	0.345722														PET100	2.01e-25	-0.299926						ZNF331	6.98e-20	-0.529204
																				RRP7A	8.44e-66	0.344948														COX20	3.44e-16	-0.300074						IRF1	1.55e-35	-0.531409
																				LSM7	4.28e-29	0.34476														CNN2	1.09e-26	-0.300214						SRSF7	4.89e-56	-0.535878
																				CEP57	6.15e-58	0.344005														ORAI1	3.84e-23	-0.300237						HLA-DRB1	3.3e-37	-0.543008
																				INCENP	7.92e-209	0.343576														LENG1	1.93e-14	-0.300484						UBE2S	6.11e-28	-0.5472
																				PPIH	7.39e-60	0.342135														ITPA	1.57e-20	-0.300702						GNLY	0.000226748	-0.547867
																				NUDT5	6.51e-49	0.342037														CCND3	3.58e-30	-0.30102						CD83	1.83e-20	-0.549946
																				DDX39B	3.12e-38	0.341971														COA4	2.15e-18	-0.30108						LAG3	4.3e-30	-0.5511
																				MSH2	3.94e-105	0.341336														CHMP4A	1.05e-23	-0.301136						UBB	3.57e-84	-0.557386
																				NDUFS3	1.82e-52	0.341178														BABAM1	2.66e-19	-0.301897						HSPA8	2.14e-98	-0.557516
																				TUBG1	9.42e-142	0.341155														SRM	4.04e-22	-0.301945						CCL5	1.47e-129	-0.56484
																				GTF3C6	1.29e-52	0.340933														H2AFV	4.06e-28	-0.302513						DNAJB1	2.21e-84	-0.565473
																				EIF3A	1.31e-41	0.340914														RBCK1	4.07e-25	-0.303328						CRIP1	1.68e-52	-0.571501
																				PCBP1	5.55e-24	0.340439														PPP1R11	1.06e-20	-0.303372						TSC22D3	6.2e-35	-0.574953
																				EIF4G1	1.86e-50	0.340285														FDX1	5.1e-19	-0.303526						RGCC	3.87e-16	-0.599206
																				UBE2A	3.22e-36	0.340116														IFITM3	7.89e-16	-0.303607						GADD45B	8.53e-25	-0.603803
																				COPRS	1.35e-89	0.33969														CITED2	1.57e-21	-0.303926						FOSB	2.97e-35	-0.613828
																				AC068587.4	2.49e-76	0.338622														CSRP1	3.34e-17	-0.305184						JUNB	1.03e-83	-0.625769
																				PPIF	1.47e-54	0.338398														SH3BP1	3.02e-19	-0.306283						IL7R	1.88e-14	-0.627521
																				TOX	3.55e-47	0.338391														DPM3	1.73e-19	-0.306669						DUSP2	3.33e-75	-0.650228
																				PRDX6	3.02e-30	0.338269														PNP	4e-21	-0.306899						DNAJA1	9.29e-60	-0.690414
																				CDKN2C	1.04e-61	0.33799														SDF2L1	1.67e-21	-0.30694						ATF3	2.07e-11	-0.704748
																				CACYBP	4.47e-29	0.337952														RAP1A	2.87e-28	-0.307025						ZFP36	2.58e-88	-0.74254
																				CHCHD1	2.17e-50	0.33753														COMMD8	7.23e-18	-0.307645						DUSP1	6.39e-93	-0.744531
																				TRIM59	1.91e-62	0.337225														MT2A	1.51e-23	-0.308794						CD69	3.85e-74	-0.744736
																				PRPF40A	1.47e-34	0.337035														SARS	2.82e-19	-0.309342						NFKBIA	8.36e-57	-0.798437
																				DNAJC8	1.09e-32	0.336815														PFDN2	1.41e-23	-0.310257						FOS	3.22e-76	-0.829181
																				NDUFA4	1.76e-23	0.336771														RGS19	2.08e-23	-0.310557						IER2	4.05e-65	-0.870854
																				ARPC4	2.09e-26	0.336679														TXNDC17	2.27e-18	-0.311029						BTG2	3.3e-79	-0.885194
																				TTK	0	0.335847														C7orf50	1.54e-20	-0.31118						NR4A1	4.55e-65	-0.937027
																				ATP5PO	6.86e-25	0.335705														TIMM17B	1.79e-20	-0.312268						JUN	8.58e-137	-0.970831
																				RABL6	6.97e-58	0.335663														OSTC	3.5e-25	-0.312298						KLF2	1.34e-46	-1.04887
																				MRPL12	5.09e-57	0.335093														ATP5F1B	1.39e-36	-0.312888
																				UCHL5	1.04e-60	0.334791														DPY30	2.56e-18	-0.313165
																				HIST2H2BF	5.46e-101	0.333744														ADH5	2.21e-20	-0.31365
																				DDX46	6.75e-39	0.33374														SIT1	2.09e-27	-0.31404
																				P4HB	1.12e-31	0.333732														LGALS3	1.59e-16	-0.31408
																				YIF1B	1.92e-50	0.333065														NUBP2	2.91e-20	-0.314754
																				TOMM40	5.45e-70	0.333047														GNAS	1.08e-26	-0.314924
																				PSMD7	2.19e-41	0.333001														LINC00623	1.1e-16	-0.315713
																				SELENOH	5.64e-24	0.332875														VPS29	1.15e-26	-0.315732
																				HAUS1	9.89e-79	0.33234														SRSF3	1.74e-28	-0.316381
																				UQCRQ	1.22e-31	0.332268														ARRB2	1.72e-25	-0.316543
																				COMTD1	2.09e-57	0.331325														PRDX1	1.34e-28	-0.316668
																				MRPS16	9.27e-62	0.330752														ERGIC3	4.66e-26	-0.317145
																				ATP1B3	3.89e-45	0.330371														POLR1D	1.13e-26	-0.31839
																				SCCPDH	2.37e-67	0.329874														CAPNS1	1.11e-26	-0.318666
																				SF3B6	2.86e-35	0.329668														CNBP	5.3e-36	-0.318897
																				MT1E	8.02e-54	0.32959														PSMB4	1.43e-20	-0.319848
																				RCC2	1.66e-89	0.328571														FAM162A	1.42e-20	-0.320867
																				UQCRC1	3.35e-42	0.328542														THYN1	1.49e-19	-0.322045
																				NDUFC2	1.22e-32	0.328419														CCDC107	4.75e-28	-0.323503
																				CDC25B	2.14e-54	0.328203														RNH1	1.36e-26	-0.323544
																				SRSF4	6.62e-40	0.328018														KRTCAP2	2.69e-41	-0.323712
																				AKT1	3.36e-53	0.327686														MAD2L2	2.57e-20	-0.324167
																				SNRNP40	1.47e-50	0.327648														METTL26	1.28e-27	-0.324382
																				DBF4	1.96e-49	0.327138														CCDC167	1.43e-18	-0.325201
																				TMX1	1.25e-61	0.326885														PAIP2	6.02e-31	-0.325721
																				SNX10	2.49e-60	0.326009														DCTN2	6.19e-24	-0.327035
																				ARL6IP4	5.7e-21	0.324921														PSMD9	6.1e-24	-0.327331
																				GET3	1.72e-43	0.32484														COA3	3.33e-19	-0.327592
																				SYNC	1.91e-73	0.324483														AKR1B1	6.59e-22	-0.327596
																				LSM6	2.41e-42	0.324177														PSMA3	1.53e-23	-0.327789
																				HSPD1	4.16e-24	0.324061														C18orf32	5.89e-22	-0.328072
																				DCAF7	7.51e-44	0.323523														NDUFS7	5.09e-31	-0.328082
																				ARHGDIA	1.42e-25	0.323186														ZNF524	4.45e-17	-0.328931
																				GPAA1	1.57e-54	0.323112														PSMB8-AS1	2.67e-20	-0.32897
																				EZR	5.98e-30	0.32302														FUNDC2	8.55e-20	-0.329436
																				CAPZB	2.09e-19	0.32251														C4orf48	1.4e-21	-0.329914
																				TPRKB	4.98e-66	0.322448														EIF1AY	1.13e-16	-0.331031
																				SKA3	0	0.322393														TRAPPC5	3.2e-26	-0.332064
																				HNRNPA0	9.72e-23	0.322366														SEC11C	5.61e-24	-0.332434
																				RFC5	1.21e-127	0.322296														CDC26	5.6e-20	-0.332708
																				ENSA	2.42e-34	0.32195														SERP1	7.18e-35	-0.333502
																				PSMD1	2.1e-48	0.321856														NDUFA7	3.23e-26	-0.333867
																				VPS25	2.04e-71	0.321679														STOML2	1.14e-18	-0.334138
																				SEPTIN11	9.46e-63	0.321389														CISH	1.11e-16	-0.334627
																				MRPS24	1.51e-39	0.321287														TMEM230	5.23e-27	-0.335205
																				DYNLL1	3.23e-17	0.321111														C11orf58	2.71e-34	-0.335684
																				MRPL52	1.84e-34	0.320557														CUEDC2	2.19e-19	-0.335972
																				PRPSAP1	1.45e-63	0.320308														TMEM147	2.78e-20	-0.336059
																				TMEM160	1.73e-37	0.320242														MRPS36	1.48e-19	-0.336142
																				DDX11	3.07e-172	0.32016														NXT1	9.41e-22	-0.338505
																				NUDC	1.43e-35	0.320142														FLT3LG	2.12e-25	-0.338797
																				LUC7L2	2.47e-42	0.319908														MATK	1.27e-22	-0.338862
																				POLR2G	5.4e-37	0.319895														FGFBP2	2.31e-05	-0.339001
																				MPC2	1.9e-37	0.319665														POP4	1.2e-17	-0.339212
																				RFC1	2.13e-47	0.318935														TOMM20	1.13e-30	-0.339457
																				FN3KRP	4.28e-57	0.318751														PGLS	1.08e-26	-0.339483
																				NAP1L4	7.23e-36	0.318481														SCAND1	2.04e-31	-0.339806
																				CYB5B	1.89e-60	0.318311														TIMM8B	3.24e-18	-0.340558
																				GTF2A2	7.67e-36	0.318153														CLTA	9.82e-27	-0.340897
																				MRPL54	1.95e-35	0.318118														GCHFR	3.31e-17	-0.341236
																				ARF5	1.27e-27	0.317627														CLNS1A	4.1e-21	-0.341304
																				RAC1	8.34e-27	0.317586														HMGA1	1.29e-22	-0.341605
																				TNFRSF9	1.03e-38	0.316998														ZNHIT3	2.27e-18	-0.342283
																				PRDX5	1.31e-26	0.316667														SELENOM	3.18e-20	-0.342406
																				HADHA	1.27e-40	0.316244														SYF2	5.54e-29	-0.342825
																				CXCR3	2.27e-30	0.315709														FAM89B	1.17e-17	-0.34501
																				PPP2CA	2.08e-33	0.315533														SNRPD1	1.46e-23	-0.34584
																				PCNT	2.66e-109	0.31534														TMEM238	4.37e-23	-0.34613
																				VDAC2	6.79e-30	0.315203														GTF2H5	2.05e-16	-0.346726
																				MRPS15	1.08e-45	0.315197														PNKD	2.53e-22	-0.346888
																				MRPL36	6.4e-50	0.315058														TWF2	7.61e-30	-0.347979
																				ACTL6A	4.74e-83	0.314659														ABHD17A	6.76e-36	-0.348243
																				MMADHC	5.29e-43	0.314615														SARNP	9.61e-22	-0.349575
																				NEK2	0	0.314173														RNF5	4.95e-23	-0.349641
																				PRELID1	4.85e-21	0.313941														H3F3B	8.15e-21	-0.349749
																				PPP1R14B	1.5e-36	0.313705														YWHAB	6.79e-33	-0.351319
																				LRRFIP1	4.2e-20	0.312862														CCDC124	6.95e-22	-0.351653
																				REEP4	2.69e-74	0.312728														SNX17	5.86e-27	-0.351712
																				PBRM1	4.28e-48	0.312465														PLAAT3	3.67e-20	-0.351741
																				TIMM23	4.04e-65	0.312053														RNF7	2.47e-30	-0.35257
																				HSP90B1	1.27e-16	0.311974														SLC25A3	5.02e-35	-0.352979
																				RECQL	3.78e-48	0.311785														PPP2R1A	2.1e-29	-0.353188
																				ADSL	2.11e-50	0.311348														SLC9A3R1	2.47e-30	-0.354521
																				NELFCD	1.19e-45	0.31091														NUDT1	5.47e-18	-0.355034
																				MRPS11	4.67e-67	0.310893														FTL	7.55e-12	-0.355354
																				MRPS34	1.72e-30	0.310504														HSD17B10	5.13e-23	-0.356116
																				RFC3	8.15e-184	0.310353														PSMA5	7.68e-31	-0.356401
																				FANCL	6.01e-103	0.310013														PDLIM2	1.3e-25	-0.356522
																				EIF4EBP1	1.84e-51	0.309413														NOL7	1.1e-27	-0.357105
																				PSMB1	1.13e-21	0.309244														KLF2	5e-09	-0.357852
																				CDK5RAP2	1.35e-69	0.308792														DNAJC8	7.19e-32	-0.359463
																				RCC1	1.32e-164	0.308334														ANXA2	2.84e-29	-0.360235
																				GEM	6.94e-51	0.307934														STMN1	3.55e-16	-0.360422
																				NDUFB8	3.76e-22	0.307669														IAH1	1.02e-21	-0.360883
																				ACAA2	1.32e-38	0.307633														SNRPB2	1.38e-26	-0.360993
																				SLC2A4RG	1.09e-33	0.307624														HMGB1	1.23e-27	-0.361192
																				RPA2	1.22e-37	0.30727														EIF3I	1.37e-31	-0.361821
																				SH2D1A	8.14e-27	0.307254														ATRAID	2.21e-28	-0.361915
																				CTLA4	1.25e-51	0.307088														FIBP	1.29e-21	-0.361996
																				PHIP	6.01e-50	0.306938														SSR2	6.79e-38	-0.362301
																				MYH9	6.11e-22	0.306064														CCT7	1.28e-24	-0.362752
																				PARPBP	3.23e-253	0.306045														SRSF9	1.44e-32	-0.363017
																				HIST2H2AB	1.95e-184	0.305603														POLR2E	7.36e-31	-0.363742
																				SMARCB1	5.39e-53	0.305554														LSM10	3.14e-22	-0.363999
																				EMC9	3.67e-71	0.305423														STMP1	5.79e-24	-0.364599
																				SNX5	1.36e-44	0.30508														CCL3	8.3e-09	-0.364612
																				BLM	1.26e-147	0.304988														SLIRP	7.57e-21	-0.36558
																				UBE2D2	1.35e-20	0.304737														PDCD5	8.24e-26	-0.36608
																				MCMBP	3.75e-63	0.303565														SPAG7	3.92e-19	-0.367497
																				HNRNPH1	3.7e-42	0.303465														TRAPPC2L	4.3e-20	-0.369677
																				MCUR1	2.79e-58	0.303402														TXN2	1.56e-23	-0.369907
																				BTG3	7.76e-33	0.3033														PSMD4	6.73e-27	-0.371422
																				HDAC2	1.4e-51	0.302982														NDUFAF8	3.07e-24	-0.371515
																				FUBP1	6.61e-48	0.30263														SUMO3	2.77e-23	-0.371548
																				MPDU1	3.83e-67	0.302608														CCL5	1.43e-22	-0.3719
																				TMEM97	4.51e-93	0.302468														MTLN	1.71e-21	-0.372053
																				OLA1	5.33e-52	0.301976														CDKN2D	6.69e-19	-0.372177
																				KNSTRN	2.33e-158	0.301465														LSM5	2.64e-20	-0.372293
																				USP48	7e-58	0.301453														CD3D	3.58e-35	-0.372858
																				PTGES3	1.42e-22	0.30112														ETHE1	1.89e-22	-0.373239
																				RAB5IF	1.87e-33	0.301022														STX10	4.93e-22	-0.373252
																				UBL7-AS1	2.69e-88	0.300887														ARPC4	6.33e-34	-0.373399
																				AIF1	1.99e-45	0.300832														ATP5F1C	1.18e-30	-0.373872
																				GPI	3.06e-22	0.300809														PKM	7.86e-31	-0.374817
																				CENPP	9.24e-221	0.300727														NAXE	9.88e-22	-0.374906
																				ATP5MPL	1.94e-29	0.300704														PPP1R14B	4.99e-22	-0.37508
																				GZMA	1.89e-12	0.300487														EIF3M	8.14e-31	-0.375133
																				RTF2	8.31e-44	0.300437														DGUOK	2.15e-27	-0.375473
																				SH3GLB2	4.1e-58	0.300184														COPZ1	4.27e-25	-0.376173
																				HIST1H4D	3.9e-171	0.300176														TMEM141	9.03e-19	-0.376907
																				POLQ	0	0.299427														SSBP1	4.75e-31	-0.377235
																				U2AF2	1.32e-52	0.299342														ZCRB1	1.63e-20	-0.378364
																				SPATS2L	9.62e-52	0.298326														FAM174C	1.46e-27	-0.378376
																				AKR7A2	3.7e-52	0.298159														CD37	1.46e-38	-0.378428
																				RPSA	9.92e-21	0.297772														NCF1	4.6e-19	-0.380647
																				HIST1H4F	3.57e-139	0.297643														CHURC1	4.49e-31	-0.381746
																				TMPO-AS1	7.78e-125	0.297408														CALM1	3.79e-30	-0.381906
																				OSTC	3.59e-33	0.297329														PSMA6	4.6e-31	-0.382829
																				CCDC124	5.21e-43	0.296905														ARPC2	4.73e-32	-0.382835
																				TMSB4X	7.09e-27	0.296687														POLE4	5.49e-21	-0.383182
																				PSMD9	1.43e-37	0.296621														PSMC5	1.92e-30	-0.383553
																				MAP4K1	1.38e-37	0.296599														BIN1	1.03e-25	-0.383937
																				RAD23A	3.23e-28	0.296478														RALY	1.65e-35	-0.384913
																				PUF60	8.95e-33	0.296082														PQBP1	3.75e-23	-0.385406
																				SLC25A1	6.04e-47	0.295996														SEC13	4.01e-24	-0.385467
																				ATP2A3	2.57e-45	0.295888														GET3	8.13e-23	-0.385865
																				TRAV19	0.000689658	0.295615														UBE2D2	3.69e-41	-0.386612
																				COPS3	3.22e-42	0.295438														PDAP1	3.56e-25	-0.386662
																				GINS4	5.52e-152	0.295312														RABAC1	7.73e-39	-0.387239
																				FKBP5	1.3e-47	0.295196														BOLA3	1.65e-18	-0.38789
																				TBC1D10B	6.82e-74	0.294965														MRPS12	1.39e-21	-0.388421
																				ATP5PD	4.18e-27	0.294885														MRPS34	1.14e-26	-0.388839
																				SAMD1	3.9e-67	0.294858														SSNA1	1.71e-27	-0.388998
																				NDUFV2	2.15e-24	0.294691														ECH1	2.87e-37	-0.390078
																				GNB2	2.43e-20	0.294226														GTF2A2	5.06e-28	-0.390619
																				TEX30	2.29e-64	0.293764														SNRPN	3.79e-24	-0.391566
																				TKT	9.69e-31	0.293606														BUD31	4.86e-25	-0.39194
																				MRPL27	2.52e-61	0.293508														PSMC3	6.93e-24	-0.392936
																				ATP5F1D	2.09e-19	0.293279														EIF3D	1.83e-28	-0.393192
																				BRIP1	3.43e-220	0.293171														NDUFB5	1.36e-22	-0.393887
																				HIST1H2AE	2.36e-168	0.292632														PRDX2	4.1e-30	-0.393948
																				BZW2	1.12e-51	0.292442														NDUFB8	1.28e-39	-0.394055
																				RIF1	5.37e-54	0.292267														ACP1	7.22e-26	-0.395183
																				SUCLG1	5.01e-45	0.292202														GTF3A	5.88e-38	-0.396351
																				SLC29A1	2.49e-94	0.291889														MRPL43	1.84e-24	-0.396441
																				NUDT8	6.55e-83	0.291759														DUSP23	4.26e-23	-0.396464
																				GTF3C5	2.38e-69	0.291527														JOSD2	2.89e-21	-0.396537
																				GIHCG	3.19e-110	0.291457														CUTA	3.12e-38	-0.398362
																				DHX9	3.37e-50	0.291027														BATF	3.05e-24	-0.398437
																				TXN	3.62e-28	0.290987														PPP1R7	1.96e-23	-0.398504
																				FDFT1	1.29e-34	0.29057														HMOX2	3.21e-27	-0.398557
																				CCT4	2.44e-27	0.290253														RPA2	1.64e-22	-0.399166
																				PPIG	7.09e-31	0.290121														ID3	2.98e-14	-0.400498
																				ARHGEF39	3.2e-194	0.289969														B2M	1.95e-86	-0.400738
																				TOR3A	4.1e-50	0.289792														COX16	4.08e-21	-0.401052
																				AK2	6.44e-53	0.289785														NDUFB1	1.9e-25	-0.402086
																				VBP1	1.64e-57	0.289598														CTDNEP1	2.22e-27	-0.402211
																				PHF5A	6.26e-45	0.289382														CAPZB	1.19e-40	-0.402509
																				RAB8A	1.7e-41	0.28903														ST13	2.58e-32	-0.402864
																				SCLT1	1.21e-69	0.288866														RAB1B	2.11e-33	-0.402866
																				ELAVL1	1.31e-44	0.288608														EIF5A	6.59e-34	-0.403215
																				PRPF19	6.57e-54	0.288474														CASP4	5.63e-28	-0.4035
																				RBMX	4.21e-34	0.28807														POLD4	1.13e-33	-0.404566
																				SEPTIN7	3.66e-17	0.287898														PRDX6	4.52e-36	-0.405053
																				POLR2E	3.62e-28	0.287868														MAGOH	7.2e-31	-0.405616
																				CSRP1	8.59e-44	0.287386														MAP2K2	2.87e-35	-0.406288
																				SYNCRIP	8.58e-45	0.287255														CCL4	1.65e-14	-0.406455
																				C9orf40	1.75e-81	0.287073														POLR2K	2.25e-25	-0.407347
																				HACD3	2.79e-49	0.286905														RTRAF	6.55e-35	-0.407701
																				RBM42	8.83e-32	0.286808														CHCHD5	7.09e-21	-0.407837
																				CASP8AP2	3.99e-53	0.286686														ARF5	6.99e-40	-0.408062
																				TIPRL	1.77e-44	0.286668														CIRBP	3.81e-48	-0.408818
																				KIF2A	8.16e-37	0.286186														PSMD8	4.4e-34	-0.410785
																				ZNF207	1.94e-38	0.285823														DUSP1	2.03e-14	-0.413413
																				MPST	8.44e-46	0.285629														SS18L2	9.62e-28	-0.413493
																				SRSF1	2.13e-49	0.285064														SRP9	2.47e-32	-0.413629
																				RAB27A	2.29e-34	0.285059														POLR2F	2.68e-26	-0.414551
																				MTF2	7.25e-55	0.284981														PPP4C	7.78e-32	-0.415424
																				PSMD11	2.26e-41	0.284871														FKBP8	2.92e-40	-0.415562
																				BRK1	7.95e-21	0.284761														PTMS	1.37e-26	-0.417334
																				SSBP1	1.11e-27	0.284396														TOMM5	2.39e-30	-0.417487
																				DONSON	4.24e-101	0.284108														SUMO1	1.24e-29	-0.418653
																				TOMM6	1.62e-22	0.283692														GADD45GIP1	1.85e-31	-0.419839
																				AL441992.1	2.61e-97	0.282353														MRPL51	3.85e-28	-0.421511
																				NDUFA13	1.56e-17	0.282094														NOSIP	5.07e-28	-0.42294
																				CHAF1B	3.12e-185	0.281928														KXD1	2.37e-24	-0.423762
																				VOPP1	1.69e-45	0.281902														LYAR	1.69e-24	-0.424823
																				RER1	8.88e-34	0.281434														SNHG32	1.54e-24	-0.425464
																				PIF1	2.23e-107	0.280658														RHOG	5.77e-36	-0.426851
																				CDCA7L	2.97e-154	0.280262														TUBA1C	1.51e-23	-0.426873
																				SNRPD2	1.93e-17	0.279914														NDUFS3	1.19e-23	-0.428758
																				C3orf14	6.21e-119	0.278718														LAMTOR5	1.44e-30	-0.429003
																				PTPN6	2.78e-24	0.278533														PLP2	1.34e-35	-0.429085
																				MBD3	6.04e-59	0.27825														ELOC	8.56e-33	-0.43132
																				FKBP3	1.23e-51	0.277885														CCDC85B	1.08e-40	-0.432424
																				NUP37	2.38e-75	0.277732														MRPL11	2.33e-21	-0.433456
																				TRNAU1AP	6.85e-59	0.277601														SKP1	6.18e-41	-0.434597
																				THOC6	2.98e-60	0.27754														ZNHIT1	3.32e-32	-0.435382
																				HSPA4	3.14e-38	0.27733														TXN	4.76e-34	-0.436349
																				DDB2	2.15e-48	0.277207														IGBP1	1.24e-28	-0.436522
																				GBP1	2.18e-34	0.276575														PTRHD1	3.88e-21	-0.43854
																				BUD31	4.3e-30	0.276506														APH1A	1.38e-28	-0.440168
																				TMEM14C	2.06e-32	0.276217														MICOS10	4.88e-40	-0.440444
																				SLC25A11	8.6e-51	0.276092														LSM6	4.4e-25	-0.443318
																				WEE1	1.65e-71	0.276054														RPA3	1.55e-22	-0.443651
																				AIP	4.28e-20	0.275764														NDUFA2	7.81e-31	-0.44508
																				CCDC18	3.68e-79	0.275339														MRPL34	9.89e-26	-0.446133
																				BCLAF1	2.14e-32	0.27501														FBL	1.4e-30	-0.446166
																				MTFR2	0	0.274636														RNF181	9.47e-29	-0.446174
																				UBE2L6	5.82e-21	0.274414														ALYREF	1.95e-27	-0.446356
																				MTCH2	8.98e-52	0.274342														ARPC1B	2e-37	-0.446729
																				NOP10	2.6e-22	0.274167														NENF	5.25e-29	-0.447575
																				ROCK1	6.05e-29	0.274107														MRPS21	8.07e-35	-0.448922
																				KHSRP	1.64e-59	0.27401														CCL4L2	2.88e-15	-0.450211
																				HIST1H2BN	2.57e-46	0.273743														LSM2	1.3e-31	-0.452076
																				MIS18A	1.51e-128	0.273015														CD8B	2.1e-32	-0.452973
																				NUP107	2.48e-74	0.272812														GLRX	1.39e-22	-0.453462
																				PRIM1	3.17e-70	0.271727														RBIS	5.64e-31	-0.453564
																				ATG3	1.01e-42	0.271709														MGST3	1.03e-28	-0.454019
																				RPL26L1	1.87e-54	0.27163														LSM4	1.09e-26	-0.454504
																				ATP5MC2	5.11e-20	0.271611														SRI	6.04e-36	-0.454792
																				SFXN1	2.66e-41	0.27121														SPCS1	4.11e-42	-0.454993
																				DBNL	3.32e-35	0.27091														TMEM134	2.55e-24	-0.456778
																				SAPCD2	0	0.269972														C1QBP	1.8e-30	-0.458063
																				COX6B1	1.23e-19	0.269812														MRPS24	6.36e-27	-0.45834
																				ATP5MC1	1.69e-32	0.269756														MRPL57	1.27e-32	-0.458662
																				MRPL17	6.14e-45	0.269457														TRAPPC6A	5.19e-25	-0.459143
																				SF3B3	1.55e-48	0.269139														NDUFB3	5.42e-32	-0.459492
																				PYCARD	4.34e-26	0.269133														PRELID1	2.37e-39	-0.459529
																				ANKRD35	1.08e-69	0.269109														UBALD2	4.13e-40	-0.459716
																				NELFE	4e-46	0.269026														MEA1	2.17e-29	-0.460476
																				CISD2	1.48e-51	0.268653														VIM	3.31e-19	-0.461744
																				EIF3I	2.7e-26	0.268218														TRBC2	1.1e-33	-0.464064
																				NDC1	2.07e-122	0.268179														NDUFV2	5.98e-39	-0.464167
																				AP1S1	1.6e-50	0.267983														LSP1	5.25e-37	-0.464236
																				NSMCE4A	4.2e-47	0.267974														SIVA1	5.14e-33	-0.464956
																				CCDC28B	1.33e-82	0.267734														FIS1	6.94e-37	-0.46502
																				PRR11	2.64e-238	0.267704														UBE2I	2.89e-38	-0.465988
																				GNAS	7.72e-18	0.267438														NDUFAF3	1.84e-32	-0.466804
																				TCP1	6.13e-33	0.267293														SERTAD1	2.2e-26	-0.467294
																				MLH1	3.83e-62	0.267276														CD27	9.1e-27	-0.468112
																				PLK4	0	0.267226														TNFSF12	1.16e-25	-0.468583
																				ADK	8.43e-47	0.267209														CARD16	6.08e-32	-0.468631
																				SASS6	1.37e-95	0.267182														PGAM1	4.24e-37	-0.468644
																				GALM	2.99e-31	0.267105														DUT	5.4e-30	-0.469191
																				GUSB	2.07e-42	0.267087														RPS27L	4.44e-36	-0.469453
																				GMPPB	1.65e-69	0.267054														UQCRQ	6.29e-36	-0.469496
																				FANCD2	4.19e-160	0.266759														TMEM219	1.45e-31	-0.469852
																				FH	7.4e-58	0.26647														FAAP20	1.59e-30	-0.469869
																				YWHAB	1.35e-17	0.266267														RPS19BP1	5.86e-32	-0.470586
																				MRPS26	1.08e-44	0.265884														PSMB6	1.68e-38	-0.470695
																				UBXN4	6.9e-28	0.26582														TOMM22	3.24e-29	-0.473603
																				EBNA1BP2	5.91e-57	0.265646														MRPL33	1.55e-29	-0.475621
																				PPP1CC	1.24e-33	0.265173														FKBP1A	1.3e-33	-0.476059
																				HNRNPUL1	1.77e-37	0.265062														NAA38	2.45e-32	-0.476234
																				CREBZF	2.19e-43	0.265017														ABHD14B	7.26e-32	-0.477651
																				RAD54L	0	0.264701														THOC7	2.22e-24	-0.479201
																				PSAT1	3.03e-71	0.264131														CSTB	1.85e-38	-0.480109
																				PSMD13	4.01e-33	0.263852														DGCR6L	6.18e-28	-0.481002
																				CSE1L	1.56e-69	0.26362														LIME1	9.8e-41	-0.482538
																				COPE	1.89e-20	0.263268														PSMA2	1.52e-37	-0.482778
																				PPP6R1	2.65e-41	0.263261														C17orf49	2.91e-31	-0.483172
																				BRI3BP	4.97e-77	0.262922														PTTG1	3.38e-27	-0.483945
																				C1orf35	8.11e-49	0.262505														COX17	5.27e-31	-0.485558
																				RAVER1	2.28e-67	0.261672														BCL7C	1.83e-31	-0.487139
																				CCNE2	3.13e-106	0.261524														CDK2AP2	1.25e-38	-0.488795
																				ECI1	4.45e-35	0.261022														ERH	4.57e-36	-0.490029
																				INAFM1	8.71e-82	0.260517														UBE2S	7.38e-34	-0.494905
																				ANAPC5	2.01e-37	0.260459														CSNK2B	4.77e-50	-0.495447
																				DCK	9.89e-45	0.260087														CMC2	8.26e-32	-0.496981
																				NDUFB4	1.82e-21	0.259918														SUPT4H1	1.57e-28	-0.497576
																				NOLC1	6.12e-37	0.259804														ATP5F1A	2.7e-38	-0.497813
																				ZYX	5.03e-15	0.259537														PHPT1	1.07e-32	-0.498811
																				SEPTIN6	7.64e-22	0.259422														LAMTOR1	2.5e-32	-0.499676
																				BRD2	4.22e-22	0.259213														PTPRCAP	1.3e-29	-0.501135
																				TLN1	9.13e-23	0.259122														FABP5	2.12e-25	-0.502054
																				DCTN2	8.21e-39	0.258992														C4orf3	1.15e-42	-0.503135
																				DCP2	9.25e-43	0.258889														OCIAD2	8.71e-34	-0.504427
																				SEC11A	4.67e-26	0.25865														TPI1	8.84e-43	-0.505302
																				ORC1	0	0.258336														MRPL52	3.26e-34	-0.506829
																				PFKP	1.89e-42	0.257997														MRPL41	2.03e-38	-0.50704
																				EIF3B	7.89e-41	0.257838														TALDO1	3.25e-33	-0.511056
																				TRAPPC2L	2.69e-39	0.257827														DCTN3	7.35e-34	-0.511063
																				VPS29	2.31e-28	0.257708														CYCS	1.49e-37	-0.511581
																				SKA1	0	0.257689														BAX	1.03e-39	-0.511612
																				EXOSC9	7.79e-48	0.257645														PCBP1	5.17e-49	-0.511741
																				LRRC45	4.43e-78	0.257474														SF3B6	2e-36	-0.512201
																				POLE2	1.24e-273	0.256808														AURKAIP1	2.54e-36	-0.512289
																				TSEN15	1.22e-49	0.256694														GIMAP4	1.01e-40	-0.512471
																				PDLIM7	1.82e-73	0.256574														AIP	2.35e-40	-0.513315
																				FAF1	4.69e-47	0.256504														IDH3G	2.88e-30	-0.515611
																				ZCRB1	8.64e-40	0.256454														NDUFA13	2.35e-50	-0.517809
																				ITM2C	7.69e-17	0.255839														ARL6IP4	1.41e-47	-0.518975
																				IER3IP1	3.02e-40	0.255833														ALKBH7	6.24e-30	-0.519085
																				CPSF6	3.29e-40	0.255595														RBX1	6.87e-33	-0.521349
																				MRPS12	1.36e-36	0.255282														SEM1	5.84e-40	-0.521413
																				ZWILCH	9.46e-129	0.255278														NUTF2	1.96e-29	-0.521917
																				NUP50	6.89e-58	0.255208														IFITM1	2.92e-41	-0.524713
																				PSMC5	4.76e-29	0.255148														MRPL20	3.37e-36	-0.525593
																				LSP1	1.9e-14	0.254959														SMIM26	1.06e-32	-0.529328
																				STX11	4.48e-38	0.25395														LAMTOR2	1.85e-28	-0.530315
																				TCEA1	1.63e-25	0.253353														COX14	6.62e-32	-0.531634
																				TMEM107	2.82e-52	0.253112														LSM3	1.19e-27	-0.531662
																				POLR2H	2.02e-48	0.253028														PPP1R18	7.29e-39	-0.531747
																				PPIB	7.89e-13	0.252863														ZFAS1	1.12e-47	-0.532166
																				FUNDC2	1.27e-33	0.252845														JPT1	1.72e-41	-0.532577
																				CEP152	1.19e-186	0.252772														RANBP1	2.09e-31	-0.533198
																				AGFG1	7.91e-34	0.252705														ALDOA	3.36e-40	-0.535938
																				HAUS2	4.55e-47	0.252645														SNRPC	2.82e-32	-0.53964
																				NUP93	5.81e-72	0.252464														COX7A2L	2.54e-39	-0.539764
																				COA6	1.77e-38	0.251853														SNX3	9.26e-37	-0.541555
																				DESI2	4.51e-38	0.251822														RBM3	6.07e-45	-0.541783
																				TAP1	1.57e-21	0.251005														NOP10	2.41e-39	-0.541901
																				RPS17	1.51e-13	0.250987														NDUFAB1	9.8e-35	-0.543194
																				KIF18B	0	0.25087														COPE	1.19e-47	-0.546311
																				CHTF18	5.99e-145	0.250472														TAF10	1.94e-49	-0.546595
																				CCT7	1.17e-23	0.250357														NKG7	2.23e-26	-0.552252
																				TXN2	4.29e-36	0.250145														DRAP1	1.48e-51	-0.55252
																				DUSP23	1.87e-31	0.250094														ISCU	2.38e-44	-0.553733
																				HNRNPDL	7.8e-16	0.250082														SNRPB	2.76e-44	-0.554075
																				PLAAT4	0.00108814	-0.25018														ATP6V1G1	5.07e-52	-0.554697
																				XCL1	0.00800331	-0.251268														XCL2	2.43e-21	-0.556175
																				RPS15	2.69e-24	-0.254295														NDUFA6	8.63e-39	-0.558227
																				RPL28	5.06e-29	-0.257702														SNRPG	3.93e-40	-0.559456
																				RNASEK	6e-05	-0.259679														SLC25A5	3.94e-50	-0.560296
																				CNBP	0.000937158	-0.260039														CHCHD10	2.62e-40	-0.561105
																				CD2	0.00912803	-0.260484														TUBA1B	1.39e-31	-0.562106
																				DDX5	4.39e-06	-0.270385														RAN	1.76e-48	-0.563539
																				RPL29	4.86e-24	-0.272203														LTB	4.42e-23	-0.565242
																				FAM177A1	0.0098703	-0.272645														SAP18	4.38e-47	-0.565401
																				C12orf57	0.000330945	-0.274494														ANP32B	1.06e-46	-0.568164
																				GSTK1	0.00705772	-0.276151														TSTD1	3.5e-38	-0.568928
																				RPL18A	7.98e-27	-0.277756														CISD3	3.48e-30	-0.569138
																				RPS21	1.11e-14	-0.279462														ZYX	1.96e-42	-0.569258
																				CD3E	2.02e-12	-0.280582														ATP5PB	1.11e-44	-0.569293
																				RPS18	1.64e-26	-0.28074														ATP6V1F	5.52e-41	-0.572695
																				RPLP2	4.07e-21	-0.28166														LINC01871	8.64e-26	-0.572836
																				DUSP6	0.00157285	-0.283076														ATP5MPL	9.62e-40	-0.574044
																				CD52	0.000796576	-0.283988														CST7	1.75e-44	-0.575676
																				IL32	4.67e-15	-0.289646														REX1BD	8.08e-49	-0.576036
																				RPS7	4.22e-30	-0.293551														ATP5PD	3.75e-46	-0.576881
																				RPL13A	9.63e-17	-0.295256														CKS2	2.98e-34	-0.577816
																				CIRBP	0.000169309	-0.296319														PHB2	1.31e-39	-0.579568
																				H3F3B	0.000140237	-0.298449														ZNF683	3.71e-15	-0.580136
																				EIF3G	0.000968265	-0.301757														NDUFS6	1.35e-34	-0.580826
																				RPL21	1.5e-22	-0.310024														PRDX5	2.85e-41	-0.585159
																				RPS19	1.43e-17	-0.31377														HSPB11	2.52e-31	-0.587182
																				COMMD6	2.47e-06	-0.315283														NDUFB7	2.6e-42	-0.587315
																				B2M	5.61e-54	-0.321899														ANAPC11	3.34e-39	-0.590302
																				RPL8	8.71e-30	-0.32337														KRT10	3.74e-42	-0.590856
																				RPL36A	6.08e-16	-0.333445														TMEM258	3.35e-49	-0.59367
																				MT-CO2	2.95e-05	-0.33649														TAGLN2	2.7e-43	-0.594349
																				RPL7A	1.17e-39	-0.338555														DYNLL1	3.52e-45	-0.595165
																				RPL12	6.83e-29	-0.344056														TMEM14B	4.35e-38	-0.596171
																				PTPRC	2.16e-05	-0.345177														CORO1B	2.57e-37	-0.596664
																				PTGDR	0.000477588	-0.347128														PSMB3	9.64e-48	-0.597068
																				RPL22	1.4e-16	-0.347873														PSMB8	1.43e-55	-0.598294
																				FXYD5	5.62e-07	-0.348788														PRR13	3.16e-58	-0.600162
																				CLIC3	0.00212275	-0.348824														POLR2G	8.94e-38	-0.600885
																				RPS4X	3.38e-31	-0.352051														RNASEK	7.39e-61	-0.602946
																				SRGN	3.14e-08	-0.355701														PYCARD	1.87e-35	-0.603987
																				KLF3	0.00113882	-0.356968														RHOA	2.12e-55	-0.604127
																				RPS24	3.51e-38	-0.364114														TRIR	7.62e-59	-0.608974
																				RPL36AL	4.4e-11	-0.365733														PSMB1	5.81e-47	-0.611447
																				RPL24	4.77e-27	-0.366391														GABARAPL2	2.68e-43	-0.615677
																				RPL26	1.62e-43	-0.36983														FTH1	8.32e-36	-0.615682
																				EIF1	3.1e-26	-0.370719														SF3B5	2.28e-48	-0.617063
																				RPS20	3.02e-11	-0.379102														RGCC	2.8e-20	-0.625598
																				UBB	1.24e-07	-0.380888														COX7B	1.97e-44	-0.626908
																				MATK	0.0097343	-0.384067														ZNF428	1.02e-38	-0.631102
																				SARAF	1.42e-07	-0.387163														GPSM3	6.72e-55	-0.634354
																				RPS3	8.31e-51	-0.388208														POLR2L	7.04e-56	-0.634888
																				NACA	3.01e-31	-0.391898														AP2S1	1.06e-37	-0.63535
																				ADRB2	0.00275644	-0.393675														UFC1	6.82e-45	-0.635868
																				DDX24	2.24e-05	-0.398613														RHOC	8.51e-44	-0.636104
																				SNRPN	0.00349712	-0.402315														NPM1	1.3e-54	-0.636514
																				RPS8	6.02e-47	-0.402836														NDUFB10	8e-47	-0.637796
																				RPL37	3.27e-36	-0.404333														LSM7	1.62e-48	-0.638093
																				TNFSF9	0.0030135	-0.404471														UBE2L6	1.91e-47	-0.638301
																				RPS23	1.38e-51	-0.405805														PSMB10	1.75e-51	-0.638383
																				PHF1	0.000137723	-0.406999														CALM3	3.13e-46	-0.639253
																				RPL14	3.06e-37	-0.408756														NHP2	1.72e-35	-0.641968
																				RPL13	5.4e-57	-0.409091														HOPX	1.32e-31	-0.644991
																				MT-ND4L	3.2e-05	-0.40943														ATP5ME	3.74e-41	-0.645415
																				RPS15A	8.37e-60	-0.410917														ISG15	2.27e-38	-0.646197
																				RPS4Y1	2.83e-09	-0.4111														NSA2	5.84e-43	-0.647412
																				FCRL6	0.00032524	-0.41293														UCP2	1.53e-47	-0.649317
																				ERN1	0.00242635	-0.416378														SSR4	5.76e-61	-0.652271
																				RPS13	1.59e-41	-0.41758														NEDD8	7.46e-57	-0.655806
																				UBC	2.67e-11	-0.417825														JTB	1.52e-48	-0.656043
																				HCST	1.03e-18	-0.418654														CIAO2B	6.56e-50	-0.656214
																				LMNA	0.00832108	-0.420641														MDH2	2.58e-50	-0.657202
																				RPL17	1.71e-37	-0.423208														NDUFS8	1.08e-43	-0.661938
																				SLC35D2	6.44e-10	-0.428793														VAMP5	8.35e-43	-0.663049
																				RPL6	1.32e-45	-0.431487														SNHG29	5.24e-58	-0.66441
																				PCED1B-AS1	2.87e-06	-0.436879														NDUFA12	3.11e-42	-0.664673
																				GAS5	4.51e-06	-0.438356														SNRPF	3.53e-41	-0.66723
																				HOPX	0.00159383	-0.440918														ATP5F1D	2.76e-60	-0.667928
																				NFKBIA	0.000258714	-0.445628														MRPL54	9.12e-40	-0.668129
																				MT-ATP6	0.000199325	-0.449876														IFI27L2	5.17e-37	-0.669844
																				RPL32	1.07e-63	-0.451132														COTL1	1.86e-47	-0.670208
																				FAU	3.58e-64	-0.452954														NDUFB9	9.93e-48	-0.671213
																				ARL4C	3.8e-05	-0.454572														CD48	7.42e-65	-0.671717
																				PIK3IP1	0.000290059	-0.45493														SOD1	2.77e-60	-0.672279
																				ITM2B	9.35e-20	-0.457507														BLOC1S1	1.3e-51	-0.672723
																				RPS3A	1.24e-43	-0.461537														FXYD5	2.45e-65	-0.673779
																				GIMAP7	0.000109106	-0.464458														UBXN1	1.16e-58	-0.674329
																				PBXIP1	0.00107716	-0.469237														SELENOH	4.39e-49	-0.676652
																				RPL3	1.11e-44	-0.469627														EDF1	8.48e-65	-0.676703
																				RPL19	3.2e-77	-0.475794														GNB2	1.35e-54	-0.676919
																				RPL36	6.92e-41	-0.477704														ATP5MC3	2.09e-59	-0.67873
																				HLA-E	5.36e-36	-0.478387														NDUFA1	1.24e-58	-0.681325
																				MT-CO3	4.4e-08	-0.478555														GPX4	1.78e-61	-0.683346
																				ZFP36	2.16e-06	-0.483435														TRMT112	5.77e-61	-0.684767
																				RGCC	0.00599707	-0.484084														H2AFZ	1.68e-53	-0.686162
																				MT-ND4	1.16e-10	-0.489561														NDUFA3	2.61e-46	-0.68825
																				TOMM7	4.3e-19	-0.49036														YBX1	6.41e-66	-0.691305
																				YPEL5	0.00601447	-0.49213														SEC61B	7.31e-58	-0.692396
																				SQSTM1	0.00101549	-0.496529														WDR83OS	2.07e-58	-0.692464
																				RPL5	5.96e-42	-0.499715														TRBC1	5.72e-30	-0.692926
																				MT-CO1	3.24e-20	-0.500635														ARHGDIB	1.53e-67	-0.693049
																				RPL9	1.97e-43	-0.500735														PSMA7	2.61e-65	-0.693569
																				FTH1	6.43e-07	-0.501627														POMP	5.32e-50	-0.694289
																				CCL5	1.01e-28	-0.502416														UBB	1.53e-62	-0.696918
																				KLRD1	0.000134657	-0.505069														RWDD1	8.67e-42	-0.698627
																				ZFP36L2	4.07e-12	-0.505854														BANF1	3.78e-44	-0.698804
																				PFDN5	3.56e-34	-0.506283														TMEM256	2.23e-40	-0.698989
																				NME3	1.39e-05	-0.511101														GNG5	1.22e-60	-0.699293
																				TPT1	2.28e-68	-0.517389														PSME2	7.64e-64	-0.699305
																				RPL11	5.81e-77	-0.51743														SNU13	1.34e-56	-0.701481
																				RPS10	3.03e-05	-0.51789														TLE5	1.6e-66	-0.703284
																				RPS25	6.68e-73	-0.520567														EIF1	1.25e-83	-0.703773
																				SELENOM	8.72e-12	-0.526101														ATP5IF1	1.4e-62	-0.710803
																				MT-ND1	3.09e-12	-0.538619														LY6E	6.62e-55	-0.71131
																				MT-CYB	2.71e-12	-0.545045														NDUFB4	5.89e-52	-0.713902
																				YPEL3	8.83e-08	-0.545461														TSPO	8.36e-55	-0.715223
																				RPL10	5.12e-100	-0.548662														TRAPPC1	7.92e-58	-0.715894
																				AHNAK	4.29e-05	-0.549248														GAS5	4.1e-55	-0.717238
																				APOH	0.00819476	-0.551036														C12orf75	1.91e-39	-0.720422
																				JUND	8.72e-28	-0.554391														COX5A	6.79e-56	-0.720718
																				RPS12	1.73e-89	-0.560038														ROMO1	1.95e-49	-0.721459
																				IFITM1	2.61e-24	-0.561953														OAZ1	5.73e-76	-0.724257
																				PPP1R15A	2.1e-08	-0.566513														TBCA	3.45e-51	-0.72971
																				RPS27A	5.85e-96	-0.574639														CMC1	1.66e-34	-0.73104
																				GZMM	4.45e-15	-0.583448														PTMA	5.39e-95	-0.731975
																				DUSP2	9.42e-11	-0.58391														RPL22L1	1.34e-53	-0.736095
																				RPS14	6.97e-95	-0.586524														EEF2	6.93e-64	-0.739158
																				TIMP1	2.28e-05	-0.590203														CCNI	2.54e-68	-0.741492
																				BTG1	4.12e-29	-0.598153														TUBB	3.1e-41	-0.742247
																				NOP53	7.85e-16	-0.601586														ATP5MF	2.36e-54	-0.746575
																				CD48	1.92e-22	-0.611957														ABRACL	3.28e-57	-0.752364
																				RPL41	1.43e-120	-0.614478														COX6A1	2.79e-80	-0.753593
																				EEF1A1	3.79e-113	-0.614788														SNHG6	6.03e-62	-0.755188
																				RPS28	3.38e-83	-0.6222														NDUFA11	1.2e-60	-0.756849
																				RPS29	1.77e-33	-0.622256														CIB1	2.34e-66	-0.759699
																				APOE	0.00284109	-0.623363														VAMP8	9.5e-60	-0.760147
																				SOCS1	0.00102482	-0.624563														GSTP1	1.36e-64	-0.763455
																				RPL38	1.24e-32	-0.629116														CLIC1	6.77e-75	-0.764893
																				IFITM2	7.04e-17	-0.631804														SELENOW	3.14e-62	-0.769744
																				ZNF683	0.000123174	-0.637755														SUB1	3.3e-62	-0.770676
																				MT-ND3	1.15e-22	-0.656553														RAC2	1.59e-73	-0.77069
																				MTRNR2L12	5.44e-19	-0.659652														LAMTOR4	3.14e-58	-0.770783
																				RPL39	1.6e-89	-0.665325														NDUFS5	1.58e-63	-0.77095
																				MT-ND2	3.82e-16	-0.683201														DBI	9.69e-60	-0.775064
																				RPL35A	1.25e-94	-0.692869														COPS9	5.32e-51	-0.775518
																				FOS	1.08e-15	-0.693407														AL138963.4	1.44e-32	-0.776459
																				MYADM	1.03e-05	-0.698008														CORO1A	1.53e-69	-0.77683
																				NEU1	2.17e-07	-0.698437														EIF3L	2.33e-52	-0.781788
																				DNAJB1	6.74e-22	-0.706141														SUMO2	3.65e-75	-0.782403
																				HP	0.00225409	-0.707675														MZT2A	1.22e-54	-0.786626
																				HSPA1B	3.18e-18	-0.71534														UQCR10	4.16e-67	-0.788483
																				CST7	8e-33	-0.72035														NDUFB11	1.15e-71	-0.791394
																				RPL30	7.71e-147	-0.726864														RGS10	3.35e-53	-0.792522
																				FTL	7.43e-38	-0.737213														GABARAP	2.95e-74	-0.793239
																				HSPA1A	2.25e-16	-0.738445														BRK1	4.14e-62	-0.795075
																				CD69	1.12e-16	-0.739318														SEC61G	4.01e-52	-0.805062
																				TSC22D3	1.23e-12	-0.740368														EIF3E	1.12e-61	-0.820589
																				PNRC1	1.38e-50	-0.743866														NDUFB2	1.66e-63	-0.822464
																				CD37	2.55e-41	-0.760974														RPS10	6.4e-50	-0.823156
																				GADD45B	0.000553076	-0.770116														ACTB	7.36e-119	-0.825448
																				MALAT1	3.92e-53	-0.790575														UBL5	4.61e-82	-0.829541
																				SLC2A3	1.84e-09	-0.815021														KLRB1	2.58e-15	-0.83319
																				TTR	0.00342651	-0.821468														SRP14	2.8e-89	-0.837266
																				NR4A1	0.00188307	-0.823393														ANAPC16	4.99e-68	-0.837966
																				ANXA1	1.68e-14	-0.831613														HIST1H4C	1.07e-42	-0.838479
																				RPL34	2.5e-128	-0.856642														LDHB	8.15e-67	-0.841252
																				VTN	0.00573654	-0.866626														NDUFA4	5.46e-71	-0.842003
																				GZMK	3.11e-13	-0.893058														TOMM6	9.51e-66	-0.84394
																				DUSP1	7.29e-32	-0.92228														H3F3A	4.13e-82	-0.846181
																				JUN	3.18e-23	-0.923488														PPP1CA	8.3e-72	-0.850888
																				RPS27	1.95e-145	-0.935105														UXT	2.65e-69	-0.854591
																				IER2	2.46e-17	-0.978829														CRIP1	2.88e-62	-0.855461
																				FOSB	8.79e-19	-0.994255														GYPC	7.89e-74	-0.856722
																				FGFBP2	2.57e-10	-1.02238														ATP5MD	1.27e-65	-0.859006
																				EGR1	1.63e-09	-1.03076														PSMB9	3.21e-78	-0.860289
																				IL7R	6.55e-14	-1.101														UQCRH	2.38e-71	-0.861622
																				JUNB	1.47e-54	-1.15342														XCL1	1.16e-26	-0.87033
																				BTG2	1.93e-25	-1.16106														HMGN2	7.05e-65	-0.872143
																				APOA1	4.83e-09	-1.21582														COX6C	2.64e-78	-0.876458
																				TXNIP	1.94e-52	-1.31601														ATP5PF	1.7e-68	-0.878963
																				KLF2	2.72e-16	-1.35129														PCED1B-AS1	2.27e-82	-0.882629
																				LTB	2.63e-25	-1.38766														EIF3G	3.57e-76	-0.886019
																				GNLY	2.57e-11	-1.42627														ELOB	2.32e-82	-0.88914
																																				GUK1	4.88e-86	-0.892269
																																				COX5B	1.64e-77	-0.900985
																																				PARK7	8.83e-71	-0.903138
																																				NME2	5.48e-76	-0.910114
																																				ATP5PO	8.41e-72	-0.910278
																																				MYL12B	2.45e-91	-0.925865
																																				APRT	2.73e-86	-0.94246
																																				C19orf53	1.01e-73	-0.95063
																																				MYL6	8.7e-101	-0.950962
																																				CHCHD2	3.77e-99	-0.954377
																																				COX6B1	2.06e-84	-0.954867
																																				S100A11	3.26e-72	-0.956201
																																				IFITM2	9.76e-67	-0.957918
																																				EIF3H	7.28e-77	-0.959022
																																				HCST	1.38e-95	-0.970199
																																				MZT2B	6.31e-84	-0.973223
																																				ARPC3	1.01e-98	-0.982427
																																				HNRNPA1	5.02e-101	-0.987764
																																				GMFG	1.16e-96	-0.993654
																																				CFL1	2.06e-121	-1.0023
																																				PLAAT4	2.48e-97	-1.00544
																																				PSME1	6.69e-108	-1.00987
																																				COX7A2	6.99e-90	-1.01414
																																				EIF3K	1.93e-107	-1.01671
																																				NOP53	1.85e-93	-1.03557
																																				S100A10	3.7e-80	-1.03908
																																				ACTG1	5.45e-118	-1.04331
																																				SMDT1	2.4e-77	-1.04334
																																				UQCR11	4.36e-94	-1.05019
																																				EIF3F	2.15e-95	-1.05077
																																				COX8A	5.12e-90	-1.05284
																																				IL32	1.14e-142	-1.05852
																																				RPL23	2.21e-98	-1.077
																																				LGALS1	1.05e-54	-1.10681
																																				RPS17	2.51e-97	-1.11135
																																				C9orf16	1.13e-87	-1.12303
																																				MYL12A	3.75e-120	-1.12843
																																				EEF1G	9.89e-122	-1.14155
																																				SLC25A6	2.77e-113	-1.1442
																																				CD52	1.04e-102	-1.14799
																																				HIGD2A	1.41e-100	-1.15086
																																				RPL4	7.72e-123	-1.16528
																																				PPIA	8.01e-141	-1.1753
																																				UQCRB	1.25e-114	-1.17643
																																				HINT1	2.13e-124	-1.18028
																																				PFN1	5.48e-170	-1.18413
																																				SERF2	9.86e-151	-1.18913
																																				COX7C	7.31e-128	-1.2074
																																				PPDPF	1.92e-123	-1.21073
																																				RPL36AL	6.11e-132	-1.22644
																																				OST4	5.99e-125	-1.23247
																																				ATP5MC2	3.65e-140	-1.25231
																																				TMA7	1.46e-140	-1.26723
																																				GAPDH	2.41e-148	-1.28136
																																				BTF3	4.77e-154	-1.29304
																																				SNRPD2	4.01e-129	-1.30405
																																				TOMM7	1.3e-137	-1.30581
																																				RPS4Y1	3.92e-124	-1.33272
																																				C12orf57	9.16e-127	-1.33501
																																				RPS20	2.88e-136	-1.34067
																																				RPL27A	3.22e-148	-1.36148
																																				MIF	1.54e-149	-1.37244
																																				RPS26	1.5e-135	-1.39022
																																				ATP5MG	1.06e-152	-1.40261
																																				RPLP0	5.51e-198	-1.4184
																																				COX4I1	4.75e-173	-1.44844
																																				EEF1D	5.84e-188	-1.45196
																																				RPS11	9.16e-165	-1.46534
																																				S100A6	3.83e-144	-1.46753
																																				RACK1	1.45e-206	-1.47472
																																				COMMD6	7.14e-154	-1.48401
																																				RPS2	1.22e-261	-1.50177
																																				RPL14	5.17e-238	-1.50228
																																				S100A4	3.3e-146	-1.50801
																																				PFDN5	8.61e-186	-1.51262
																																				RPL3	2.88e-233	-1.53998
																																				RPL9	5.81e-212	-1.54027
																																				RPL36A	3.08e-188	-1.54249
																																				NACA	2.89e-215	-1.54645
																																				RPL31	2.05e-175	-1.55003
																																				RPL17	5.72e-223	-1.55284
																																				ATP5F1E	1.52e-188	-1.55812
																																				EEF1B2	3.35e-195	-1.55895
																																				RPS21	1.66e-222	-1.56188
																																				SH3BGRL3	1.28e-215	-1.56736
																																				RPL37A	9.99e-204	-1.56845
																																				TMSB4X	5.84e-258	-1.57707
																																				RPS9	2.7e-241	-1.57889
																																				RPL13A	1.88e-223	-1.58484
																																				RPL6	7.66e-247	-1.58909
																																				RPL7	1.33e-161	-1.60092
																																				RPS16	2.2e-235	-1.61048
																																				RPL8	2.47e-274	-1.63487
																																				FAU	4.89e-281	-1.63711
																																				RPL5	3.08e-224	-1.63995
																																				RPL10A	2.72e-231	-1.64325
																																				RPL35	3.08e-230	-1.65852
																																				RPS8	4.79e-289	-1.66101
																																				RPL24	8.07e-235	-1.66183
																																				TPT1	1.08e-287	-1.66375
																																				TMSB10	5.72e-242	-1.67584
																																				RPL21	2.52e-252	-1.67964
																																				EEF1A1	0	-1.682
																																				UBA52	9.35e-229	-1.68929
																																				RPS19	6.62e-285	-1.70016
																																				RPSA	1.15e-227	-1.70736
																																				RPS15	4.53e-294	-1.70784
																																				RPL27	1.13e-213	-1.72166
																																				RPS7	3.39e-295	-1.7227
																																				RPL23A	1.35e-269	-1.72878
																																				RPS24	1.79e-278	-1.73165
																																				RPLP2	4.33e-270	-1.73435
																																				RPL12	7.27e-271	-1.7448
																																				RPS25	8.36e-281	-1.75353
																																				RPL10	0	-1.75781
																																				RPL15	4.99e-259	-1.76059
																																				RPL38	2.22e-190	-1.76666
																																				RPS23	1.99e-301	-1.77436
																																				RPS3A	8.11e-268	-1.78147
																																				RPS29	1.32e-203	-1.79304
																																				RPS4X	2.81e-284	-1.79641
																																				RPS6	3.15e-278	-1.79761
																																				RPL28	0	-1.79948
																																				RPL7A	1.64e-305	-1.80155
																																				RPL19	0	-1.80334
																																				RPL11	1.65e-301	-1.82691
																																				RPS27A	0	-1.8346
																																				RPL37	9.53e-285	-1.83754
																																				RPS13	1.22e-297	-1.84813
																																				RPL18	4.22e-300	-1.85217
																																				RPL13	0	-1.85748
																																				RPL18A	6.78e-305	-1.86762
																																				RPL30	0	-1.88309
																																				RPL36	2.56e-266	-1.88659
																																				RPL41	0	-1.88734
																																				RPL39	5.34e-292	-1.89481
																																				RPS28	7.71e-305	-1.89819
																																				RPL22	1.67e-236	-1.90226
																																				RPL34	8.36e-290	-1.90988
																																				RPL26	2.49e-296	-1.91269
																																				RPL35A	4.14e-288	-1.91318
																																				RPS18	0	-1.91808
																																				RPS15A	0	-1.92727
																																				RPLP1	0	-1.93354
																																				RPS27	0	-1.97494
																																				RPS3	0	-1.97555
																																				RPS14	0	-1.9873
																																				RPL32	0	-2.01816
																																				RPS5	4.1e-284	-2.02232
																																				RPL29	0	-2.03207
																																				RPS12	0	-2.06065

## Sheet: GC
Naive/Memory T cell				Activated T cell				Effector T cell				Exhausted T cell				Proliferating T cell				MAIT				NK/gd-like T cell				ISG T cell				Apoptotic T cell				Myeloid marker+				Low quality
Gene	p_val	avg_log2FC		Gene	p_val	avg_log2FC		Gene	p_val	avg_log2FC		Gene	p_val	avg_log2FC		Gene	p_val	avg_log2FC		Gene	p_val	avg_log2FC		Gene	p_val	avg_log2FC		Gene	p_val	avg_log2FC		Gene	p_val	avg_log2FC		Gene	p_val	avg_log2FC		Gene	p_val	avg_log2FC
IL7R	0	1.9815		TNFSF9	1.7e-89	1.08943		GZMH	3.65e-305	1.13386		CXCL13	4.68e-146	1.67525		STMN1	0	2.97631		IL17A	0	2.54437		FGFBP2	0	2.40016		IFI6	9.25e-82	2.80038		MTRNR2L12	1.85e-43	1.61562		IFI30	7.87e-114	3.92571		IGHA1	5.17e-43	5.22154
KLF2	2.94e-166	1.59864		JUNB	1.12e-190	0.987927		ZNF683	1.74e-139	1.0663		GEM	1.08e-74	1.12416		TUBB	2.78e-265	2.62329		LTB	0	2.49897		GNLY	5.66e-153	2.31874		MX1	4.35e-80	2.36229		MT-ATP8	1.6e-61	1.40112		CXCL8	4.76e-288	3.69477		IGKC	1.82e-31	5.1703
CCR7	0	1.58471		FOSB	6.44e-122	0.981606		HLA-DRA	8.16e-242	1.01851		TNFRSF18	3.94e-167	1.04414		TUBA1B	2.32e-226	2.5622		CCL20	0	2.49892		KLRC2	1.4e-91	1.27919		ISG15	2.09e-49	2.21729		MT-ND4	4.56e-125	1.3854		TIMP1	2.26e-41	3.60503		JCHAIN	1.83e-40	4.20129
SELL	3.45e-197	1.28565		EGR1	2.84e-59	0.977763		HLA-DRB1	5.66e-275	0.929412		FOXP3	1.46e-73	0.929345		TYMS	0	2.55932		KLRB1	0	2.17252		FCGR3A	6.48e-256	1.26737		IFI44L	5.55e-219	2.1029		MT-ND6	2.72e-68	1.37636		APOE	6.43e-98	3.4794		KRT19	8.9e-172	4.11215
CD55	1.12e-178	1.20328		KLF2	9.09e-21	0.925791		HLA-DRB5	1.29e-230	0.911451		TNFRSF9	3.1e-86	0.920209		HIST1H4C	4.09e-73	2.37453		NCR3	0	1.8442		PRF1	1.17e-100	1.24711		IFIT1	0	2.08378		MT-CO3	3.81e-182	1.36615		IL1B	5.57e-294	3.47502		REG1A	2.57e-127	3.967
TCF7	1.41e-249	1.05221		FOS	5.06e-131	0.897		ITM2C	5.83e-124	0.865808		CTLA4	5.6e-108	0.870885		MKI67	0	2.24548		TRAV1-2	0	1.69693		TYROBP	2.9e-78	1.20013		IFIT3	0	1.89478		MT-CO2	8.99e-195	1.35739		G0S2	1.38e-305	3.45476		TFF1	1.75e-67	3.93943
LEF1	3.29e-276	1.01237		GZMK	6.42e-62	0.892734		CD74	2.79e-250	0.818009		TNFRSF4	1.34e-88	0.823774		RRM2	0	2.14975		TRBV6-1	5.43e-69	1.4893		KIR3DL2	3.32e-264	1.14069		OAS1	2.88e-106	1.87332		MT-ND5	8.56e-111	1.34049		S100A8	2.9e-303	3.41639		PGC	1.59e-93	3.34143
AREG	3.92e-78	0.93613		DUSP2	5.88e-118	0.845811		NKG7	7.56e-258	0.808357		KIR2DL4	4.54e-72	0.798504		HIST1H1B	0	2.07735		TMIGD2	0	1.40722		TRGV2	4.01e-60	1.10727		IFITM1	2.39e-53	1.74018		MT-ATP6	2.17e-170	1.32034		FTL	3.36e-40	2.96543		TFF2	1.17e-71	3.1244
EEF1B2	2.52e-192	0.884457		IER2	5.45e-106	0.844756		GZMB	6.98e-155	0.797668		TIGIT	8.74e-77	0.75137		HMGB2	3.02e-208	2.07451		CEBPD	1.52e-99	1.24279		KLF2	1.13e-55	0.99958		LY6E	3.42e-46	1.68795		MT-ND3	4.44e-101	1.31297		CTSB	6.98e-31	2.96242		AGR2	2.43e-302	2.99719
FOSB	6.92e-68	0.875183		SERTAD1	2.47e-90	0.837365		HLA-DPA1	1.94e-217	0.7951		KRT86	7.24e-58	0.718557		HMGN2	4e-261	2.06904		AQP3	2.35e-253	1.23115		LITAF	1.06e-58	0.995591		MT2A	7.99e-27	1.60935		MT-CYB	6.19e-179	1.3054		S100A9	0	2.95382		LIPF	1.91e-15	2.95111
PABPC1	5.94e-102	0.86174		BTG2	8.8e-117	0.835626		COTL1	5.86e-227	0.789082		LAG3	2.92e-56	0.692935		UBE2C	0	1.87586		SPOCK2	5.46e-195	1.15799		NKG7	5.52e-84	0.955082		ISG20	7.25e-31	1.60422		MT-CO1	3.93e-226	1.28928		TYROBP	3.25e-146	2.92553		PHGR1	3.73e-182	2.91724
RPL32	0	0.818995		ZNF331	2.62e-64	0.814831		CCL5	0	0.776392		HAVCR2	3.97e-71	0.682581		PCLAF	0	1.85502		CD83	3.68e-61	1.0855		KLRD1	1.81e-85	0.94878		IFI27	0.000113657	1.59151		MT-ND4L	3.67e-136	1.27169		FCER1G	8.34e-298	2.88698		CST3	0	2.78334
RPS12	0	0.813102		TUBB4B	1.09e-92	0.814549		HLA-DPB1	3.86e-172	0.726129		ENTPD1	2.81e-86	0.682198		CENPF	0	1.75678		RORA	3.02e-206	1.07632		KIR3DL1	1.05e-231	0.948586		IRF7	2.46e-38	1.55675		MT-ND1	3.09e-117	1.22515		SPP1	1.78e-44	2.83503		IGFBP7	1.88e-131	2.7531
FOS	5.82e-67	0.799362		DUSP1	1.27e-156	0.812358		LINC02446	1.02e-64	0.690165		IGFLR1	1e-64	0.676847		HIST1H1E	6.23e-84	1.68094		LST1	0	1.07095		TRBV6-2	1.19e-106	0.92588		RSAD2	8.14e-136	1.52542		MT-ND2	2.65e-83	1.14413		PLAUR	5.24e-171	2.79056		KRT8	0	2.7302
RPS8	9e-259	0.788316		RHOB	9.21e-68	0.792649		CCL4	5.47e-109	0.686307		LAIR2	2.96e-80	0.662119		DUT	4.18e-225	1.67048		CCR6	0	1.0541		CST7	5.97e-83	0.91769		XAF1	2.02e-39	1.44768		MTRNR2L8	1.75e-18	0.55991		SOD2	3.01e-40	2.78878		IFI27	0	2.61984
RPL3	4.78e-217	0.763902		AREG	1.39e-24	0.787746		IFNG	1.2e-53	0.661244		CD7	2.68e-104	0.647965		TOP2A	0	1.66546		PRR5	6.35e-191	1.03518		GZMH	4.9e-57	0.877919		SAMD9L	6.99e-39	1.44346		MALAT1	1.57e-38	0.504499		CTSL	3.28e-138	2.70839		CXCL14	1.69e-80	2.54281
RPL5	5.54e-207	0.763385		UBE2S	2.97e-95	0.785446		GZMK	2.95e-82	0.656661		ACP5	1.88e-57	0.635523		MCM7	0	1.6496		FURIN	8.31e-231	0.986885		C1orf21	3.16e-126	0.864181		MX2	2.55e-51	1.41465		RESF1	5.16e-08	0.50329		C1QC	5.71e-180	2.51593		SPINK1	0	2.50214
RPS13	1.13e-215	0.757735		IER5L	6.53e-61	0.778431		GZMA	5.71e-202	0.640933		DUSP4	1.73e-48	0.633673		NUSAP1	0	1.61332		CTSH	3.33e-278	0.983581		ZEB2	4.63e-46	0.854178		EPSTI1	2.05e-40	1.411		HSPH1	3.37e-06	0.493864		C1QB	7.37e-137	2.42257		LCN2	0	2.4435
RPS3A	3.27e-232	0.757569		NR4A1	4.56e-80	0.764086		TRBV9	3.32e-14	0.637924		CD27	1.4e-64	0.630248		HIST1H1C	8.37e-108	1.44478		CA2	1.09e-306	0.938721		HOPX	1.46e-46	0.822731		HERC5	6.35e-61	1.40394		IKZF3	0.00697838	0.483116		C1QA	4.33e-229	2.4195		TFF3	8.14e-278	2.35988
FTH1	8.99e-48	0.755197		GADD45B	6.12e-54	0.74083		LGALS1	1.68e-63	0.63424		KLRC2	1.04e-30	0.626055		HIST1H3D	8.07e-117	1.44454		TNFRSF25	1.04e-221	0.913403		PRSS23	3.25e-174	0.780556		OASL	5.13e-24	1.40265		ITGAE	0.00842248	0.402599		CD68	3.67e-142	2.32967		LYZ	3.81e-197	2.32515
SLC2A3	5e-45	0.749488		DNAJA1	3.41e-101	0.726316		CCL4L2	9.36e-55	0.622264		TOX2	3.31e-68	0.583799		TPX2	0	1.4421		TRBV20-1	8.52e-21	0.908406		TRGV10	2.63e-41	0.778001		IFIT2	6.4e-38	1.38591		PTPRC	8.68e-06	0.40215		CXCL2	2.33e-112	2.22808		JUP	2.03e-249	2.32297
LMNA	6.28e-47	0.729564		CXCR4	5.14e-78	0.721551		SH3BGRL3	4.72e-236	0.607192		RGS1	1.22e-43	0.582197		ASPM	0	1.3896		IL7R	9.18e-109	0.904469		METRNL	8.14e-32	0.775163		STAT1	2.13e-39	1.37651		CXCR6	0.00940703	0.366498		BCL2A1	7.62e-45	2.22677		KRT18	0	2.23361
RPS5	3.13e-206	0.729147		NR4A2	4.2e-77	0.718442		HLA-DQA1	1.86e-95	0.600558		SYNGR2	1.51e-52	0.58188		TK1	0	1.37493		CSF2	4.73e-94	0.894098		KIR2DL1	6.07e-234	0.772316		IFI35	2.13e-32	1.34056		SYNE2	0.00179539	0.308634		LYZ	4.33e-81	2.22021		MUC6	1.21e-126	2.16768
GAS5	6.71e-97	0.719719		JUN	2.78e-133	0.715578		APOBEC3G	1.66e-105	0.586386		BATF	3.57e-23	0.579287		HIST1H3B	0	1.36061		ZBTB16	0	0.879622		EFHD2	8.89e-33	0.768565		BST2	2.59e-30	1.32845		TBCA	2.46e-36	-0.250456		MMP12	1.79e-47	2.17609		FABP1	3.8e-129	2.12838
RPL34	4.52e-216	0.718334		BRD2	4.23e-72	0.700799		GLIPR2	3.15e-94	0.577838		PHLDA1	1.44e-37	0.568888		HIST1H1D	3.81e-97	1.34992		TNFSF13B	1.25e-221	0.867728		GZMB	7.15e-60	0.753377		PLSCR1	2.36e-32	1.30471		UBE2L6	1.13e-28	-0.251225		PSAP	5.43e-13	2.17348		S100P	1.48e-255	2.09173
FXYD5	3.73e-100	0.712695		DNAJB1	1.07e-154	0.698917		CXCR3	4.95e-95	0.543254		SIRPG	7.43e-68	0.567997		MCM5	0	1.34928		S100A4	5.63e-160	0.845017		AUTS2	3.04e-36	0.736545		EIF2AK2	6.29e-38	1.29664		PLP2	1.51e-27	-0.253788		FTH1	7.79e-30	2.15498		IGF2	1.92e-43	2.06808
RPS14	1.14e-255	0.695731		SERPINH1	4.67e-23	0.678058		HLA-DQB1	2.39e-90	0.539003		MYO1E	5.44e-72	0.566763		H2AFV	4.22e-176	1.33474		RORC	0	0.81423		KLF3	1.71e-52	0.710093		TRIM22	2.75e-27	1.28751		TAGLN2	1.53e-31	-0.254307		CST3	1.2e-87	2.08377		MDK	0	2.04558
GPR183	5.04e-47	0.693983		TUBA1A	1.35e-71	0.669923		CLIC1	4.34e-159	0.536653		TRBV9	2.72e-06	0.558105		PCNA	2.09e-296	1.2913		PHACTR2	5.58e-127	0.794517		PLEK	8.49e-32	0.694118		UBE2L6	5.13e-25	1.20275		EIF3E	9.64e-29	-0.254837		IER3	3.64e-47	2.07962		MUC5AC	1.47e-20	2.02868
SOCS3	1.46e-64	0.685969		H3F3B	8.22e-164	0.647275		CD52	5.74e-134	0.532646		PDCD1	1.62e-52	0.544327		CLSPN	0	1.26649		IL4I1	0	0.786427		PIK3R1	5.4e-27	0.69321		TNFSF10	4.98e-25	1.12981		UQCRB	2.43e-33	-0.255508		HLA-DRA	1.57e-19	1.99165		REG3A	2.43e-136	2.01534
RPS18	2e-233	0.684444		HSPA1B	7.82e-108	0.633179		PLAAT4	1.66e-125	0.525162		HMOX1	1.47e-71	0.530804		CCNA2	0	1.2569		ERN1	2.63e-84	0.783067		AL590550.1	1.17e-94	0.681285		LGALS9	3.46e-41	1.10728		RPL23A	6.73e-35	-0.255903		AIF1	4.34e-90	1.91453		REG4	2.34e-26	1.94232
RPLP0	4.88e-184	0.683589		RGCC	2.11e-28	0.622335		IL32	9.29e-202	0.516298		TOX	5.9e-48	0.497874		HMGB1	8.08e-161	1.25276		SPRY1	1.35e-81	0.749567		S1PR5	3.28e-139	0.680644		TYMP	2.35e-18	1.07956		UQCR10	6.83e-32	-0.256109		APOC1	8.26e-101	1.87835		CLDN4	0	1.92927
CHMP1B	6.12e-36	0.683386		HSPA6	4.44e-05	0.607469		LIME1	2.37e-74	0.513383		SNX9	1.39e-40	0.497455		CDT1	0	1.24632		IL23R	0	0.744662		TRAV41	2.41e-49	0.677015		OAS2	4e-28	1.07756		RPL27A	2.12e-30	-0.256343		CCL3	9.32e-14	1.77651		CYSTM1	7.97e-137	1.9057
LTB	1.04e-136	0.681575		HSP90AA1	1.1e-102	0.594671		XCL2	1.92e-23	0.483005		TNFRSF1B	1.45e-34	0.496268		CDC20	0	1.23973		JAML	6.44e-99	0.737454		MATK	5.29e-36	0.669457		GBP1	1.85e-20	1.07243		ALDOA	3.64e-32	-0.256841		CTSZ	4.54e-27	1.75829		GPX2	0	1.81143
MYC	2.84e-71	0.673927		HSPH1	2.53e-49	0.593405		CD8B	5.91e-103	0.476099		LAYN	3.35e-69	0.489191		TMPO	1.83e-200	1.22885		SLC4A10	7.29e-304	0.728612		KIR2DL3	2.71e-179	0.668839		CD38	4.36e-14	1.06584		NFKBIA	4.12e-15	-0.25685		CXCL5	5.51e-47	1.67572		IFITM3	6.59e-46	1.8073
EEF1A1	1.46e-297	0.673824		ZFP36	1.04e-80	0.588066		HCST	1.29e-123	0.471709		TBC1D4	8.07e-57	0.484348		SMC4	8.64e-236	1.22398		ZFP36L1	1.4e-74	0.727422		TBX21	1.44e-40	0.65746		USP18	3.42e-51	1.04374		HMGA1	2.34e-25	-0.257065		CD14	0	1.65678		PIGR	6.64e-188	1.80054
RPS6	2.07e-185	0.66722		HSP90AB1	3.33e-80	0.58798		PSMB10	1.45e-71	0.469183		VCAM1	3.48e-27	0.476377		MT2A	9.94e-110	1.20349		TNF	2.86e-46	0.691643		ITGB1	1.25e-18	0.654967		CMPK2	3.59e-52	1.03435		PARK7	3.53e-29	-0.25818		GLUL	8.85e-35	1.6565		SERPINA1	0	1.79885
EGR1	6.4e-25	0.6613		HSPA8	2.28e-115	0.587727		PSMB9	2.13e-101	0.466775		ICOS	1.68e-32	0.476104		RANBP1	1.14e-215	1.20088		NFKBIA	3.21e-58	0.681486		BHLHE40	2.5e-16	0.635956		IFI44	1.3e-29	0.961077		ATP5MG	5.26e-30	-0.260416		CXCL3	4.6e-61	1.64572		ELF3	0	1.79293
RPL39	3.57e-206	0.65754		CITED2	2.55e-42	0.58613		ATP5F1E	2.31e-135	0.46452		PELI1	1.99e-33	0.471549		DHFR	0	1.19963		SLAMF1	2.2e-110	0.679284		ADGRG1	1.61e-37	0.632561		OAS3	3.14e-34	0.94604		RPS17	9.04e-32	-0.260744		NPC2	8.92e-31	1.64233		OLFM4	6.36e-215	1.7471
EEF1G	3.32e-108	0.653329		MARCKSL1	3.35e-41	0.576643		IDH2	4.51e-82	0.462104		SOX4	6.5e-22	0.470559		KIF22	8.76e-258	1.18783		TLE1	2.92e-154	0.675318		LINC02446	9.84e-23	0.627121		DRAP1	1.78e-22	0.945875		COX4I1	1.19e-28	-0.263069		CSTB	1.02e-09	1.63205		TMEM176A	0	1.74235
RPL14	9.27e-184	0.652974		ANKRD37	7.45e-33	0.573902		CST7	1.9e-103	0.460861		CD82	1.64e-36	0.464799		ASF1B	0	1.17371		TRAV13-1	2.43e-09	0.670881		SLA2	9.92e-23	0.617015		IFITM3	3.01e-11	0.919688		LDHB	4.83e-27	-0.263176		SPI1	0	1.6281		EPCAM	0	1.70974
RPL11	2.35e-212	0.652598		SRSF7	5.46e-70	0.569987		CORO1A	3.76e-141	0.459373		RBPJ	4.41e-30	0.447521		GAPDH	2.01e-234	1.16489		PRDM1	5.22e-57	0.667111		TGFB1	2.15e-27	0.61252		HSH2D	2.91e-20	0.899388		NKG7	2.05e-12	-0.263523		NEAT1	1.44e-15	1.61462		CXCL1	2.24e-195	1.69656
RPL10	1.28e-250	0.651054		UBB	1.35e-118	0.565927		PSME2	1.34e-77	0.458132		KLRC1	2.83e-13	0.437329		H2AFZ	1.36e-129	1.16214		GADD45G	1.6e-63	0.663249		FCRL6	1.55e-54	0.611426		DDX60	2.68e-22	0.892271		TNFRSF18	6.5e-15	-0.264471		CXCL1	5.69e-33	1.60972		S100A6	3.92e-43	1.67982
RPL13	1.21e-214	0.633832		HSPA1A	1.13e-61	0.564591		LY6E	1.94e-84	0.456151		TSC22D1	7e-27	0.436241		GINS2	0	1.16051		PHLDA1	7.55e-37	0.662501		LGALS1	6.35e-26	0.604173		IFITM2	4.22e-15	0.890212		UXT	1.21e-33	-0.264557		S100A11	3.59e-29	1.60688		TIMP1	6.28e-154	1.67467
TPT1	8.22e-231	0.619842		TSPYL2	2.38e-36	0.562703		SUB1	7.42e-72	0.452234		PTMS	1.7e-28	0.428778		LMNB1	2.49e-278	1.12606		CD40LG	1.51e-187	0.662376		TRGV8	2.86e-23	0.577473		ADAR	5.92e-13	0.878344		RPL4	1.08e-29	-0.265504		GRN	1.63e-30	1.57402		LGALS4	0	1.66973
RPS23	4.27e-192	0.618814		NEU1	3.29e-31	0.560149		CNN2	4.21e-69	0.439083		CRTAM	1.06e-05	0.428282		DEK	9.48e-178	1.12333		CD69	3.74e-34	0.649392		TRGC2	9.7e-41	0.575992		SP110	1.28e-15	0.877055		ANXA2	8.91e-24	-0.266576		C15orf48	3.76e-70	1.54823		C11orf96	3.15e-141	1.64085
SNHG29	2.44e-75	0.613948		H2AFX	1.61e-35	0.557575		PSME1	4.35e-110	0.438499		LYST	2.62e-34	0.425245		CKS1B	0	1.10492		NFKBIZ	1.51e-35	0.647184		SPON2	2.12e-22	0.567812		LAP3	8.43e-14	0.87036		RBM3	6.12e-29	-0.26893		ICAM1	1.71e-23	1.47586		SPARC	6.51e-181	1.5927
RPL9	1.23e-133	0.61242		EIF4A3	1.14e-31	0.557405		XCL1	1.69e-11	0.435376		NDFIP2	1.44e-42	0.420485		ZWINT	0	1.09815		CXCR6	8.97e-65	0.6441		HPGD	3.37e-23	0.566792		LAG3	1.16e-16	0.864024		VIM	2.14e-17	-0.269778		CTSD	2.55e-07	1.43867		TMEM176B	0	1.56413
RPL18A	1.35e-186	0.605397		TAGAP	3.91e-25	0.554537		C12orf75	9.21e-59	0.434399		CD63	2.08e-27	0.417728		HIST1H2AG	1.23e-193	1.09425		MAF	5.61e-110	0.635774		FLNA	2.97e-16	0.565155		PSMB9	6.12e-20	0.859889		ANP32B	6.06e-31	-0.269845		IL1RN	1.16e-99	1.42876		IGFBP4	1.1e-150	1.55468
YBX3	1.48e-46	0.601319		TSC22D3	8.56e-51	0.543816		APOBEC3H	5.08e-53	0.434056		PLPP1	3.49e-29	0.407966		MCM3	0	1.08843		OSTF1	4.1e-81	0.628118		LYAR	2.26e-27	0.558644		RNF213	3.4e-11	0.859846		UBA52	9.82e-37	-0.269853		SERPINA1	9.13e-128	1.42469		RARRES2	3.63e-278	1.55117
LSR	6.45e-109	0.597922		YPEL5	1.18e-33	0.539978		ZYX	1.07e-62	0.428225		FKBP1A	1.18e-38	0.402117		CENPM	0	1.08656		FKBP11	1.26e-82	0.621318		KIR2DL4	5.51e-29	0.550335		SAMD9	8.65e-16	0.847528		ID3	5.3e-14	-0.2701		MMP9	2.43e-70	1.41923		DCN	3.47e-217	1.51181
RPL22	2.63e-115	0.597262		ID3	2.41e-20	0.537398		KLRD1	5.43e-43	0.417453		DNPH1	6.27e-30	0.400629		CDK1	0	1.08189		PBXIP1	1.43e-82	0.614071		GZMA	6.73e-06	0.539162		PPM1K	1.52e-12	0.826539		COTL1	1.59e-14	-0.27032		PLEK	3.17e-28	1.40555		TSPAN8	0	1.49303
RPS27A	5.55e-207	0.592655		CDKN1C	5.66e-36	0.534968		HLA-DMA	8.69e-60	0.414979		SLA	3.94e-26	0.400326		COTL1	2.08e-118	1.05345		CERK	1.55e-106	0.611069		KLRG1	1.96e-25	0.531782		PARP9	1.42e-19	0.822897		GPX4	1.28e-35	-0.270358		CXCL16	1.61e-109	1.39808		IGFBP2	8.71e-185	1.48247
RPL8	2.08e-184	0.5882		JUND	3.49e-103	0.534378		PTPRCAP	6.73e-47	0.413616		NBL1	7.39e-18	0.384295		NUDT1	1.1e-261	1.05076		MGAT4A	1.13e-74	0.606962		CX3CR1	5.78e-201	0.53038		GZMB	5.97e-09	0.822126		RGS10	6.01e-31	-0.272		CCL18	1.34e-35	1.39584		CD24	0	1.48208
RPS3	5.08e-226	0.587868		ARL4D	1.44e-26	0.51466		CTSW	6.76e-46	0.407703		UCP2	1.04e-22	0.383594		RAN	3.11e-145	1.04627		SCART1	7.69e-208	0.606421		ABHD17A	8.92e-26	0.527357		CCL3	0.00547138	0.821224		YBX1	4.48e-34	-0.272856		FCGR3A	6.31e-76	1.38247		RGS5	6.47e-129	1.47545
RPL30	5e-204	0.587369		TUBB2A	2.77e-33	0.514327		RAC2	1.13e-112	0.405792		ITM2A	3.1e-23	0.3823		CRIP1	1.11e-137	1.04521		LAPTM5	8.62e-106	0.599161		ARL4C	5.11e-19	0.522971		DTX3L	9.75e-20	0.820616		PRDX2	2.3e-28	-0.273389		IFITM3	1.53e-15	1.3632		CLDN3	0	1.47231
YPEL5	2.54e-35	0.562705		IFNG	1.41e-16	0.5094		PYCARD	6.88e-48	0.405398		AFAP1L2	4.8e-43	0.376497		LGALS1	8.83e-56	1.03981		LINC01871	9.34e-64	0.597981		TTC38	1.07e-36	0.519637		PLAAT4	4.3e-16	0.816422		COX7C	4.66e-31	-0.275298		IGSF6	0	1.35727		CALD1	0	1.44459
NFKBIA	1.1e-38	0.556456		CCL3L1	2.83e-11	0.507285		GIMAP7	3.86e-50	0.401199		CARS	9.99e-21	0.374508		ALYREF	6.23e-169	1.03853		DNPH1	2.15e-59	0.581407		UPP1	2.02e-14	0.517219		GNLY	0.000119583	0.812685		ACTG1	1.17e-23	-0.275953		HLA-DQB1	2.92e-13	1.35696		MT1G	3.46e-255	1.4352
RPL19	2.96e-192	0.554901		ZFP36L2	5.28e-50	0.494918		MYL12B	2.11e-92	0.398642		RHOB	6.87e-15	0.369299		UHRF1	0	1.03565		HSPB1	1.83e-16	0.577391		LYN	9.59e-62	0.500199		PHF11	2.74e-14	0.804917		DNPH1	8.9e-32	-0.275974		MS4A7	1.63e-299	1.30897		TAGLN	1.36e-130	1.38455
RPSA	1.45e-119	0.554698		DDIT3	1.33e-26	0.494159		ALOX5AP	7.84e-43	0.39551		CBLB	6.11e-23	0.365944		SMC2	0	1.03459		GPR65	2.43e-59	0.558976		MAP3K8	1.8e-18	0.498016		ZBP1	3.18e-13	0.800871		GZMK	1.25e-14	-0.27655		CTSS	8.29e-09	1.27893		GSTP1	1.03e-38	1.38074
RPS4X	3.13e-155	0.551896		BTG1	4.96e-111	0.494078		MYL12A	2.7e-87	0.394236		BIRC3	3.47e-12	0.363904		ANP32B	9.59e-139	1.03335		RPLP0	2.38e-110	0.558116		KLRC3	9.97e-41	0.491833		NT5C3A	1.23e-14	0.79865		RPL23	7.08e-31	-0.276696		CD74	1.99e-14	1.27036		COL1A1	6.68e-223	1.37378
RPL12	2.12e-151	0.550183		NR4A3	2.38e-20	0.489629		CD2	5.96e-78	0.39382		STAM	5.65e-34	0.35504		TPI1	1.09e-133	1.02994		AHR	6.21e-47	0.555393		DSTN	1.13e-16	0.488718		SP100	4.9e-13	0.7927		H2AFZ	2.02e-21	-0.277455		NAMPT	4.72e-18	1.26878		NEAT1	9.26e-42	1.37233
MCUB	1.69e-56	0.546102		RGS2	8.03e-19	0.485436		PFN1	3.93e-146	0.393504		ARID5B	5.62e-20	0.354758		MCM4	0	1.0286		DUSP1	8.85e-29	0.551759		PLAC8	1.23e-35	0.48334		ALOX5AP	1.16e-12	0.789039		CMC1	1.29e-23	-0.278421		HLA-DRB1	5.62e-09	1.2607		CCN2	0	1.37107
RPL7	2.66e-65	0.544915		CLDND1	2.65e-10	0.481445		SIT1	2.38e-52	0.3908		FAM3C	5.94e-15	0.354226		KIFC1	0	1.01336		HPGD	3.94e-81	0.551634		S100A10	1.8e-20	0.481049		IFI16	7.81e-14	0.772052		NDUFA4	6.75e-34	-0.279093		HLA-DRB5	2.72e-12	1.24986		RNASE1	0	1.33771
RPL29	1.04e-142	0.539178		SNHG5	5.72e-29	0.473672		CCL3	9.04e-25	0.390394		RNF19A	7.59e-23	0.353213		CCNB2	0	1.00174		DPP4	3.72e-88	0.551219		PTGER2	5.54e-27	0.480286		CHST12	6.08e-13	0.738583		PPA1	1.79e-26	-0.279308		FCGR2A	0	1.21614		CLDN7	0	1.31718
TMEM123	1.94e-55	0.537755		SOCS1	5.59e-23	0.473324		ARPC3	8.61e-89	0.389172		IFITM10	9.57e-28	0.349957		FEN1	0	0.997099		SYTL2	1.58e-54	0.544537		HSPA6	2.55e-11	0.479958		SHFL	3.17e-12	0.738576		FTL	1.66e-12	-0.280035		SAT1	2.88e-15	1.19079		TPM1	7.66e-286	1.30209
RPS28	4.36e-139	0.537288		ZFAND2A	2.51e-15	0.469371		CD27	2.06e-35	0.383766		NFIL3	1.11e-16	0.348387		TMEM106C	1.28e-305	0.995691		PERP	5.73e-73	0.537616		SYNGR1	2.16e-26	0.473523		HELZ2	4.04e-29	0.720491		RPL21	1.32e-35	-0.280143		TYMP	4.14e-12	1.17141		PRAP1	1.55e-285	1.29504
RPL10A	2.64e-109	0.534916		TOB1	1.12e-25	0.467367		PPP1R18	9.88e-50	0.377991		IL2RB	6.11e-23	0.348303		PKMYT1	0	0.994379		PHTF2	1.26e-74	0.535415		AOAH	1.94e-20	0.472637		SHISA5	6.07e-10	0.719678		PPDPF	4.77e-30	-0.281455		FBP1	5.02e-56	1.1642		C19orf33	0	1.27994
NOP53	5.56e-52	0.533402		CKS2	7.49e-24	0.464841		APOBEC3C	2.97e-36	0.377477		TRBC2	2.32e-20	0.344928		MCM2	0	0.993087		ZNRF1	3.46e-57	0.531552		MBP	7.95e-17	0.471769		CARD16	3.23e-07	0.685847		NPM1	3.75e-29	-0.283505		TMEM176B	2.21e-67	1.16258		S100A10	2.27e-23	1.27723
JUNB	1.92e-45	0.53035		HERPUD1	7.46e-27	0.462726		TMSB10	5.77e-119	0.375315		PRDM1	9.47e-17	0.340629		CDKN3	0	0.991985		ENTPD1	4.47e-52	0.528141		TRGV3	6.86e-07	0.46968		STAT2	3.69e-17	0.677004		NHP2	5.08e-33	-0.28353		BRI3	1.07e-15	1.15167		C1S	1.05e-288	1.27364
RGCC	2.32e-23	0.528815		CCL4	3.55e-12	0.46156		TMSB4X	1.11e-168	0.3752		RGS2	1.33e-13	0.339798		ENO1	1.26e-125	0.989816		CCDC107	4.35e-56	0.524201		APMAP	6.16e-20	0.468548		CCL4L2	0.00158345	0.675313		FTH1	1.52e-17	-0.283857		ETS2	1.77e-25	1.14827		COL3A1	2.69e-185	1.25453
SARAF	6.29e-66	0.524609		MIDN	1.24e-16	0.460625		GIMAP4	7.97e-40	0.373568		RHBDD2	6.36e-24	0.33863		PLK1	0	0.985396		DUSP5	5.4e-22	0.522628		TGFBR3	1.65e-23	0.458469		PNPT1	2.99e-19	0.661872		RAN	1.71e-30	-0.283943		CD83	4.05e-07	1.14459		COL1A2	7.37e-187	1.23813
RPS21	5.84e-107	0.519068		ATF3	4.56e-13	0.456267		OASL	2.97e-56	0.371902		CORO1B	9.45e-13	0.337009		CARHSP1	1.02e-196	0.97995		NRIP1	5.1e-87	0.516603		SYTL3	6.62e-18	0.45248		GBP5	5.8e-07	0.649453		TXN	8.01e-28	-0.284226		SMIM25	0	1.12086		MT1E	7.6e-49	1.23409
RPL18	1.38e-139	0.518266		CMC1	2.96e-13	0.442802		CYTOR	2.23e-53	0.366931		RAB3GAP1	4.98e-19	0.336698		VIM	5.98e-102	0.971155		IL26	4.16e-210	0.513018		ARID5B	2.54e-16	0.450656		IRF9	4.85e-09	0.646349		COX7A2L	5e-36	-0.284451		VCAN	4.12e-133	1.1208		S100A11	5.27e-55	1.23294
PTGER2	3.69e-90	0.516899		PPP1R10	8.35e-21	0.440995		ACTB	2.71e-116	0.366695		GK	2.47e-35	0.335873		DNAJC9	1.52e-306	0.962685		TNFAIP3	1.78e-35	0.507712		RASA3	7.38e-29	0.44968		DYNLT1	2.69e-09	0.643178		ATP5MC2	1.53e-31	-0.284824		CCL3L1	4.01e-06	1.10506		APOE	7.08e-94	1.22709
PLAC8	1.31e-116	0.516634		ZFAS1	3.81e-31	0.434666		ITGB2	1.84e-46	0.365338		SNAP47	2.98e-22	0.334317		ACTB	3.37e-203	0.962138		RUNX2	2.08e-64	0.50616		MXRA7	1.14e-10	0.444878		RTP4	8.5e-14	0.642364		SSR4	4.83e-34	-0.286277		SELENOP	2.75e-26	1.10051		MYL9	5.52e-209	1.21858
ZBTB10	1.29e-87	0.514653		KLF6	3.54e-38	0.430464		RABAC1	1.64e-51	0.363889		ADGRG1	1.22e-23	0.333518		DNMT1	5.29e-177	0.956028		PPP1R15A	1.14e-15	0.493954		IKZF2	3.46e-32	0.442173		PML	2.41e-11	0.641522		NOP53	3.62e-31	-0.286873		LGALS1	2.03e-13	1.09026		TPM2	0	1.21005
RPL36	1.48e-108	0.513623		HSPD1	9.63e-22	0.422186		CD3D	1.18e-87	0.362561		CTSD	2.57e-28	0.331814		PKM	1.78e-105	0.951286		LAYN	3.45e-73	0.490501		S1PR1	3.17e-39	0.439604		FBXO6	2.19e-11	0.629408		LDHA	2.61e-29	-0.288051		LIPA	3.32e-11	1.09023		RRBP1	6.69e-183	1.20544
TSC22D3	3.06e-53	0.51293		EIF5	1.28e-35	0.421141		IFI27L2	4.52e-39	0.361508		RAB27A	2.49e-20	0.331153		CCNB1	1.24e-307	0.947868		SNX9	5.53e-50	0.49033		SELPLG	3.84e-10	0.432665		IFIT5	3.81e-25	0.625931		C9orf16	1.71e-33	-0.291215		PLA2G7	4.35e-267	1.08851		WFDC2	0	1.20143
EIF3E	6.99e-47	0.509461		MYLIP	7.1e-23	0.415999		PPP1CA	8.02e-53	0.358053		CD3D	2e-42	0.330246		CALM3	1.54e-121	0.945533		PIM2	1.07e-41	0.490325		TRGV4	6.26e-17	0.430717		DDX60L	5.69e-16	0.623842		FAU	5.13e-47	-0.292527		BASP1	7.3e-94	1.08069		MZB1	2.65e-13	1.19116
RPS2	6.15e-145	0.508838		SLC2A3	1.03e-23	0.415803		HLA-DQA2	1.02e-36	0.356493		PARK7	7.62e-26	0.328619		PFN1	2.35e-201	0.93789		IFI44	3.66e-63	0.487746		ANXA1	1.95e-19	0.428207		C5orf56	8.97e-08	0.609987		TMSB10	7.48e-36	-0.293267		PHACTR1	2.21e-243	1.07385		DERL3	2.33e-106	1.18494
RPL35A	1.38e-123	0.505837		GLA	7.95e-13	0.415307		ARHGDIB	3.13e-97	0.356268		GZMB	1.06e-13	0.328436		PPIA	6.99e-144	0.933624		DDIT4	7.56e-15	0.487294		FGR	6.43e-50	0.426601		TAP1	1.85e-09	0.608771		GEM	3.2e-06	-0.294372		PLIN2	0.000531311	1.04593		MT2A	2.22e-09	1.1811
IER3	9.07e-34	0.504177		RGS1	2.59e-10	0.412476		CD38	3.25e-36	0.354172		GFOD1	3.73e-28	0.327387		MYBL2	0	0.928468		IL12RB1	2.4e-62	0.483446		IRF1	2.82e-13	0.425307		SP140	5.02e-09	0.601769		NDUFS5	4.82e-35	-0.297265		MARCKS	7.08e-96	1.04157		CCN1	0	1.18077
RPLP2	6.71e-138	0.500877		CDKN1A	1.99e-18	0.411075		MYL6	1.76e-98	0.35351		RHOC	1.87e-22	0.326261		ACTG1	8.45e-140	0.927747		PDE4D	4.39e-43	0.481736		EMP3	1.85e-09	0.41668		CHMP5	1.88e-07	0.598857		EIF3L	1.72e-38	-0.300115		CYBB	3.19e-284	1.03696		SPINT2	3.74e-306	1.17906
RPL37	2.93e-105	0.500514		FUS	5.57e-36	0.405317		LAT	2.63e-47	0.353413		IL6ST	7.38e-20	0.322502		KNL1	0	0.926908		TMEM167A	1.59e-52	0.478704		IQGAP2	2.59e-09	0.402093		ZNFX1	4.75e-08	0.594304		HNRNPA1	9.08e-30	-0.300152		AQP9	0	1.03523		ACTA2	1.53e-14	1.16087
S100A10	4.64e-58	0.500151		MYADM	1.43e-09	0.404496		CLIC3	2.36e-26	0.352901		PDE7B	1.49e-44	0.320034		PGAM1	4.28e-121	0.920854		PIM1	5.93e-44	0.477417		VPS37B	1.31e-10	0.394041		NAPA	3.02e-08	0.589317		TUBB4B	2.92e-24	-0.300849		MAFB	5.53e-94	1.01676		SMIM22	0	1.14008
RPS25	2.03e-141	0.499583		ERF	1.88e-11	0.403631		RAB1B	1.76e-39	0.35241		C9orf16	2.68e-22	0.317846		BIRC5	0	0.920614		BAG3	7.09e-18	0.476827		ADRB2	1.39e-20	0.390959		S100A11	3.58e-09	0.581267		CDKN1A	1.19e-24	-0.30294		C5AR1	0	1.01513		SERPING1	1.17e-239	1.1333
FLT3LG	2.45e-43	0.498492		PPP1R15A	6.56e-39	0.401872		MT1F	9.34e-44	0.351691		CSF1	1.64e-24	0.317174		FABP5	1.93e-96	0.916746		SH2D2A	2.31e-42	0.476108		CD160	1.74e-30	0.388665		IFIH1	3.87e-09	0.573749		RPL9	1.05e-38	-0.304024		TIMP2	4.7e-87	1.01127		PSCA	9.78e-126	1.12481
KLF3	5.91e-73	0.497063		PPP2R5C	1.03e-17	0.40103		KLRK1	7.25e-46	0.347834		AHI1	2.71e-15	0.316129		COX8A	5.13e-121	0.91333		ODF2L	1.76e-51	0.475293		ENC1	6.49e-16	0.387931		NUB1	6.77e-08	0.569532		GZMB	1.29e-06	-0.305442		MTRNR2L12	4.38e-06	1.00865		NQO1	9.73e-263	1.11143
EIF4A3	2.53e-20	0.495116		INTS6	5.5e-13	0.395625		HIGD2A	1.07e-40	0.344088		PIM2	1.22e-09	0.310442		CDCA8	0	0.909841		YWHAH	2.34e-51	0.473497		GNG2	8.29e-12	0.387325		KLRC2	0.000754979	0.568922		LITAF	1.32e-30	-0.306891		CCL20	1.01e-05	0.966335		FXYD3	0	1.11102
RPL36A	2.74e-83	0.494777		SNHG12	2.01e-16	0.395201		COX7A2	1.35e-45	0.342888		LINC01871	3.02e-14	0.310132		NUCKS1	1.51e-116	0.907359		FYCO1	1.18e-54	0.473429		ITGA5	5.92e-18	0.383015		PRF1	1.54e-06	0.567088		EEF1D	5.29e-36	-0.30762		OSM	8.94e-15	0.959089		ANXA2	2.45e-50	1.10712
RPL21	3.23e-111	0.494064		EIF1	5.72e-118	0.394556		CCL3L1	8.02e-15	0.341712		PON2	1.15e-24	0.309813		ANP32E	7.23e-135	0.904924		PFKFB3	2.62e-31	0.472954		ADD3	3.02e-07	0.382033		SLFN5	9.34e-08	0.563789		EGR1	5.56e-14	-0.307745		PLD3	4.55e-12	0.953226		APP	0	1.10455
RPL4	5.65e-67	0.490066		SQSTM1	2.26e-15	0.381609		ACTG1	1.13e-82	0.34117		CMC1	3.15e-06	0.309531		CENPE	0	0.904738		IL18RAP	9.5e-76	0.472312		GABARAPL1	6.6e-13	0.380766		PSMA2	7.39e-09	0.557933		RPS19	8.36e-55	-0.30949		HMOX1	3.35e-19	0.944044		ATP1B1	4.31e-260	1.09539
RPS4Y1	9.05e-43	0.488373		TUBA4A	3.62e-08	0.38138		GZMM	2.33e-43	0.339498		PMAIP1	1.28e-06	0.308934		TPM4	1.32e-113	0.904486		BHLHE40	4.32e-33	0.469181		MYBL1	6.42e-20	0.380309		CXCL13	6.15e-05	0.552375		RPL22	4.26e-42	-0.309492		MCEMP1	5.71e-197	0.942233		ID1	1.44e-202	1.08468
ETV3	1.57e-36	0.488355		IER5	1.76e-20	0.374151		CYBA	1.07e-80	0.338512		STAT3	1.69e-17	0.308187		UBE2T	0	0.903092		TIFA	3.76e-45	0.466376		LINC00861	1.4e-11	0.378775		PARP12	1.88e-10	0.551033		TPT1	5.14e-50	-0.311151		FCGRT	2.8e-22	0.939219		MSMB	3.69e-164	1.08423
SGK1	2.05e-26	0.487948		SNHG8	6.5e-16	0.373809		LSP1	4.6e-69	0.337911		LINC01943	8.53e-23	0.307686		PHF19	2.93e-293	0.900199		TXK	2.29e-57	0.464372		BCL3	1.53e-07	0.375694		CSF1	7.46e-05	0.550807		RPLP2	5.88e-49	-0.312019		ACP5	1.75e-05	0.9307		PDLIM1	0	1.0762
GADD45B	2.53e-26	0.484251		IFRD1	1.01e-15	0.373566		UBE2L6	7.4e-40	0.337078		CARD16	1.85e-14	0.306513		HLA-DRA	2.6e-88	0.900045		CTSA	1.75e-35	0.460454		TRBV9	1.1e-09	0.375111		GBP4	2.31e-06	0.548006		SUB1	3.16e-35	-0.313757		GRINA	2.05e-17	0.928354		CLU	1.69e-150	1.06854
GRASP	6.56e-123	0.475863		AL499604.1	9.19e-20	0.360909		HMGA1	4.52e-31	0.336869		UBE2F	5.98e-18	0.303012		HELLS	0	0.898574		ADAM12	5.94e-197	0.453277		PPP2R5C	7.11e-11	0.37204		PSMB8	2.23e-07	0.5473		RPS27A	5.85e-56	-0.315503		NINJ1	1.73e-12	0.92628		LGALS3BP	1.57e-298	1.06109
RPLP1	2.34e-162	0.475795		CCL4L2	1.31e-19	0.359845		RGL4	8.08e-39	0.335321		TSPO	5.38e-25	0.299378		CENPX	1.99e-175	0.897628		FLT3LG	1.01e-49	0.449759		BIN2	3.49e-10	0.368771		GSTK1	3.75e-09	0.545193		RPS16	1.61e-44	-0.317038		LST1	7.74e-27	0.923596		S100A14	0	1.06011
NOSIP	7.36e-19	0.473859		CRTAM	2.04e-09	0.35734		TRAPPC1	1.18e-35	0.335029		CTSW	3.88e-06	0.298671		NASP	3.01e-149	0.897124		C9orf16	4.71e-36	0.445352		TPST2	3.26e-11	0.367427		TMSB10	4.37e-13	0.544985		UQCRH	1.12e-40	-0.318714		SDS	3.51e-167	0.923331		LMNA	4.87e-141	1.05843
RPS9	1.02e-100	0.4733		BCAS2	1.84e-06	0.354364		PLAAT3	4.16e-36	0.332697		HSPB1	6.52e-22	0.296905		ANXA5	2.7e-116	0.89578		CAPG	2.12e-38	0.444597		PIM1	1.4e-08	0.363651		DDX58	1.92e-08	0.544558		RPL36AL	1.41e-38	-0.319428		CREG1	8.77e-28	0.921769		IER3	1.89e-104	1.05484
BTG2	1.03e-32	0.472013		SAP18	1.14e-10	0.353777		TBC1D10C	3.35e-38	0.332018		BST2	1.2e-20	0.296102		MAD2L1	0	0.889866		CCNH	1.37e-35	0.440904		AHNAK	2.37e-06	0.361352		HERC6	1.06e-14	0.530875		FXYD5	4.25e-33	-0.321367		TGFBI	7.44e-61	0.917784		TXN	8.89e-43	1.05231
RPL38	8.34e-57	0.470983		TUBA1C	5.1e-11	0.351789		GYG1	9.89e-30	0.331875		TRAF5	3.35e-14	0.294461		HIST1H2AL	2.34e-257	0.887886		TYROBP	9.18e-22	0.440051		PRNP	2.4e-08	0.361222		MYL12A	1.06e-09	0.53076		COX5A	5.82e-37	-0.32217		TREM1	0	0.908187		A2M	3.97e-163	1.04956
MYADM	5.7e-27	0.470266		HSPE1	7.64e-23	0.350747		REEP5	8.06e-36	0.331056		GAPDH	2.18e-34	0.294118		H2AFY	1.23e-137	0.88392		NR1D1	2.14e-98	0.43567		EPAS1	2.41e-16	0.360642		SPATS2L	1.1e-05	0.524496		IFITM3	7.27e-23	-0.322673		CEBPB	1.14e-14	0.906884		CDC42EP5	0	1.04912
PRKCQ-AS1	1.84e-37	0.462929		SLC38A2	3.45e-15	0.349255		CD99	1.29e-68	0.330713		AC243829.4	1.32e-21	0.29387		SLC25A5	4.3e-109	0.879395		IER5	8.75e-18	0.434223		IFITM2	6.5e-12	0.357131		PARP10	1.14e-05	0.509623		IER3	2.22e-16	-0.322806		HLA-DPA1	8.16e-07	0.885687		SOD2	2.88e-28	1.0491
ANXA1	1.84e-18	0.459765		RPS27	1.64e-92	0.33968		SEPTIN1	6.97e-48	0.330288		PKM	1.7e-16	0.293779		RPA3	5.56e-181	0.865415		HSPA1B	3.06e-31	0.431753		CD99	4.5e-21	0.354582		AZI2	6.36e-07	0.509607		TCF7	2.22e-21	-0.32423		ATP6V0B	5.14e-16	0.882209		CA2	2.14e-43	1.04709
RIPOR2	3.68e-37	0.453585		CD69	7.71e-33	0.338775		BLOC1S1	2.72e-40	0.330143		LIMS1	1.51e-19	0.291984		CDCA7	0	0.865294		RBL2	8.15e-34	0.431508		MIAT	2.61e-12	0.352254		PTMS	0.000247661	0.507959		RPL35	4.79e-45	-0.326106		LYN	2.88e-33	0.881317		LGALS3	1.49e-38	1.04381
SNHG6	3.25e-45	0.451497		POLR2A	1.67e-07	0.338714		COX6C	4.2e-45	0.329904		GALNT2	6.32e-14	0.289535		SIVA1	7.25e-118	0.856252		EEF1G	9.87e-54	0.428021		TUBA4A	1.33e-06	0.349371		XRN1	4.58e-06	0.5032		RPL27	2.81e-43	-0.328682		PPIF	2.17e-08	0.878876		H19	2.31e-111	1.0393
CDKN1A	1.19e-23	0.450045		DUSP4	8.76e-06	0.338686		UQCR11	3.1e-45	0.329567		PCED1B	2.02e-20	0.287		IDH2	6.31e-103	0.855859		IFNGR1	1.01e-37	0.425536		ARHGAP25	1.55e-08	0.346726		CTSS	6.36e-08	0.500778		PPP1R14B	2.07e-26	-0.330072		TMEM176A	2.17e-40	0.87279		PLAU	1.31e-191	1.02288
RPL17	2.07e-100	0.449555		MRPL18	3.18e-08	0.338088		VAMP8	6.14e-36	0.329017		PRF1	1.96e-12	0.28593		NCAPG	0	0.85365		TNFAIP8	1.57e-40	0.422647		PXN	2.61e-16	0.341918		TAP2	2.24e-06	0.495692		RPL30	4.15e-56	-0.330538		FPR1	3.08e-229	0.868488		FTL	5.97e-40	1.02139
EEF2	2.83e-51	0.446083		H2AFZ	2.96e-16	0.337369		CFL1	1.99e-92	0.325251		SRGAP3	2.33e-16	0.285789		PTTG1	3.2e-107	0.85345		YWHAQ	3.2e-38	0.41975		C5orf56	1.69e-13	0.339688		GALM	1.71e-06	0.493297		HLA-DRA	4.85e-12	-0.331277		IL1A	8.39e-202	0.866538		S100A16	0	1.01417
RPS16	3.36e-87	0.444757		PNRC1	1.32e-47	0.336669		CAPZB	9.46e-57	0.324522		INPP5F	2.7e-24	0.285389		CENPU	0	0.853428		MAST4	4.28e-46	0.418463		CCSER2	1.51e-10	0.335119		USP25	5.44e-06	0.49303		LYAR	1.03e-27	-0.332045		SLC11A1	1.3e-115	0.866001		IFI30	6.83e-88	1.01181
ICAM2	8.3e-54	0.444372		SOCS3	7.57e-09	0.334182		HOPX	4.39e-23	0.321827		TMEM173	4.44e-15	0.284794		AURKB	0	0.852639		IGFLR1	2.36e-36	0.417599		SYNE2	3.14e-09	0.334761		TMEM140	2.55e-10	0.489705		SLC25A6	2.45e-37	-0.333972		RNF130	1.51e-24	0.850085		TM4SF1	0	1.0104
MAL	1.36e-84	0.441435		GTF2B	8.95e-09	0.333022		ATP5MG	3.12e-61	0.321554		ITGAE	3.95e-20	0.283934		DLGAP5	0	0.850847		CHRM3-AS2	5.57e-71	0.412501		CAST	4.22e-10	0.334297		USP30-AS1	8.33e-10	0.487947		RPL17	6.72e-50	-0.334006		LITAF	1.11e-12	0.848613		CXCL2	2.93e-258	1.00779
FXYD2	6.01e-45	0.435067		SELENOK	1.99e-10	0.33147		TESC	4.69e-35	0.320693		CXCR6	1.49e-18	0.282195		MCM6	2.66e-245	0.846725		UBC	1.62e-25	0.411602		ADAM8	1.29e-09	0.33405		NDUFA9	3.48e-07	0.473142		RPL37	5.06e-50	-0.336586		CCL24	1.4e-90	0.831679		STARD10	9.38e-226	1.00001
ZFAS1	9.74e-36	0.432581		FRAT2	1.84e-16	0.329497		DBI	1.39e-33	0.319977		EID1	4.82e-19	0.281733		CFL1	2.62e-168	0.84423		PDCD4	6.05e-35	0.410171		CTSW	5.96e-12	0.329518		TRAV13-1	0.000646662	0.471935		S100A6	5.22e-24	-0.339533		BEST1	2.44e-15	0.829994		ANXA4	9.13e-128	0.99385
RACK1	1.06e-73	0.427933		HSPA2	5.96e-18	0.328541		EVL	2.51e-60	0.318411		CLEC2D	2.5e-17	0.279657		GTSE1	0	0.836994		CCNG2	2.7e-43	0.407829		PIK3AP1	3.2e-13	0.328801		TRAFD1	1.55e-05	0.469728		RPS15	1.08e-68	-0.33984		LILRB4	0	0.826897		ADIRF	0	0.984233
ZFP36	1.18e-25	0.426088		SAT1	7.99e-16	0.322383		UQCR10	4.56e-33	0.316518		SIT1	1.68e-21	0.27854		DDX39A	1.42e-143	0.828881		CREM	4.67e-21	0.403804		LDHA	6.46e-08	0.328631		CCL5	7.29e-07	0.468541		AREG	1.72e-14	-0.341158		MRC1	5.75e-289	0.818964		PHLDA2	2.76e-230	0.961945
S1PR1	1.08e-79	0.42586		HEXIM1	4.64e-14	0.318241		BIN1	1.77e-30	0.310126		PDIA6	3.28e-18	0.278194		HLA-DRB5	1.94e-70	0.828801		GNA15	5.02e-69	0.402476		SAMD3	7.09e-08	0.325951		N4BP1	4.84e-06	0.468326		GADD45B	7.54e-17	-0.344759		HLA-DQA1	1.09e-06	0.816962		LUM	9.31e-188	0.961131
SNHG16	1.49e-31	0.425426		HOOK2	2.19e-11	0.314722		UBL5	9.78e-37	0.309029		LINC02195	5.22e-19	0.27771		RAD21	1.29e-75	0.819948		LPXN	8.68e-37	0.402422		S1PR4	8.34e-08	0.325874		RSBN1L	0.00062795	0.468121		GNLY	3.87e-07	-0.345343		LGALS3	1e-08	0.812197		BRI3	5.58e-56	0.956879
NACA	3.01e-70	0.424896		ODC1	2.05e-07	0.314583		PSMB8	4.12e-38	0.308191		GLCCI1	1.68e-16	0.275421		HIST1H3C	0	0.818894		ZFP36	7.65e-12	0.400619		KLRC4	2.45e-14	0.325812		NMI	1.88e-07	0.467801		RPL41	3.24e-79	-0.347456		ANXA2	7.84e-11	0.810339		SOX4	1e-126	0.954056
CSRNP1	1.33e-25	0.422396		ZC3H12A	1.38e-05	0.31109		GUK1	1.19e-42	0.306842		AGFG1	9.15e-23	0.274925		DTYMK	0	0.817874		TNFRSF18	4.73e-35	0.397365		ZNF683	1.17e-11	0.32458		AC008875.3	0.00022225	0.467041		RPL24	6.2e-49	-0.347719		MS4A6A	7.38e-24	0.801879		MT-CO2	3.22e-15	0.94724
RASGRP2	2.58e-60	0.421366		DNAJB4	1.92e-06	0.310832		COX6B1	2e-42	0.306086		NAP1L4	5.61e-15	0.274476		LSM4	4.05e-158	0.817719		HSPA1A	2.99e-19	0.395246		CD247	1.45e-09	0.323429		KLRC1	0.000701705	0.465094		NACA	1.62e-51	-0.348273		BID	9.52e-19	0.800926		MARCKS	0	0.944095
SNHG8	4.98e-31	0.418584		MALAT1	3.28e-51	0.306048		ATP5MD	1.01e-28	0.303763		PGAM1	8.75e-19	0.273667		SLBP	8.15e-120	0.816288		CTLA4	5.04e-21	0.393238		PTPN4	2.24e-09	0.321872		SNX6	3.07e-05	0.464057		RPL36A	7.86e-47	-0.348614		ASAH1	7.47e-13	0.788994		HSPB1	5.59e-24	0.943157
MYBL1	1.87e-43	0.416907		UBC	1.63e-41	0.304734		LGALS3	1.13e-37	0.302988		LSP1	7.35e-23	0.273443		GZMA	9.76e-40	0.814171		ID2	2.54e-27	0.392044		TXNIP	3.63e-13	0.321318		SCLT1	2.31e-05	0.457007		RPS28	1.08e-53	-0.349781		SLC25A37	1.84e-16	0.788902		COL6A2	4.87e-96	0.937612
ZFP36L2	6.79e-35	0.415874		AMD1	6.43e-07	0.302855		ABI3	2.06e-33	0.300184		NAB1	1.59e-23	0.272446		ANAPC11	2.07e-124	0.811033		MAN1A1	2.05e-40	0.387598		STAT4	6.95e-10	0.315617		TMEM123	1.42e-05	0.456455		RPL15	3.2e-56	-0.350359		TNFAIP2	1.01e-99	0.78426		MMP1	4.32e-228	0.93211
NR4A1	1.5e-20	0.415035		CSRNP1	8.69e-10	0.300778		IFITM2	2.94e-22	0.297471		PTPN6	1.15e-12	0.272065		RRM1	2.06e-242	0.809138		SELENOT	5.78e-33	0.387258		HERPUD2	1.12e-10	0.315506		CNP	5.36e-08	0.453279		RPL34	6.09e-50	-0.351349		GPNMB	2.62e-127	0.779004		MTRNR2L12	1.97e-10	0.925364
BACH2	2.31e-75	0.41474		ZNF10	1.08e-11	0.296331		CD8A	1.94e-82	0.296647		CMTM6	6.63e-16	0.271661		KIF11	0	0.808142		S100A6	6.04e-57	0.386677		SH2D2A	1.94e-09	0.315487		PRKD2	3.07e-06	0.450674		BTF3	1.37e-45	-0.355059		LGMN	1.35e-61	0.775651		CTSB	1.3e-52	0.921938
TUBB2A	2.65e-39	0.408322		DEDD2	7.32e-12	0.296297		ATP5MF	1.55e-30	0.295902		TNIP3	1.25e-14	0.269652		ATP5MC3	5.63e-104	0.800561		RBPJ	5e-27	0.384677		SPRY2	2.1e-18	0.313834		APOL6	4.26e-06	0.450674		HMGN2	4.72e-25	-0.356037		HCK	4.54e-282	0.771267		APOD	1.61e-235	0.917932
SMDT1	6.88e-28	0.407644		EIF4A2	2.2e-17	0.295274		OST4	2.07e-43	0.295055		AKAP5	7.26e-28	0.268758		SNRPB	1.27e-107	0.800252		UCP2	8.16e-29	0.383572		CCL5	1.5e-19	0.312156		ZC3HAV1	4.21e-06	0.444538		RPS21	2.1e-50	-0.357601		CPVL	2.75e-207	0.769435		MT-ND2	4.56e-16	0.917021
PLK2	4e-44	0.398392		DNAJA4	9.6e-05	0.293392		CD81	2.27e-48	0.294524		CD70	4.22e-11	0.268639		CENPK	1.79e-247	0.799873		PKM	8.73e-17	0.382171		IFITM1	1.05e-12	0.311436		PALM2-AKAP2	1.19e-11	0.442665		RPS25	5.74e-58	-0.361298		PTGS2	4.53e-101	0.764243		CD151	1.79e-94	0.913401
RPL6	4.54e-77	0.397591		ZFAND5	6.88e-11	0.291554		NDUFA12	1.96e-29	0.289602		ID3	1.11e-12	0.267027		NAP1L1	1.3e-100	0.798287		PAK2	5.62e-37	0.377892		CNOT6L	1.31e-06	0.309721		TRIM5	1.38e-10	0.442395		RPS23	1.72e-64	-0.361362		PMP22	8.42e-85	0.756613		CKB	4.03e-211	0.911125
LDHB	1.3e-21	0.397201		MKNK2	0.000565199	0.290078		FKBP1A	9.16e-36	0.288417		ETS1	1.33e-20	0.265573		CORO1A	1.37e-126	0.79712		ATF3	2.29e-09	0.377278		GNPTAB	4.08e-10	0.309558		PCGF5	7.4e-05	0.436459		GAS5	8.59e-46	-0.365982		HLA-DPB1	7.94e-06	0.747729		PDZK1IP1	0	0.910265
RPS20	2.37e-41	0.39567		CREM	6.28e-05	0.286208		WAS	4.02e-30	0.286757		ZBTB38	8.16e-15	0.265105		COX5A	6.97e-105	0.796504		RPS6KA3	3.27e-34	0.372493		TENT5C	2.21e-08	0.308107		GPR171	0.00137346	0.435459		RPL18	2.68e-71	-0.367488		HCAR3	1.21e-164	0.739912		ADH1C	0	0.898336
RPL13A	5.36e-59	0.388587		DUSP5	1.29e-08	0.285627		DRAP1	7.66e-33	0.285978		MAF	1.07e-12	0.265011		HNRNPD	2.72e-103	0.795196		MYBL1	4.68e-41	0.371793		SUN2	1.46e-07	0.307084		HLA-C	2.95e-14	0.433378		RPL10A	2.04e-57	-0.368367		NFKBIA	2.09e-09	0.732617		CD59	4.42e-150	0.893628
RPL7A	5.73e-100	0.386909		RPS29	3.4e-25	0.277224		EMP3	3.37e-30	0.285466		FKBP5	1.41e-08	0.264412		CCDC167	2.64e-200	0.791869		TPT1	3.93e-86	0.369297		RNF125	2.92e-11	0.305718		CD48	1.18e-06	0.426082		RPL28	5.42e-78	-0.369787		CD163	5.44e-284	0.731735		NME2	5.25e-29	0.886755
RPL24	3.64e-64	0.386705		TC2N	6.36e-05	0.276399		RNF167	1.03e-26	0.28421		C17orf49	1.72e-13	0.263672		ATAD2	1.46e-214	0.789091		SATB1	1.35e-33	0.368537		ISG20	6.25e-11	0.302594		SAT1	0.00109155	0.423842		RPLP1	5.47e-82	-0.37282		CD63	9.81e-06	0.729725		PERP	8.38e-62	0.886381
NDFIP1	1.14e-22	0.384301		RALGAPA1	9.57e-08	0.275037		IFITM1	1.21e-34	0.283683		FAM107B	1.19e-10	0.263422		LIG1	0	0.783302		TP53I13	1.76e-32	0.368459		SH3BP5	6.75e-12	0.302419		CAPN2	1.89e-05	0.422397		RPL26	6.11e-71	-0.375903		PILRA	1.13e-215	0.729432		MT-ND1	6.15e-13	0.885424
RPL41	3.07e-145	0.383556		CDKN1B	7.44e-08	0.274524		CASP4	2.73e-20	0.282669		NR3C1	1.8e-15	0.261844		SAE1	4.7e-224	0.78037		RGS1	1.27e-17	0.368078		CEP78	2.54e-08	0.301478		C4orf3	6.6e-05	0.418391		RPS15A	3.48e-71	-0.37923		KDM6B	2.01e-05	0.72122		KLF5	2.55e-264	0.882573
TXNIP	3.48e-22	0.378802		ZNF296	4.32e-14	0.273957		POLD4	4.82e-23	0.281917		HNRNPLL	7.8e-17	0.261406		WDR34	0	0.776422		KIAA1211L	8.61e-83	0.367799		RIN3	2.14e-09	0.300038		SF3B4	7.96e-05	0.415378		RPL39	1.31e-60	-0.381438		MMP14	5.59e-59	0.71807		SSR4	2.1e-22	0.881778
ARL4A	1.21e-21	0.377983		AC020916.1	1.7e-08	0.273185		ATP5MC2	2.36e-42	0.280292		ATP8B4	3.25e-23	0.26012		HIST1H2AH	0	0.770761		RGS2	5.19e-16	0.367699		NFE2L2	4.94e-05	0.29865		LINC02446	0.00227268	0.41333		PPIA	9.92e-49	-0.383225		TGM2	4.26e-83	0.717548		FCGRT	7.24e-162	0.881065
JUN	1.04e-21	0.375464		INSIG1	0.00146929	0.270662		GPSM3	2.16e-27	0.280206		KAT6B	3.91e-19	0.259489		ARPC5	4.36e-88	0.769578		GBP5	2.73e-23	0.367524		BPGM	1.19e-10	0.297248		L3HYPDH	1.1e-08	0.406498		RPL35A	1.12e-66	-0.383673		HLA-DMA	3.79e-08	0.710667		COL4A1	6.41e-185	0.87971
LEPROTL1	3.95e-30	0.375263		SRSF3	6.03e-09	0.268625		PSMA7	1.25e-32	0.279313		KLRD1	2e-06	0.259008		RALY	2.89e-101	0.766795		RPLP1	9.11e-108	0.362694		P2RY8	2.3e-12	0.296728		PIM1	0.000632039	0.406008		RPL6	4.35e-70	-0.390741		ACTN1	4.34e-26	0.702559		SLPI	0	0.874357
TOB1	7.04e-20	0.370603		OAT	5.65e-06	0.265928		HLA-A	3.23e-120	0.278337		IL2RG	4.93e-24	0.258459		YWHAH	2.08e-114	0.764995		TNIP1	4.69e-30	0.359066		IGF2R	2.5e-09	0.295451		ANXA1	0.0041866	0.405		RPS24	9.34e-80	-0.393281		KLF4	7.28e-40	0.697372		TMEM54	0	0.872727
AL138963.4	5.89e-16	0.368186		LBH	1.62e-10	0.264903		ATP5MPL	2.57e-24	0.277682		MAGEH1	5.31e-17	0.256217		C12orf75	4.38e-110	0.760429		IL2RG	3.37e-36	0.356347		PATL2	1.42e-09	0.294512		TBC1D1	1.98e-05	0.403721		RPL18A	2.43e-73	-0.396383		NCF2	2.51e-277	0.688722		RAB25	0	0.871495
RPL26	1.13e-86	0.366766		CYCS	0.00315349	0.263706		ARPC2	8.44e-47	0.277651		SRGN	1.67e-19	0.253286		NME1	2.27e-176	0.758814		PER1	7.62e-26	0.355539		FOSL2	6.64e-06	0.292724		UQCR10	4.38e-05	0.402413		RPL36	4.42e-63	-0.399946		ADM	7.8e-48	0.688414		GSN	0	0.864554
IL23A	6.74e-63	0.364431		SGK1	8.49e-06	0.263655		SLC9A3R1	1.58e-32	0.277554		CLIC3	4.7e-06	0.251553		HNRNPA2B1	1.54e-111	0.7561		BCL2L11	4.77e-23	0.353492		UBE2F	1.57e-09	0.292223		MYD88	0.000147703	0.402132		RPS3	4.57e-86	-0.404849		AP2S1	2.22e-05	0.687752		DSTN	3.97e-62	0.856511
SATB1	6.94e-34	0.364337		SNHG15	0.00582198	0.259424		POMP	1.82e-30	0.277488		SOD1	5.94e-20	0.251254		CKAP2L	0	0.755279		RAP1B	4.92e-30	0.353412		SYNE1	3.05e-07	0.292217		FCHSD2	1.69e-06	0.398292		RPL13	1.69e-76	-0.40725		AL138963.4	1.25e-05	0.666384		MUC1	0	0.847552
SELENOK	1.84e-13	0.361845		DYNLL1	1.67e-07	0.257348		CD63	2.92e-31	0.277115		CD2	3.22e-19	0.251228		RACGAP1	0	0.752644		CKLF	6.11e-23	0.353408		ORAI1	1.26e-07	0.2921		UTRN	1.57e-05	0.395204		IL7R	2.02e-26	-0.410076		YBX3	7.8e-08	0.665721		SOD3	7.71e-247	0.840716
LDLRAP1	1.34e-50	0.358825		SRSF2	1.24e-10	0.257262		SHISA5	5.23e-26	0.276131		NCF4	1.3e-17	0.250341		EZH2	2.28e-279	0.7464		CD82	2.94e-28	0.353381		SMAD7	7.57e-09	0.29049		DHX58	4.87e-15	0.393016		TIMP1	9.46e-16	-0.411791		TPM4	2.11e-07	0.664056		C15orf48	3.55e-265	0.83115
RPL28	2.97e-106	0.358051		GADD45A	1.68e-05	0.254796		ARPC1B	1.02e-39	0.275883		DBN1	1.37e-14	0.250065		BUB1	0	0.746186		ABRACL	5.83e-29	0.346386		FLOT1	2.07e-07	0.289789		HAPLN3	4.43e-06	0.391583		SNHG29	1.94e-50	-0.41574		GCA	4.45e-32	0.661075		TXNDC5	3.61e-147	0.829057
RPS10	1.24e-21	0.356303		YME1L1	0.00519142	0.254352		NDUFA13	5.89e-31	0.275492		EEF1B2	1.61e-10	-0.25301		HIST1H3F	0	0.745058		GYG1	9.88e-30	0.341788		PLEKHA2	3.53e-08	0.289739		CCDC85B	0.000133643	0.390906		RPL12	2.27e-77	-0.41692		MNDA	2.61e-120	0.65724		CD9	7.75e-79	0.824862
RPL31	4.74e-36	0.353943		SH2D1A	0.00112084	0.253965		ELOB	4.55e-33	0.273421		CD44	2.56e-05	-0.253529		KIF23	0	0.739284		RPL4	6.09e-41	0.340906		CYTIP	5.45e-09	0.288868		CALCOCO2	9.28e-05	0.389504		RPL32	3.2e-84	-0.419761		IFI27	2.98e-08	0.65633		TSPAN3	7.55e-168	0.821155
AQP3	7.09e-20	0.350687		SARAF	8.21e-28	0.251726		LINC02195	2.2e-17	0.272467		ERN1	3.48e-06	-0.257894		CENPW	0	0.738701		NINJ1	1.8e-27	0.338911		STK38	1.15e-06	0.283537		USP15	7.29e-05	0.388494		RPS9	1.76e-70	-0.419861		CEBPD	1.54e-08	0.650036		MT-ND4	6.94e-15	0.81692
FCMR	3.37e-25	0.350088		RPS27L	2.23e-24	-0.25069		MAP2K2	1.65e-25	0.271108		TBCD	2.42e-10	-0.260985		ANXA2	7.75e-92	0.738011		ADAM19	1.34e-35	0.338872		PITPNC1	2.64e-09	0.28281		SENP7	4.85e-05	0.385688		RPL11	1.36e-89	-0.422244		CTSH	1.21e-11	0.646668		BGN	1.06e-190	0.815116
IGFBP3	9.76e-44	0.34884		VAMP5	2.35e-26	-0.251324		TMEM14B	4.33e-17	0.269884		GYG1	8.49e-09	-0.266204		FANCI	0	0.737404		LPCAT4	9.27e-29	0.33842		PLCG2	1.77e-10	0.282369		ETV7	4.86e-13	0.385568		RPL7	8.88e-57	-0.423837		CCL4	5.58e-06	0.645225		ANXA10	1.19e-175	0.814697
RPS15A	1.09e-83	0.348836		GLIPR2	7.51e-23	-0.251764		TBCB	2.3e-21	0.2692		AOAH	5.37e-08	-0.267471		TFDP1	2.53e-187	0.73634		CD6	1.07e-28	0.338298		JOSD1	2.62e-07	0.276359		PSME2	9.23e-06	0.381154		RPL10	8.12e-96	-0.425587		ITGB2	7.1e-05	0.643931		CISD3	3.6e-26	0.807746
RPS7	9.78e-80	0.348428		COA3	8.38e-34	-0.253113		SUSD3	4.62e-20	0.268659		CITED2	0.00257991	-0.267586		CENPN	0	0.733046		CXXC5	2.14e-51	0.337638		TRAPPC10	2.62e-06	0.275703		PARP14	4.07e-06	0.380945		RPL19	5e-85	-0.42698		ACSL1	9.82e-16	0.640521		COL4A2	0	0.803942
SC5D	3.12e-23	0.344527		CSTB	1.87e-24	-0.253213		PSMB3	8.74e-26	0.268408		DDIT4	4.08e-05	-0.271207		GZMB	6.92e-46	0.731881		RAPGEF6	2.31e-29	0.335795		DUSP5	1.33e-07	0.274747		FANCA	1.37e-09	0.378207		RACK1	7.06e-68	-0.427182		PPT1	5.1e-08	0.63437		RAB13	0	0.803179
TC2N	1.06e-22	0.338545		CD82	1.81e-22	-0.253797		LAG3	1.05e-41	0.267179		HSPA1B	1.6e-05	-0.272851		SMC1A	5.34e-159	0.730972		CHD7	4.57e-38	0.335598		HLA-C	1.2e-23	0.273655		TRANK1	5.48e-08	0.377405		RPS13	5.69e-74	-0.431171		GABARAP	1.08e-09	0.626353		NNMT	1.18e-253	0.792048
TWISTNB	5.48e-10	0.335592		ITGAE	3.77e-19	-0.254547		TBCD	8.19e-30	0.266654		ANXA2	3.44e-07	-0.27428		FBXO5	0	0.728858		KLRG1	1.26e-19	0.333773		MTSS1	2.89e-09	0.273186		ELK4	0.000184387	0.377057		RPS7	5.92e-89	-0.431415		SLC40A1	1.51e-29	0.626266		KRT10	2.31e-15	0.789449
NR4A2	3.71e-13	0.330674		COPE	1.34e-27	-0.254767		SELPLG	2.68e-23	0.265428		TUBA1C	0.000245897	-0.276269		PRC1	0	0.727688		HES4	3.89e-14	0.332264		LAT2	2.68e-19	0.272147		ODF3B	1.79e-06	0.374572		RPS6	2.85e-73	-0.431858		TXN	5.08e-05	0.615974		CXCL8	2.72e-56	0.788542
RPS15	1.52e-73	0.329696		NDUFA6	5.02e-31	-0.254773		ARPC4	9.93e-25	0.265382		CD48	1.75e-09	-0.277577		NCAPH	0	0.724915		PRNP	4.76e-31	0.330422		NCR1	4.62e-18	0.271358		HELB	0.00171783	0.374439		RPL29	4.96e-85	-0.434937		CD36	4.25e-128	0.615938		ALDH2	0	0.78831
NPM1	1.14e-31	0.325908		APOBEC3C	2.5e-22	-0.254966		PARVG	1.12e-19	0.264746		S100A6	1.86e-06	-0.278639		HMMR	0	0.719725		CAMK4	5.8e-37	0.327755		TENT5A	6.68e-11	0.269681		SUPT3H	0.00136867	0.362107		RPL8	7.22e-84	-0.438028		LRP1	8.59e-89	0.615798		CLDN18	2.09e-224	0.786575
SERP1	2e-24	0.324744		SRP14	1.59e-25	-0.255		FASLG	1.55e-23	0.264349		EIF4A3	0.00114297	-0.281075		HDGF	9.17e-126	0.716774		ARNTL	1.48e-35	0.327312		CAPN2	4.28e-07	0.268612		LPIN2	0.000350826	0.361766		RPL14	3.24e-76	-0.438342		GK	8.42e-14	0.614893		GRN	2.6e-211	0.783267
RPL35	5.16e-47	0.32449		SPN	1.19e-24	-0.257396		ITM2A	9.41e-28	0.264304		GIMAP4	4.27e-08	-0.286742		PPP1CA	4.02e-88	0.716289		ELK3	9.58e-45	0.324674		STOM	1.37e-08	0.267984		LINS1	4.03e-05	0.361664		S100A10	1.57e-35	-0.439698		RAB31	7.85e-178	0.612513		AKR1B10	1.67e-243	0.78228
THEM4	1.77e-35	0.32194		TXNL4A	5.04e-29	-0.25769		AOAH	2.67e-34	0.263659		MATK	2.03e-11	-0.287177		E2F1	0	0.715653		DUSP16	3.41e-30	0.324467		RIPOR2	1.82e-07	0.26705		CASP1	6.13e-06	0.361483		RPS2	3.47e-89	-0.443449		APLP2	1.84e-10	0.609946		NPC2	2.48e-97	0.775706
UBE2S	2.86e-13	0.32115		ATP6V0E1	1.91e-26	-0.258268		EOMES	1.13e-28	0.263275		DUSP2	1.04e-05	-0.289044		YBX1	1.47e-88	0.714995		IL17RE	7.37e-120	0.323999		MCL1	5.38e-07	0.266813		TRIM25	1.92e-07	0.359561		HINT1	2.02e-57	-0.446965		CCRL2	3.83e-16	0.595556		PPDPF	2.18e-20	0.769528
VIM	5.06e-19	0.320558		COX6B1	3.81e-27	-0.258414		NDUFA3	2e-21	0.263136		GIMAP7	1.22e-08	-0.289644		CBX5	2.82e-241	0.713852		SYNGR2	1.89e-26	0.323419		MAGED2	1.2e-07	0.265971		HLA-DRB5	4.64e-05	0.359247		RPS14	1.06e-95	-0.45043		RNF149	0.00090907	0.594251		H1F0	0	0.768796
LINC02273	1.48e-46	0.32048		BSG	1.61e-28	-0.258638		CTSC	4.36e-29	0.262462		RPLP0	6.7e-21	-0.289655		LDHA	7.44e-76	0.712144		FSD1	3.21e-83	0.323351		PPP2R2B	5.01e-07	0.26469		SSR3	0.000661432	0.358067		EEF1B2	8.4e-60	-0.45407		SERPING1	1.17e-40	0.593729		NENF	7.03e-39	0.765926
TUBB4B	6.98e-20	0.318969		EDF1	1.99e-27	-0.259107		CD3E	9.54e-71	0.262433		GIMAP5	2.24e-09	-0.28966		KPNA2	1.21e-69	0.710888		RELB	4.6e-28	0.321488		PRR5L	1.4e-09	0.264535		PCMTD1	0.0029204	0.358011		EEF1G	1.78e-58	-0.458814		AL133415.1	0.000408798	0.591777		CXCL3	1.39e-203	0.759525
RPL27A	9.45e-29	0.316833		PSME1	7.26e-28	-0.259817		PPDPF	8.04e-44	0.260362		PLP2	9.78e-07	-0.290551		ACOT7	5.18e-221	0.708457		SIRPG	1.22e-26	0.318912		TCF25	1.48e-06	0.264512		RBCK1	0.00163828	0.357623		GAPDH	4.02e-54	-0.461348		EGR1	5.46e-06	0.591654		CES2	1.62e-126	0.758751
ABLIM1	9.26e-18	0.314639		ROMO1	5.6e-26	-0.260069		COX5B	1.34e-26	0.257476		DNAJB1	6.31e-08	-0.291472		CEP55	0	0.70772		BZW1	1.5e-25	0.318295		THEMIS2	2.24e-10	0.263683		AIM2	0.00032152	0.356203		RPS8	1.05e-88	-0.462301		OLR1	4.44e-284	0.591343		DPEP1	3.3e-295	0.757756
PASK	7.78e-19	0.314274		CTSB	8.97e-18	-0.26019		TRIR	2.78e-29	0.257116		NR4A1	0.0010135	-0.29389		CHEK1	0	0.706525		EEF2	1.83e-37	0.317447		CYBA	5.13e-12	0.262676		ANXA2	0.00084425	0.353471		TUBB	1.07e-27	-0.463525		PRELID1	1.82e-07	0.587009		SFN	0	0.755555
WDR74	5.91e-21	0.306904		DAD1	1.43e-25	-0.260487		IL2RG	1.75e-41	0.256804		NCR3	0.000258663	-0.297782		CDCA5	0	0.703951		INPP1	1.11e-34	0.31718		ZBTB1	6.78e-07	0.262642		RABAC1	0.00285356	0.350875		NME2	4.28e-50	-0.464489		HSPA6	4.39e-05	0.585023		GDF15	0	0.741848
TNFAIP3	4.6e-16	0.305995		CXCR6	5.55e-15	-0.260513		COPE	4.28e-27	0.256682		CXCR4	1.16e-07	-0.298435		GNG5	1.19e-85	0.702627		CMTM6	3.23e-25	0.315023		DGKD	8.13e-10	0.261984		MOV10	1.04e-06	0.348174		RPL3	3.01e-75	-0.476939		PHLDA2	1.14e-12	0.581649		AKR1C3	0	0.738016
IER2	1.93e-14	0.304475		DRAP1	1.92e-24	-0.260713		PRR13	1.39e-26	0.255485		LIME1	1.8e-09	-0.303349		SNRPD1	3.81e-134	0.701961		GLCCI1	4.35e-27	0.311951		HCP5	1.42e-07	0.261082		CCR1	1.28e-06	0.348124		RPL7A	3.77e-107	-0.48441		CSF1R	1.34e-191	0.579858		DSP	0	0.735954
RPL27	3.21e-34	0.302465		YWHAH	4.87e-30	-0.260918		HLA-DMB	4.38e-34	0.255104		PLEK	6.34e-14	-0.306576		USP1	1.42e-174	0.701267		TGFB1	1.98e-21	0.309184		PPP3CC	2.7e-06	0.258505		PSMB10	0.000637473	0.345092		XCL1	3.62e-08	-0.484821		ATOX1	1.67e-06	0.579318		SERPINF1	7.33e-169	0.735789
TAF4B	2.16e-29	0.30205		EIF6	6.53e-34	-0.261095		SEM1	1.12e-23	0.255074		JUN	8.53e-06	-0.313365		CBX3	4.48e-100	0.700668		CELF2	2.35e-20	0.308216		FAM177A1	1.25e-05	0.256975		TMSB4X	1.92e-09	0.344552		RPS3A	5.83e-93	-0.48528		ITGAX	2.99e-112	0.576012		PRDX4	2.56e-128	0.7314
PTGER4	7.66e-10	0.298421		NDUFB4	4.3e-28	-0.261179		SAMD3	7.06e-28	0.253787		FTH1	2.97e-05	-0.313912		NDC80	0	0.699261		GPR34	8.44e-41	0.307945		FYN	8.49e-10	0.256048		TRIM56	0.000239495	0.344449		CCL20	2.81e-08	-0.49157		TNFAIP6	1.52e-130	0.574266		CFD	3.54e-71	0.728216
PFDN5	1.17e-38	0.297626		HNRNPA3	1.8e-24	-0.261238		COMMD6	7.95e-31	0.252614		AHNAK	1.53e-07	-0.315618		RNASEH2A	0	0.698363		LIMS1	1.86e-23	0.306888		CYTH1	0.00029704	0.254343		IL10RA	0.000244134	0.341812		EEF1A1	1.86e-136	-0.501326		DNAJA4	2.33e-06	0.574232		ETS2	4.09e-106	0.725481
USP3	1.14e-18	0.295545		RABAC1	1.22e-26	-0.261333		PPIB	1.29e-28	0.250933		PPP1R14B	2.35e-06	-0.318495		NSD2	4.31e-254	0.691003		KIF5C	5.16e-49	0.306653		UBE2E3	2.61e-06	0.254297		HLA-E	1.66e-07	0.339283		RPS18	1.24e-98	-0.502657		NFKBIZ	0.00042305	0.568849		MT-ATP6	8.72e-11	0.723966
FAU	4.88e-61	0.294752		ACTN4	4.68e-26	-0.262142		COX8A	4.64e-31	0.25038		RPS12	9.51e-45	-0.318562		HNRNPF	5.32e-79	0.689916		NFKB1	1.39e-17	0.30605		RASSF1	3.56e-06	0.253497		OGFR	0.00399948	0.337682		RPS4X	4.31e-99	-0.508843		PLSCR1	7.85e-05	0.565875		APOA1	3.83e-62	0.717145
FAM177A1	2.97e-12	0.292531		ATP5MD	1.46e-25	-0.264379		RNASEK	1.56e-30	0.250179		JUNB	3.98e-06	-0.32122		TALDO1	4.25e-99	0.687036		GPR171	1.68e-22	0.305826		MRPL10	3.03e-05	0.252226		CKLF	0.0050398	0.336476		RPL5	2.61e-85	-0.509074		RBM47	3.36e-84	0.558549		PRSS3	0	0.715914
MARCKSL1	1.52e-16	0.289989		ATP5PF	7.67e-29	-0.264746		HIST1H1C	8.12e-06	-0.252032		GLIPR2	9.16e-12	-0.324251		BANF1	9.74e-97	0.68612		CDKN1A	1.5e-10	0.304664		PRR7	3.13e-10	0.250543		NUDT2	0.00291892	0.334244		RPS12	1.22e-119	-0.509753		LILRA5	1.01e-268	0.557672		PCBD1	6.68e-57	0.71513
SBDS	1.41e-16	0.285898		ITGB7	4.39e-27	-0.264895		LAYN	4.46e-26	-0.252383		TGFB1	7.33e-09	-0.332814		EIF5A	6.71e-78	0.685639		MAEA	1.78e-30	0.302127		FAM107B	0.000577694	-0.254484		CREBRF	0.00293088	0.333675		LGALS1	1.24e-24	-0.512279		TBXAS1	2.8e-17	0.5563		AGT	0	0.714866
SNHG12	4.41e-16	0.284036		EID1	6.03e-30	-0.264956		CTSB	1.06e-06	-0.255715		HLA-DRA	0.000165925	-0.337453		MRPL51	1.07e-100	0.684712		IKZF2	8.89e-40	0.301906		CORO1A	1.02e-07	-0.259285		FAS	0.00142854	0.329072		RPSA	1.88e-93	-0.52898		AC020916.1	4.64e-05	0.552555		MGST3	1.3e-49	0.712416
SOCS1	1.56e-18	0.28374		UQCRC1	5.06e-34	-0.266044		ZC3HAV1	3.24e-13	-0.257506		TUBB2A	5.75e-12	-0.339018		H2AFX	3.28e-56	0.683558		HIPK2	2.81e-33	0.297974		ZFP36L1	0.00155923	-0.260184		EVL	0.000543286	0.328486		TUBA1B	1.23e-27	-0.530455		UPP1	9.36e-07	0.552174		TMEM141	6.05e-50	0.712365
P2RY8	3.44e-32	0.28318		CHMP2A	1.34e-31	-0.267283		MCM7	2.63e-23	-0.257693		BTG2	2.43e-07	-0.343369		SUB1	2.22e-66	0.680661		PLXND1	1.79e-61	0.295382		MYO1E	0.000175347	-0.261328		EAPP	0.00305449	0.328199		RPS5	5.01e-98	-0.537749		EFHD2	1.93e-05	0.550555		GSTA1	0	0.712092
CAMK4	5.93e-19	0.281605		FLNA	1.44e-22	-0.267655		CYCS	5.03e-09	-0.257747		LTB	5e-06	-0.343428		CDCA3	0	0.678083		ZFAND2A	2.14e-08	0.295095		ARPC1B	5.96e-05	-0.261893		WDR45	0.00513429	0.328039		LTB	6.34e-19	-0.540361		SGK1	1.62e-08	0.549158		MT1M	2.22e-227	0.708076
PFKFB3	3e-13	0.281064		NDUFB8	4.91e-25	-0.267887		EIF5	2.89e-18	-0.259486		TUBB4B	1.96e-05	-0.348946		CDK4	1.08e-199	0.676823		FOXO1	2.05e-28	0.292734		CD74	3.61e-05	-0.26212		IDH2	0.00040168	0.327256		HIST1H4C	4.47e-28	-0.568877		BAG3	0.0027102	0.545365		SELENOP	0	0.706655
BTG1	1.17e-32	0.27972		NUTF2	3.02e-34	-0.267902		SNHG5	3.8e-16	-0.259953		PPP1R15A	8.45e-08	-0.350967		CHCHD2	2.03e-93	0.672524		ZC3H12A	5.69e-15	0.292202		ACTB	2.62e-10	-0.269464		GZMA	1.31e-05	0.326629		MT2A	5.55e-37	-0.585868		CSF3R	7.96e-149	0.544353		SMIM24	0	0.701861
SORL1	5.31e-27	0.279529		PPA1	4.56e-30	-0.268326		PRR5	1.67e-16	-0.261422		AL138963.4	4.45e-06	-0.358704		PRDX3	8.25e-126	0.672088		STAT1	2.67e-14	0.291384		INPP4B	1.86e-06	-0.269468		SETX	0.000175979	0.326479		KRT19	2.45e-05	-0.617252		THBS1	2.4e-07	0.54325		PLAT	4.34e-100	0.701354
SERTAD1	6.06e-13	0.279341		TBCB	4.47e-31	-0.268551		MKNK2	2.17e-13	-0.264987		VIM	3.79e-20	-0.363649		KIF20B	2.28e-140	0.667769		PMVK	2.59e-22	0.2912		TUBA1A	0.00541012	-0.270264		MCOLN2	7.98e-05	0.324593		STMN1	2.16e-25	-0.632504		TNFSF13	6.16e-48	0.542742		TNFRSF12A	2.3e-164	0.699764
RASA3	1.92e-32	0.278285		H3F3A	3.13e-32	-0.269329		UBB	1.7e-28	-0.265152		SLC2A3	1.08e-08	-0.364843		ARPC2	1.04e-90	0.667642		GPX4	7.78e-28	0.290471		HLA-DMA	9.61e-06	-0.270378		BAG1	0.0013369	0.322827		RPLP0	3.68e-119	-0.662773		SERPINB1	0.00039477	0.541711		MISP	0	0.696727
ALKBH7	7.69e-13	0.277435		BLOC1S1	9.16e-24	-0.270981		ZFAS1	2.46e-17	-0.265281		HMGA1	7.91e-13	-0.367091		SSRP1	8e-148	0.66377		AL606807.1	9.08e-70	0.28795		SRGAP3	1.92e-05	-0.27088		GALNT2	0.000923308	0.322272		KLF2	1.18e-27	-0.897879		SLC43A2	3.6e-58	0.539173		CRIP2	4.43e-180	0.69639
ARL4D	8.34e-10	0.277085		BRK1	9.57e-31	-0.27198		MALAT1	4.8e-31	-0.265454		HLA-DRB5	1.44e-07	-0.371381		NCAPD2	2.55e-250	0.663758		EFHD2	4.53e-20	0.286951		PTTG1	0.000817429	-0.272003		ERVK3-1	0.00900635	0.320707						GNS	1.4e-20	0.538195		LAD1	0	0.689558
TAGLN2	1.47e-15	0.27663		ATP5MPL	3.03e-30	-0.272178		PLK3	9.68e-19	-0.265948		ZNF683	2.24e-05	-0.378563		HNRNPAB	5.54e-82	0.661539		CD70	1.74e-17	0.285297		CD8B	4.51e-06	-0.273272		BISPR	0.000790521	0.319749						FOS	9.3e-05	0.533696		PRSS23	2.42e-180	0.68774
EIF3H	1.67e-18	0.274446		IFITM1	5.91e-13	-0.272331		ENTPD1	3.12e-15	-0.266147		NFKBIA	1.09e-06	-0.382041		PSMA2	2.1e-86	0.659239		LINC00299	7e-63	0.283925		SNX9	1.04e-05	-0.273924		SMCHD1	0.00160492	0.318217						CFD	7.64e-42	0.532632		AFDN	1.18e-278	0.685887
GTF2B	4.49e-16	0.274401		NDUFB11	5.62e-29	-0.272463		TXNIP	8.27e-05	-0.267207		IER3	4.9e-12	-0.384795		HNRNPA3	6.2e-75	0.657827		AL138963.4	4.37e-13	0.283791		AHR	4.1e-05	-0.276318		CD164	0.00041499	0.317043						CCL4L2	3.88e-06	0.530966		S100A13	0	0.68304
ARRDC2	1.23e-14	0.274183		SSR4	7.08e-28	-0.273366		YME1L1	8.61e-17	-0.267426		CD83	1.86e-08	-0.390203		BRCA1	0	0.654301		TBXAS1	1.32e-53	0.279835		PRDX1	5.66e-06	-0.277392		CASP4	0.00409729	0.316276						VSIR	5.49e-06	0.530901		ASS1	0	0.682135
SNHG5	2.52e-17	0.272044		AQP3	2.04e-17	-0.273456		NEU1	6.53e-11	-0.268746		LGALS1	1e-07	-0.392773		SNRNP25	5.19e-239	0.653313		CD96	1.89e-21	0.278986		GYPC	8.11e-05	-0.278432		TRIM14	2.43e-05	0.315966						HCAR2	1.37e-254	0.529732		CAMK2N1	5.3e-142	0.680058
CDKN2D	2.27e-20	0.269261		BATF	8.82e-19	-0.273833		SRSF2	2.39e-17	-0.268809		IFI30	0.00449967	-0.394542		TUBA1C	2e-61	0.651348		FNBP1	7.89e-23	0.278763		FKBP5	2e-05	-0.281184		JPT1	0.00490073	0.315512						IL1R2	6.45e-24	0.529622		KRT7	0	0.678175
RPS19	6.84e-65	0.269008		PPP1R18	5.55e-25	-0.273841		SYTL2	9.8e-15	-0.270355		CD55	2.4e-12	-0.394593		MZT2B	3.69e-71	0.651306		LAPTM4B	4.86e-44	0.277925		CNN2	2e-05	-0.283049		TGFBR2	0.00125581	0.314644						LAIR1	1.44e-17	0.529474		GOLM1	0	0.677902
CRYBG1	2.66e-14	0.26763		PSMA6	4.43e-30	-0.274511		ATP1A1	1.84e-18	-0.270634		KLRG1	8.65e-15	-0.416087		WDR1	5.73e-76	0.648248		KDM5B	1.73e-29	0.277515		CCDC107	6.14e-07	-0.283891		TMEM8A	0.00751873	0.313321						PTPRE	6.79e-06	0.529153		SPTBN1	2.42e-64	0.676403
RPL23A	6.11e-37	0.267237		NHP2	4.36e-31	-0.275007		IKZF2	1.51e-31	-0.271305		TIMP1	0.00387394	-0.417348		TROAP	0	0.644052		SLC7A6	6.08e-30	0.277477		PHACTR2	2.16e-06	-0.285519		STOM	0.00308849	0.312628						ATP6V0C	2.96e-06	0.525809		CD79A	1.54e-51	0.675081
PER1	1.59e-16	0.265991		TIMM8B	1.72e-37	-0.275751		IMPDH2	4.1e-28	-0.271459		ATF3	6.84e-05	-0.424856		DTL	0	0.641868		STN1	2.43e-23	0.276805		GYG1	2.35e-05	-0.285686		CLDND1	5.65e-05	0.312327						IFNGR2	1.36e-45	0.522253		F3	0	0.674609
SNHG1	2.39e-14	0.264557		MIR4435-2HG	7.02e-29	-0.275877		TUBB2A	1.21e-19	-0.272014		ZFP36	3.71e-10	-0.430635		CENPA	0	0.641825		TRIB2	2e-23	0.275071		LIMS1	4.34e-06	-0.286559		PTPN6	0.00712223	0.311275						VIM	2.88e-06	0.521453		HSPG2	0	0.671158
CYCS	2.94e-05	0.263901		SDF2L1	2.22e-25	-0.276623		TNFRSF9	9.78e-11	-0.27247		S100A10	5.65e-21	-0.435218		LSM5	3.32e-139	0.641248		TNFSF14	2.83e-14	0.274964		AL138963.4	0.00802533	-0.289111		SCYL3	0.00334316	0.310999						PLTP	9.56e-66	0.519492		CYP3A5	0	0.67048
RPS24	4.77e-41	0.262764		TNFRSF25	1.26e-29	-0.278389		HNRNPAB	6.97e-21	-0.272714		CD69	3.66e-12	-0.455387		HIRIP3	1.79e-272	0.640633		IL18R1	6.43e-35	0.274758		TESC	2.33e-07	-0.292709		TANK	0.000941076	0.309888						RAB20	1.32e-60	0.517459		LGALS1	1.71e-11	0.669577
TOMM7	2.67e-21	0.262712		VAMP8	5.71e-30	-0.279655		SARAF	6.78e-26	-0.273831		UBE2S	6.33e-12	-0.458885		ARPC1B	4.54e-75	0.639839		STAT4	2.47e-24	0.271705		LAYN	2.04e-08	-0.294217		KPNB1	0.00209229	0.30905						TFRC	6.13e-05	0.516706		CXCL5	8.38e-86	0.66859
SMAP2	8.61e-15	0.262026		IL32	2.37e-32	-0.280434		KDM6B	7.35e-20	-0.275571		TUBA1B	0.000954191	-0.475432		PSMC3	4.76e-138	0.639628		PIM3	3.12e-08	0.271185		MT-ND2	0.000699055	-0.294994		UTP23	0.0002683	0.307911						LILRB2	2.43e-226	0.512465		PSAP	4.32e-27	0.666119
PITPNC1	2.31e-17	0.261468		ATP5MG	7.09e-35	-0.280581		SRSF7	1.23e-20	-0.277228		LYAR	8.96e-27	-0.477136		JPT1	1.28e-61	0.639009		LZTFL1	1.85e-41	0.270662		ITM2A	5.87e-05	-0.29677		THEMIS	0.00204804	0.307786						FOSB	5.92e-06	0.510888		TSPAN1	0	0.66281
FOXP1	3.34e-18	0.258807		ATP5F1B	1.38e-30	-0.280877		ETV3	1.5e-14	-0.27942		GZMK	5.24e-18	-0.47925		PSME2	3.23e-67	0.637351		STK24	2.82e-19	0.268359		LAPTM5	1.89e-11	-0.297321		HLA-DPA1	0.000536852	0.307689						HNMT	6.6e-83	0.49853		MT-ND6	1.34e-11	0.661842
IMPDH2	4.7e-14	0.257878		SUB1	4.86e-22	-0.281207		INSIG1	5.63e-13	-0.279444		CCL4	1.96e-06	-0.484712		HMGB3	0	0.636156		PPM1B	6.76e-16	0.268234		ETFB	2.22e-06	-0.297479		CYTOR	0.00411077	0.306839						SOCS3	0.000423266	0.498313		PPA1	3.07e-34	0.660668
ARID5A	3.74e-15	0.256958		ATP5F1E	2.31e-34	-0.281827		TNFRSF25	1.74e-32	-0.280167		TC2N	1.04e-26	-0.490973		CDCA2	0	0.636122		CD151	1.15e-24	0.265717		PBXIP1	3.13e-05	-0.297649		TARBP1	0.000334012	0.306137						HBEGF	1.69e-26	0.498159		MGST1	0	0.660174
ATP6V0B	4.82e-07	-0.250054		TESC	7.31e-27	-0.282152		DNAJB4	8.97e-12	-0.281755		IER2	7.97e-17	-0.510795		TACC3	2.37e-169	0.635636		G3BP2	4.39e-20	0.264484		ATP6V0E2	1.43e-07	-0.297783		PRKCE	4.17e-07	0.303522						CDKN1A	8.99e-06	0.494477		FAM3D	0	0.659339
ASXL2	5.26e-09	-0.250091		TALDO1	8.03e-30	-0.282358		BIRC3	1.98e-10	-0.281908		GADD45B	1.35e-11	-0.530768		FDPS	7.64e-135	0.633555		TANK	4.05e-17	0.264362		FKBP11	0.00104773	-0.299132		CAPG	0.0037043	0.303043						ATP13A3	2.27e-07	0.493856		UQCRQ	2.86e-32	0.658289
ITGA4	0.000236132	-0.250118		PSMD8	1.4e-33	-0.28307		SLC38A2	3.01e-17	-0.282163		MYADM	4.69e-18	-0.536261		TCF19	0	0.633127		JMY	1.62e-20	0.263536		RETREG1	4.94e-09	-0.299531		EIF4E3	0.00345475	0.302822						CD40	6.62e-61	0.491974		MT-CO3	1.59e-10	0.657369
VCP	4.66e-08	-0.250356		HMGB1	6.6e-21	-0.283775		AHR	5.97e-13	-0.282332		FOS	1.11e-16	-0.549542		ERH	1.05e-93	0.632001		RAB8B	1.77e-25	0.261359		LGALS3	0.000204761	-0.300414		ZCCHC2	0.000226287	0.302805						SLC7A7	7.73e-127	0.487533		THY1	3.71e-123	0.656008
THEMIS	1.9e-07	-0.250664		YWHAB	6.78e-30	-0.284882		PRDM1	3.55e-09	-0.282725		ANXA1	2.91e-36	-0.584685		HIST1H2BF	3.77e-182	0.630624		SMCO4	4.64e-29	0.260427		ENTPD1	3.44e-06	-0.301156		HLA-A	4.54e-10	0.302532						TREM2	3.07e-110	0.486258		PRDX2	9.66e-35	0.653361
SSNA1	3.87e-09	-0.250778		HLA-DQA1	6.14e-16	-0.285646		ZFP36L2	1.09e-13	-0.282957		STMN1	7.19e-07	-0.591467		MT1E	3.49e-111	0.630167		NCS1	1.24e-50	0.259512		SPOCK2	0.00240497	-0.302413		PARP11	3.18e-05	0.301531						RCAN1	4.42e-10	0.485319		SERPINB6	6.79e-117	0.652367
CMTM6	6.36e-09	-0.251018		C9orf16	3.86e-25	-0.287103		DUSP5	2.98e-13	-0.284808		ITM2C	3.75e-24	-0.623324		SNRPG	1.21e-81	0.629606		GALNT10	8.16e-20	0.258905		FUT8	9.12e-09	-0.306187		GPR155	2.43e-08	0.298154						TPP1	4.63e-05	0.483196		CYB5A	7.57e-108	0.650446
NME1	2.75e-13	-0.251419		MT1E	3.64e-27	-0.288929		GPR183	5.74e-12	-0.285044		TNF	4.99e-12	-0.639315		GMNN	3.05e-236	0.62692		CDC42EP3	2.55e-19	0.258195		TBC1D4	9.02e-08	-0.306508		VOPP1	0.000965143	0.297502						KYNU	2.41e-140	0.48271		TMEM238	4.96e-35	0.647458
GNB2	4.62e-08	-0.251897		ANXA5	1.13e-25	-0.289365		NCL	5.33e-27	-0.2861		FOSB	7.25e-14	-0.700548		GSTP1	6.15e-63	0.625167		TBC1D31	3.81e-29	0.257436		TNFRSF25	4.52e-10	-0.311629		VPS13C	0.00108263	0.296875						EPB41L3	3.07e-140	0.478816		CEBPD	7.99e-33	0.64278
RPS27L	1.15e-06	-0.252714		ATP5F1C	2.34e-32	-0.289631		MAF	7.86e-25	-0.28851		EGR1	6.25e-16	-0.769078		HLA-DRB1	8.73e-45	0.625136		PNP	1.02e-14	0.257343		ABRACL	6.63e-08	-0.313538		AOAH	0.00165043	0.296637						ATP6V1F	5.5e-05	0.477328		TGFBI	7.49e-172	0.641176
TSEN54	3.05e-07	-0.252811		HLA-DPA1	7.17e-12	-0.290345		POLR2A	7.94e-21	-0.28876		KLF2	6.82e-15	-0.796388		HIST2H2AC	6.35e-98	0.624118		PCBP1	1.49e-21	0.256959		H2AFZ	0.000468381	-0.315319		PSME1	0.000293776	0.295204						SNX10	3.74e-07	0.476556		CTSE	1.87e-207	0.640477
BPTF	6.3e-07	-0.252988		TRAPPC1	5.42e-30	-0.29081		MYBL1	3.14e-33	-0.290214		IL7R	2.53e-15	-0.864646		FOXM1	0	0.622196		HELZ	1.01e-18	0.256134		MT-CYB	0.000310071	-0.316505		TMEM209	1.07e-06	0.29497						MT-ND4	0.00159349	0.475915		SERINC2	0	0.636902
CASP4	2.98e-08	-0.25302		TMEM14C	9.47e-37	-0.291905		SNHG8	2.29e-20	-0.290824						SRP9	1.34e-83	0.619541		HOXB2	1.52e-18	0.25501		DDIT4	0.000175742	-0.321874		PSMA6	0.00274271	0.294814						RNASET2	8.27e-05	0.475736		ITGA6	1.01e-267	0.632921
NDUFA6	2.14e-08	-0.25312		CTSH	5.77e-35	-0.293087		CITED2	1.42e-09	-0.291047						AP2S1	3.66e-111	0.613433		OXNAD1	1e-17	0.25315		LAT	3.78e-08	-0.32291		RPP38	0.00743679	0.294523						NDUFB2	0.000450208	0.474428		TNFRSF6B	8.57e-147	0.628868
DNPH1	3.32e-05	-0.253656		NDUFA12	2.85e-32	-0.293209		TUBA1C	5.73e-20	-0.291404						PDIA6	2.76e-75	0.611593		ASB2	2.21e-16	0.252721		LDHB	3.95e-07	-0.32291		BUD31	0.00247697	0.293632						LY96	4e-31	0.47351		HSP90B1	3.02e-25	0.626329
PARP14	3.48e-11	-0.253806		PRDX3	1.14e-37	-0.293984		CEBPD	0.00349703	-0.292693						C19orf48	5.75e-278	0.61145		ANKRD28	2.7e-22	0.252469		EIF4A3	0.00125954	-0.323171		B3GAT3	0.00391457	0.289888						SPINT2	1.73e-17	0.47168		PPP1R1B	0	0.626254
SYNE1	4.42e-07	-0.253853		PARK7	1.99e-31	-0.293985		RPLP0	6.86e-37	-0.292825						PA2G4	2.89e-76	0.610535		DNAJB4	2.07e-10	0.252414		LINC02195	7.85e-06	-0.324152		EFR3A	0.00696232	0.288035						MMP19	5.02e-113	0.4707		PLPP2	0	0.625841
NUDT21	5.13e-09	-0.254002		FIBP	2.23e-42	-0.294122		CXCR4	2.73e-14	-0.293273						HSPB11	2.39e-106	0.60875		EEF1A1	7.9e-58	0.252178		CTSB	0.00117329	-0.32518		COX5B	0.00316205	0.287641						EMILIN2	1.04e-28	0.469831		ADM	9.85e-213	0.624808
AHR	4.47e-06	-0.254026		NME1	3.55e-37	-0.294176		G3BP2	7.72e-20	-0.29479						ATAD5	0	0.608518		DNAJB1	6.07e-12	0.251575		MT-CO3	4.89e-06	-0.328137		NRDC	0.00936371	0.287519						PPP1R15A	3.85e-06	0.467848		XBP1	1.84e-22	0.624601
CTSB	0.000893533	-0.254185		MX1	2.35e-15	-0.294595		ZFAND5	4.79e-18	-0.297291						SNRPE	8.96e-130	0.608417		SASH3	3.58e-17	0.250756		MT-CO2	0.00134771	-0.329221		ERCC3	0.0041008	0.286287						PDE4DIP	1.17e-05	0.467714		THBS1	1.72e-32	0.623784
ETNK1	2.64e-10	-0.254367		COX7B	5.09e-32	-0.295149		CTLA4	1.49e-08	-0.30103						KIF15	0	0.607758		GPR82	1.99e-44	0.250734		PDE4DIP	2.59e-08	-0.331677		ENDOD1	0.00535327	0.285973						HLA-DMB	5.69e-05	0.465356		MYH14	0	0.621502
TMEM167A	4.77e-10	-0.254656		PPIA	6.45e-35	-0.295214		HSPE1	7.12e-25	-0.304636						MAZ	1.29e-84	0.606855		TTC39C	1.78e-17	0.250311		SEPTIN1	5.17e-10	-0.332249		ANKIB1	0.000477437	0.285148						GSN	2.27e-24	0.465148		FHL2	0	0.620232
TMEM50A	1.19e-09	-0.254656		LDHB	8.52e-29	-0.295339		PBXIP1	1.25e-20	-0.304979						RAD51AP1	0	0.606731		TPM3	8.83e-18	0.250183		ASB2	3.69e-07	-0.336841		ITGA1	0.00151085	0.284372						SPAG9	3.09e-06	0.464236		LAPTM4A	1.37e-42	0.618028
SP100	3.1e-08	-0.255063		HAVCR2	2.37e-26	-0.295526		BTG1	1.13e-44	-0.307474						PSIP1	2.54e-97	0.60667		MT1F	2.87e-06	-0.250849		CTSH	5.71e-11	-0.337359		ITM2B	0.00303545	0.282267						BCAP31	0.000389063	0.458105		P4HB	1.76e-28	0.616504
CRELD2	2.92e-13	-0.255186		MRPL51	1.09e-35	-0.296395		CTSH	1.25e-39	-0.30896						PSMB2	6.92e-94	0.606262		PPP2R2B	3.84e-09	-0.25139		CD28	4.59e-11	-0.338938		VRK2	0.00799027	0.281594						BACH1	6.6e-05	0.457143		TMC5	0	0.613972
BSG	8.42e-10	-0.256419		ELOB	1.27e-28	-0.296703		FUS	5.37e-26	-0.311256						ARL6IP1	1.36e-15	0.60573		ATP8A1	1.3e-05	-0.251688		VCAM1	7.59e-06	-0.342496		ARHGAP15	0.00545464	0.279611						CD300E	0	0.456288		MT1X	1.53e-16	0.609963
RNF181	1.79e-09	-0.2566		PSMA4	1.61e-35	-0.296781		HIST1H1E	1.64e-06	-0.322212						CDC25B	3.36e-121	0.604664		ANXA5	0.000536007	-0.252027		GLA	6.91e-05	-0.343332		U2SURP	0.00655856	0.279308						ASAP1	1.98e-08	0.455529		SELENOM	1.93e-44	0.604933
PSMC3	5.04e-12	-0.256788		ALYREF	2.39e-29	-0.298151		TMEM123	1.23e-35	-0.325919						BLOC1S1	2.36e-70	0.604117		RGCC	5.68e-10	-0.252771		CITED2	0.000798345	-0.343338		RGL4	0.00609036	0.279185						FNDC3B	1.27e-10	0.452079		CSTB	1.28e-20	0.601025
FIBP	8.22e-12	-0.256798		UQCRH	9.44e-34	-0.298424		MYADM	1.12e-11	-0.326218						NONO	4.42e-80	0.601287		MPHOSPH8	0.000902359	-0.252825		ZNRF1	5.14e-07	-0.348838		B2M	9.15e-13	0.278035						GSTO1	0.000204616	0.448453		ZG16B	0	0.600627
HSBP1	1.06e-12	-0.25702		TWF2	6.25e-33	-0.300725		CHMP1B	2.11e-12	-0.326641						FKBP1A	2.42e-65	0.600019		RPS28	1.06e-24	-0.253509		TOX2	7.82e-10	-0.349906		TRAPPC1	0.00417382	0.276887						SCARB2	5.08e-19	0.448222		ANPEP	9.18e-187	0.595069
HLA-DMB	2.18e-19	-0.257232		PPP4C	9.11e-35	-0.300737		BRD2	4e-19	-0.326688						KIF2C	0	0.598512		BIN1	4.8e-07	-0.254257		SERPINH1	1.24e-05	-0.352201		IL15RA	0.000195143	0.275698						BLVRB	2.43e-10	0.446312		NECTIN2	0	0.59332
APOL6	8.02e-09	-0.257486		NDUFB9	9.69e-37	-0.300953		H2AFZ	1.89e-15	-0.328529						HMGN1	6.52e-66	0.597767		STK17A	4.82e-08	-0.254793		UBE2S	0.00353072	-0.352453		GXYLT1	0.00264813	0.275652						CYSTM1	4.51e-08	0.44515		PLAUR	1.06e-137	0.591777
MAN1A1	2.43e-10	-0.257567		ARHGDIB	5.29e-47	-0.301001		ERN1	6.69e-22	-0.329128						NUF2	0	0.596164		BRD2	8.73e-05	-0.256255		OXNAD1	3.92e-08	-0.355973		SUB1	0.00760037	0.274795						MPP1	2.5e-19	0.444192		PI3	7.61e-227	0.59035
MRPL41	5.58e-10	-0.257909		GSTO1	3.68e-40	-0.301103		PIM2	2.33e-23	-0.331188						CENPH	0	0.594571		HCST	7.5e-11	-0.257286		THEMIS	2.09e-08	-0.367122		TAPBP	0.00153735	0.272289						TSPO	0.00024265	0.443153		BACE2	0	0.589178
CHMP4A	8.91e-09	-0.257986		NDUFAB1	1.09e-37	-0.302045		ZC3H12A	7.86e-22	-0.334596						NME2	2.73e-50	0.594389		SIT1	7.07e-06	-0.258855		TOX	1.44e-10	-0.367144		ILKAP	0.00182416	0.271973						FGL2	1.19e-09	0.442537		CTSK	2.37e-181	0.58872
B2M	2.82e-72	-0.258168		RHOA	1.56e-37	-0.303229		ARL4A	1.9e-31	-0.335393						SMC3	1.04e-113	0.591025		TOMM7	1.19e-10	-0.260289		HNRNPLL	5.59e-10	-0.371515		YIPF3	0.0093859	0.270232						SIRPA	3.42e-124	0.434453		FOXQ1	0	0.587277
EXOSC9	1.49e-11	-0.258294		STAT1	1.91e-22	-0.303794		ZFAND2A	7.49e-14	-0.336889						NUDT21	1.14e-108	0.590799		H2AFX	0.00277467	-0.262747		MT-ATP6	5.17e-05	-0.372771		KLHDC7B	4.75e-05	0.269991						OTUD1	3.31e-22	0.431636		TFPI	0	0.586594
OTUB1	2.62e-10	-0.258415		NDUFA11	1.39e-34	-0.304014		RGS1	1.31e-09	-0.337164						CKAP5	1.42e-111	0.590072		GZMA	0.000104966	-0.267806		MT-ND1	4.45e-07	-0.374872		NKG7	0.000154689	0.268443						TNFSF13B	5.74e-10	0.431236		GPRC5A	0	0.586454
GET3	3.58e-13	-0.258869		IFI27L2	3.19e-34	-0.304227		CD69	1.58e-22	-0.340876						PAICS	1.67e-218	0.589109		INPP4B	3.77e-08	-0.269214		FYB1	2.07e-10	-0.37701		CTBS	0.00182866	0.26404						DMXL2	5.89e-65	0.430667		CAV1	8.56e-124	0.584556
TMED9	3.09e-09	-0.259072		SEM1	5.82e-32	-0.304667		YPEL5	3.28e-14	-0.344127						PTMA	5.92e-115	0.588708		TNIP3	1.67e-11	-0.269521		CAPG	2.33e-08	-0.389176		LNPEP	0.00119406	0.262461						ADGRE2	1.42e-107	0.427862		KLK1	0	0.583782
NAA38	5.12e-08	-0.259315		POMP	2.56e-35	-0.305881		KLF6	7.9e-25	-0.344771						BARD1	2.43e-258	0.588453		PLEK	1.65e-06	-0.26961		PAG1	1.71e-11	-0.406033		COMMD2	0.00243218	0.261329						MCTP1	9.96e-58	0.42747		TSC22D1	4.64e-133	0.583384
ST8SIA4	1.25e-09	-0.259323		SELPLG	3.26e-33	-0.306004		PHACTR2	5.03e-34	-0.345599						ANLN	0	0.587343		SH2D1A	0.00238488	-0.270514		PECAM1	4.05e-11	-0.417737		ABHD17A	0.00287616	0.260832						VAMP4	0.00210595	0.425067		SOX9	0	0.582508
PPM1G	2.24e-09	-0.259512		ZYX	2.27e-28	-0.306203		PHLDA1	8.18e-19	-0.345977						HJURP	0	0.58608		TPST2	2.75e-09	-0.272744		FKBP1A	5.12e-12	-0.42451		ODF2L	0.00554821	0.260434						MGAT1	0.000191711	0.422555		ANGPTL4	1.67e-186	0.582291
ACAA2	5.02e-14	-0.259771		SELENOH	1.96e-31	-0.30631		FURIN	4.98e-37	-0.34694						PSMB3	5.49e-67	0.58603		LINC02195	1.45e-07	-0.273889		RGS2	0.00983036	-0.42538		CD52	0.000577985	0.25987						NRP1	6.18e-98	0.421624		FAM3B	0	0.581226
CD247	8.39e-08	-0.259798		CHCHD2	4.56e-39	-0.306772		SGK1	3.86e-28	-0.351262						YWHAQ	1.6e-63	0.585612		TCF7	4.62e-05	-0.274358		GPR25	1.38e-08	-0.426201		MZB1	3.65e-05	0.259511						FPR3	1.14e-274	0.419261		G0S2	4.49e-50	0.580658
CALCOCO2	8.92e-09	-0.260242		ATP5PO	4.13e-37	-0.30709		SAT1	7.47e-17	-0.353005						SET	3.6e-59	0.584943		HLA-DMB	1.12e-17	-0.277662		ALOX5AP	7.07e-11	-0.431441		PDIA6	0.0080745	0.258229						C3AR1	1.94e-13	0.418304		TMEM98	0	0.580106
KRTCAP2	4.49e-08	-0.260428		PGK1	5.22e-34	-0.308547		MARCKSL1	1.7e-27	-0.357231						SKA2	1.12e-161	0.581312		TUBB2A	3.61e-09	-0.279256		GPR183	9.74e-09	-0.432169		TBK1	0.00243789	0.257993						RAB5C	0.000541494	0.418196		VSIG2	7.47e-253	0.577933
DCTN3	1.02e-10	-0.260776		ITGB1	6.72e-29	-0.309509		PFKFB3	4.47e-20	-0.358628						LCP1	2.31e-52	0.581116		TUBB4B	0.000486852	-0.279429		AQP3	1.36e-07	-0.442823		C1GALT1	0.00843879	0.257115						QKI	4.58e-07	0.415721		MT-ND3	7.72e-08	0.577435
MCM5	5.83e-11	-0.260878		PSMB6	4.72e-36	-0.309747		PER1	1.71e-29	-0.358905						SGO2	0	0.580515		SMC4	1.22e-07	-0.279607		ICOS	1.29e-08	-0.445362		PEF1	0.00118121	0.2561						SAMHD1	0.000351594	0.413121		COX5B	2.3e-18	0.577125
FAM53B	1.81e-14	-0.261032		SRP9	1.26e-33	-0.311193		TNFRSF18	1.05e-30	-0.360484						CDC45	0	0.578929		MATK	1.46e-08	-0.280238		MT-ND3	4.62e-06	-0.447289		LINC01358	1.45e-07	0.253945						ANXA5	0.00963973	0.410314		SLC44A4	0	0.575064
PSMA5	1.95e-09	-0.26106		HIST1H1E	2.26e-11	-0.312324		RGCC	3.71e-07	-0.361368						GNLY	2.04e-12	0.578368		CNN2	4.81e-07	-0.281681		CD83	0.00847392	-0.447824		TRIM38	0.00215443	0.252837						CPM	1.38e-52	0.410313		COL6A1	3.43e-163	0.574737
NDUFB3	6.92e-10	-0.261105		SYNGR2	2.43e-28	-0.312329		HSPA8	3.47e-50	-0.367719						HMGA1	1.43e-64	0.577227		ISG20	9.13e-07	-0.283476		GZMK	0.00247884	-0.450723		PTK2B	0.0077276	0.251619						VAMP8	0.00110485	0.409646		PRDX1	2.91e-24	0.572232
SPCS2	2.45e-09	-0.261393		TPI1	7.85e-29	-0.312387		TMIGD2	1.74e-35	-0.368883						CD74	4.92e-43	0.575169		MT-CO3	0.00829695	-0.287163		NR4A1	0.000395348	-0.458902		RPS4X	0.000389481	-0.251006						MBOAT7	6.51e-06	0.408615		CEACAM5	7.03e-181	0.569692
PSMD4	2.09e-08	-0.261832		MIEN1	5.99e-41	-0.312801		CD55	3.76e-18	-0.369287						MYL6	2.55e-84	0.574472		CD38	2.2e-08	-0.288097		MTRNR2L12	1.38e-08	-0.467659		RPLP2	5.24e-05	-0.252509						P2RX4	3.12e-09	0.408541		MAL2	0	0.569331
ALDOA	7.24e-09	-0.262011		ZNRF1	3e-30	-0.312836		TCF7	1.15e-29	-0.373712						MAD2L2	3.53e-119	0.574405		RPL23A	3.58e-29	-0.288343		TRAV1-2	4.33e-06	-0.468444		RPS5	0.00373787	-0.253823						CLEC7A	3.39e-33	0.408496		RAC1	2.67e-23	0.565035
CD84	7.37e-11	-0.262156		PSMA7	1.66e-33	-0.314114		SQSTM1	1.6e-27	-0.376201						ILF2	1.66e-83	0.571573		RPL38	2.31e-13	-0.296577		CD2	4.22e-18	-0.477715		IARS	0.00630571	-0.256219						CYP27A1	4.59e-38	0.407942		CDC42EP1	0	0.564715
SRI	6.5e-08	-0.262324		TAGLN2	6.07e-32	-0.315001		AC020916.1	7.16e-26	-0.377522						TPM3	1.76e-69	0.568344		CD99	5.11e-16	-0.29812		SLAMF1	4.2e-16	-0.481945		RPS2	3.24e-05	-0.266013						CLEC4A	7.7e-128	0.407815		YBX3	1.99e-72	0.5646
COMMD8	1.98e-12	-0.262473		VDAC1	8.9e-36	-0.315104		ZFP36L1	4.94e-31	-0.379855						PSMB8	2.48e-60	0.568106		CYBA	7.2e-22	-0.300991		DNPH1	2.7e-13	-0.493757		RPL6	0.000101643	-0.266393						NECTIN2	9.95e-43	0.40632		MARCKSL1	1.66e-33	0.563113
RAP1B	6.96e-10	-0.262489		LCP1	2.65e-25	-0.315715		GADD45G	2.57e-24	-0.384557						DBI	1.25e-63	0.567642		ATP5F1E	1.49e-21	-0.301884		NELL2	3.24e-17	-0.495965		YWHAZ	0.00427454	-0.267923						SLC16A10	9.33e-60	0.406181		IL1B	1.14e-41	0.562061
SEPTIN1	7.38e-10	-0.262513		ENTPD1	5.01e-21	-0.315838		FTL	2.66e-25	-0.39118						IFI27L1	0	0.567393		RPS15A	3.01e-46	-0.30283		ITGAE	4.6e-13	-0.502644		RPL8	0.000297922	-0.270369						THBD	5.3e-116	0.405209		AKR7A3	0	0.561821
GABARAP	1.22e-11	-0.262569		GABARAP	2.03e-38	-0.317258		JUND	7.36e-56	-0.392076						HNRNPR	1.27e-80	0.56637		ITGB1	1.46e-05	-0.31077		RBPJ	5.29e-13	-0.505297		RPL21	0.00025604	-0.270555						MCL1	0.000339865	0.403176		CTSZ	3.13e-52	0.561263
MACF1	8.68e-08	-0.263056		WDR1	1.23e-31	-0.317854		HSPA1A	2.84e-35	-0.396302						SHMT2	2.57e-160	0.565682		CMTM7	3.36e-12	-0.312248		AREG	4.94e-08	-0.507599		RACK1	0.00043834	-0.272014						IFIT2	0.000109517	0.401296		CXCL17	1.97e-168	0.561136
TMPO	1.72e-06	-0.263177		CAPZB	2.07e-38	-0.320279		H2AFX	1.15e-29	-0.397651						KIF14	0	0.56427		SUB1	3.13e-08	-0.313554		DUSP1	1.16e-06	-0.512607		RPS13	0.0006223	-0.276107						DENND5A	1.24e-28	0.401196		SNHG29	1.88e-10	0.559729
ROCK1	7.92e-08	-0.265757		SEC61B	1.83e-39	-0.321156		AL138963.4	9.49e-19	-0.399328						IFI16	2.25e-67	0.564144		IFI6	0.00056479	-0.313923		SIT1	7.13e-17	-0.517951		RPL10	7.69e-06	-0.284748						RASSF4	8.33e-19	0.400572		AKR1A1	9.39e-57	0.558395
MIS18BP1	4.93e-10	-0.265947		PRDX5	1.09e-32	-0.322922		EIF4A3	4.48e-31	-0.402782						BAZ1B	1.22e-100	0.562821		RPS21	8.6e-31	-0.313954		ITM2C	2.89e-11	-0.527931		SMIM19	0.00444989	-0.287667						MS4A4A	5.27e-187	0.40013		SDCBP2	1.22e-251	0.558336
MAD2L2	6.44e-12	-0.2662		IFITM2	3.04e-21	-0.32393		SERTAD1	6.28e-27	-0.405034						CDC6	0	0.56079		CRIP1	6.92e-15	-0.315939		JUN	2.29e-10	-0.542639		RPS3A	1.85e-05	-0.298182						NOP10	0.000562682	0.398616		CAPN8	0	0.557694
CRIP1	7.69e-20	-0.266239		FURIN	3.14e-37	-0.324115		LMNA	3.22e-34	-0.405911						COX6C	5.6e-60	0.559971		TBCD	8.89e-12	-0.316808		TMIGD2	4.15e-13	-0.562307		RPS8	4.58e-06	-0.304591						THEMIS2	1.56e-19	0.396921		ALDH1A1	0	0.55461
KMT2A	1.31e-07	-0.267542		ANAPC11	1.77e-38	-0.324648		SPRY1	7.1e-29	-0.40891						RAD51	0	0.559176		CYTOR	1.98e-10	-0.317359		ZNF331	6.12e-05	-0.562353		RPL19	1.45e-05	-0.30639						S100A6	0.000412754	0.395949		AEBP1	7.92e-185	0.54889
MPST	6.94e-14	-0.267842		NOP10	3.7e-38	-0.324649		PABPC1	6.66e-49	-0.409361						RFC2	2.08e-213	0.558696		MT-ND4L	5.47e-05	-0.320807		DUSP4	3.78e-08	-0.59103		SNRPA1	0.00839789	-0.307567						NFKB1	0.00241967	0.394197		MT-CYB	1e-07	0.547645
GLIPR2	2.64e-09	-0.268787		PYCARD	2.7e-37	-0.324852		TOB1	2.2e-29	-0.411219						PDCD5	7.94e-104	0.557699		MX1	4.8e-07	-0.321406		STMN1	7.46e-05	-0.600683		YBX1	0.0081926	-0.308544						C1orf162	6.13e-14	0.393076		HSBP1	5.42e-47	0.546424
FYN	2.09e-11	-0.268802		PHPT1	1.03e-35	-0.325533		SLC2A3	4.88e-19	-0.411553						RBBP8	2.14e-258	0.554486		MT-ND2	0.000186272	-0.321527		CTLA4	5.47e-13	-0.603576		RPS14	2.2e-06	-0.309479						HEXB	6.51e-06	0.392052		CD68	7.64e-174	0.545192
ENSA	9.54e-10	-0.269425		C4orf48	6.82e-39	-0.325622		SOD2	8.41e-17	-0.41625						TXN	1.58e-63	0.554152		HMGA1	7.2e-09	-0.3217		JUNB	7.6e-06	-0.608493		EEF2	0.000680217	-0.315258						RNF19B	0.0090553	0.389069		KCNQ1OT1	4.83e-56	0.544962
TAF15	9e-09	-0.269527		TPM3	5.86e-35	-0.325622		HSPA1B	9.4e-49	-0.419651						UQCC2	2.01e-127	0.553612		MT-CYB	8.57e-06	-0.32948		FOSB	4.9e-05	-0.619171		CNIH1	0.00788657	-0.316979						GNG10	8.78e-06	0.385421		ATP5MC3	1.39e-15	0.543846
RNF187	4.58e-12	-0.269688		SUMO2	1.58e-37	-0.327014		TUBA1A	2.49e-31	-0.422723						PSMA7	2e-56	0.553183		MT-ND1	1.32e-05	-0.333486		JAML	3.14e-18	-0.621684		C12orf57	0.0082567	-0.318192						PLIN3	8.25e-05	0.383674		C1R	7.84e-139	0.539203
TMEM14B	6.89e-08	-0.270072		LINC02446	2.37e-19	-0.327497		DNAJA1	4.17e-47	-0.429274						HIST1H2BH	6.86e-177	0.552622		RPS29	1.4e-21	-0.333554		EGR1	0.000372062	-0.624421		AP3D1	0.00227345	-0.335711						GM2A	2.48e-18	0.38231		RPL23	1.99e-09	0.538498
ARF1	1.36e-11	-0.270076		CEBPD	1.75e-22	-0.329951		DNAJB1	5.59e-58	-0.429373						DCTPP1	1.56e-141	0.552203		DGKZ	5.21e-12	-0.33525		COTL1	1.28e-24	-0.631939		YPEL5	0.0051156	-0.337709						GPX4	2.56e-05	0.379451		FTH1	1.29e-18	0.536334
UQCRC1	2.89e-09	-0.270166		NDUFA4	1.14e-41	-0.331714		SNX9	7.91e-47	-0.429527						ORC6	0	0.551373		RESF1	1.15e-09	-0.335398		CD82	1.42e-22	-0.658534		RPS6	2.99e-05	-0.337742						VSIG4	1.35e-154	0.378435		ACTN1	2.83e-222	0.535925
TBC1D2B	9.4e-13	-0.270346		LSP1	1.51e-37	-0.332197		IER3	6.11e-30	-0.430273						C17orf49	1.08e-80	0.551072		RHOB	0.000339419	-0.338696		GADD45G	1.25e-15	-0.676186		EEF1A1	2.64e-09	-0.338521						LAPTM4A	0.00224944	0.376367		CDHR5	0	0.534221
CCR5	5.58e-17	-0.270509		C17orf49	4.37e-39	-0.334605		RORA	4.92e-29	-0.430949						RBX1	1.15e-77	0.549378		IER5L	0.00172765	-0.340301		RGS1	7.38e-13	-0.683448		EIF3L	0.00798704	-0.343728						MAN2B1	4.17e-05	0.375162		PTTG1IP	1.63e-91	0.533872
WDR83OS	6.39e-11	-0.271535		NDUFA13	7.48e-38	-0.334935		IER2	7.28e-33	-0.43374						SNRPF	2.42e-82	0.548199		HLA-DQA2	3.99e-14	-0.340346		CXCR6	1.11e-16	-0.702803		HNRNPDL	0.00241417	-0.365166						RAB13	3.88e-26	0.372768		MUC3A	3.48e-307	0.533829
UQCR11	6.58e-13	-0.271755		OSTF1	3.18e-34	-0.33594		UBE2S	8e-29	-0.435005						COX6A1	7.95e-63	0.544744		APOBEC3H	1.28e-14	-0.342742		FOS	2.71e-07	-0.730544		ZFP36L2	0.0026019	-0.36719						NUCB1	0.00900473	0.37273		MIF	2.8e-19	0.532455
FLNA	5.89e-07	-0.272013		EIF5A	2.17e-34	-0.335951		CSRNP1	6.32e-38	-0.444137						IFI6	2.48e-55	0.544476		SYTL3	3.59e-10	-0.345767		PHLDA1	3.12e-08	-0.747529		RPSA	3.8e-06	-0.371688						PTPN12	3.59e-15	0.371472		LSR	8.39e-128	0.532077
CD7	1.69e-09	-0.272052		CTSA	8.86e-42	-0.336511		CREM	2.92e-36	-0.444669						DCTN3	8.45e-68	0.543225		CD63	2.72e-09	-0.349516		SIRPG	1.1e-30	-0.764985		RPL3	8.16e-06	-0.37588						GADD45B	0.000372607	0.370164		CTSL	4.43e-104	0.532075
ATP5F1E	2.67e-17	-0.272414		UQCR10	1.73e-41	-0.337477		PPP1R15A	3.73e-36	-0.450579						ATP5MF	4.9e-66	0.542025		PMAIP1	0.00051084	-0.349586		FABP5	1.86e-25	-0.766476		HDAC1	0.00863607	-0.378628						MXD1	0.00030839	0.369491		TST	8e-249	0.531622
MYO1G	3.55e-11	-0.272549		RORA	1.38e-23	-0.337825		GADD45B	7.56e-28	-0.450754						UBE2I	1.24e-69	0.541695		NUCB2	4.04e-12	-0.351283		PDCD1	1.07e-26	-0.786813		ABLIM1	0.0031848	-0.387963						HES1	1.03e-12	0.368601		HEBP2	4.88e-38	0.528499
AKT1	5.03e-12	-0.272782		CISH	5.51e-20	-0.3382		NR4A2	3.08e-35	-0.45229						RBBP7	1.03e-113	0.539772		GSTP1	1.93e-11	-0.35426		CD27	1.47e-39	-0.842974		ZFP36	0.00183216	-0.401217						RNF13	0.000214566	0.368369		COL6A3	8.5e-75	0.528423
SQOR	3.6e-14	-0.273213		DNPH1	2.66e-30	-0.338347		HSP90AB1	7.1e-64	-0.452316						SUMO2	7.43e-62	0.539695		FABP5	6.18e-10	-0.358445		CCL20	6.2e-15	-1.25195		ALDOA	0.00143931	-0.41094						PGD	5.92e-06	0.368266		ST14	0	0.527381
MGAT1	4.1e-11	-0.273261		MYL12B	8.77e-48	-0.338356		IER5L	8.31e-41	-0.452955						PARK7	4.75e-52	0.537817		F2R	2.63e-16	-0.36188		KLRB1	2e-18	-1.27303		SLC25A3	0.000636632	-0.413083						SQSTM1	0.000253062	0.3675		KRTCAP3	0	0.525635
AP2M1	2.98e-09	-0.274094		DBI	8.81e-39	-0.338684		TUBB	0.000683277	-0.454503						CDK2AP2	1.27e-58	0.537104		KLRC1	1.57e-06	-0.361932		LTB	3.93e-18	-1.49887		CXCR4	0.00460235	-0.417671						MPEG1	4.19e-190	0.364994		AGPAT2	4.49e-52	0.522651
CMC2	6.35e-10	-0.274705		SNRPB	5.64e-37	-0.33921		TIMP1	4.78e-13	-0.458649						CAP1	1.88e-53	0.53656		EGR1	1.02e-06	-0.363646		CXCL13	4.57e-21	-1.70012		GPX4	0.00301164	-0.423944						RNASEK	0.000169553	0.36455		FILIP1L	8.16e-264	0.522641
CACYBP	1.89e-06	-0.274784		RAC2	3.27e-51	-0.340684		HSP90AA1	8.89e-70	-0.463707						CCT5	3.28e-84	0.533859		HMGB2	0.00593985	-0.36414						H2AFJ	0.00106466	-0.428766						LGALS9	7.25e-05	0.362339		MT-CO1	5.75e-05	0.519021
SUPT3H	6.8e-12	-0.275049		CISD3	2.04e-39	-0.341783		RGS2	6.09e-27	-0.466097						ZNF367	0	0.533017		IFITM2	3.73e-09	-0.364295						DDT	0.00302242	-0.433089						CD300A	4.15e-10	0.361859		BLVRB	2.76e-88	0.51721
RALGDS	5.36e-11	-0.275354		TMSB10	8.91e-48	-0.342202		MT-ATP8	5.89e-28	-0.468887						MTHFD1	3.45e-170	0.531987		AHNAK	1.06e-13	-0.368601						LIME1	0.00106922	-0.437577						ARRB2	0.00224134	0.360751		TM9SF2	5e-36	0.51585
CAPG	5.56e-06	-0.275359		ABRACL	2.41e-38	-0.342829		HSPD1	5.32e-42	-0.474668						DAZAP1	2.13e-83	0.530498		SLA2	2.22e-10	-0.374181						JUNB	0.00949054	-0.458708						CD302	5.15e-63	0.357441		SPON2	1.05e-11	0.51327
PARP1	6.81e-10	-0.276041		TSPO	3.15e-36	-0.343246		SOCS3	9.4e-38	-0.47476						GGH	0	0.530147		FYB1	4.96e-25	-0.375228						CTSW	0.00284595	-0.467679						FOXO3	3.41e-05	0.356014		FCGBP	2.29e-51	0.512952
COX6A1	3.31e-14	-0.276164		XCL2	0.000402915	-0.344849		TRAV1-2	4.92e-25	-0.475251						RBBP4	3.46e-76	0.530137		MT-CO1	5.06e-13	-0.381156						MT-ND1	1.4e-05	-0.470095						ATF3	0.00082434	0.353329		LMO7	5.21e-173	0.507695
PLEK	1.15e-08	-0.276516		HSBP1	4.15e-46	-0.348207		IER5	2.33e-38	-0.477565						HPRT1	8.6e-112	0.530063		ARID5B	6.61e-11	-0.383559						RPL5	4.85e-08	-0.472052						MT-CO2	0.000144895	0.352838		CALML4	0	0.507552
NCKAP1L	1.16e-12	-0.27668		CD38	3.89e-35	-0.348428		TNFAIP3	4.87e-41	-0.47878						NDUFB3	1.04e-84	0.529992		PECAM1	1.09e-15	-0.383568						EEF1G	1.68e-05	-0.480298						COLGALT1	2.66e-07	0.352691		LGALS2	2.14e-304	0.50545
CNN2	8.77e-09	-0.277069		PRDX2	6.45e-43	-0.348744		HSPA6	1.18e-08	-0.481542						RNASEH2C	6.67e-129	0.529905		SLF1	6.02e-14	-0.384925						TCF7	0.00142345	-0.483369						SDC2	1.1e-94	0.351045		RBPMS	0	0.505038
FKBP8	4.44e-10	-0.277084		CKLF	8.31e-29	-0.349054		ZNF331	1.26e-30	-0.484019						TXNDC17	1.85e-114	0.529385		HMGN2	4.42e-06	-0.385041						ERF	0.000758022	-0.483504						NR4A3	0.00948442	0.350352		HILPDA	5.57e-132	0.504641
RBX1	2.51e-09	-0.277176		NDUFB3	1.55e-47	-0.349057		NEAT1	8.6e-22	-0.486963						ACTR3	8.61e-50	0.527663		PCED1B-AS1	3.32e-13	-0.388248						DDIT4	0.00101232	-0.484125						VEGFA	4.16e-26	0.350284		CLIC4	0	0.504066
SRGN	9.98e-21	-0.277231		PSMB9	1.54e-40	-0.349125		AQP3	1.75e-41	-0.488214						SHCBP1	0	0.526629		SLAMF7	2.78e-19	-0.388819						PABPC1	2.96e-05	-0.492943						SLC15A3	4.38e-159	0.349897		ASPH	2.22e-177	0.50155
APMAP	8.32e-12	-0.277562		RANBP1	1.46e-36	-0.349704		NFKBIZ	3.52e-38	-0.497863						SGO1	0	0.525676		IQGAP2	5.37e-17	-0.391691						MT-ATP6	0.000498037	-0.516432						MT-CO1	0.00513356	0.347978		AMN	0	0.501263
TANK	1.21e-09	-0.277715		IL2RG	7.61e-39	-0.350206		TSC22D3	8.52e-46	-0.498126						CCDC34	0	0.524526		H2AFZ	7.65e-12	-0.401607						RPLP0	1.76e-08	-0.516644						CYBA	1.11e-06	0.346732		EMP2	0	0.500706
SERPINH1	0.000283928	-0.27798		TXN	3.46e-35	-0.352495		ID3	2.58e-41	-0.504061						PSMB6	3.1e-67	0.524445		KRT19	1.73e-05	-0.402341						NR4A2	0.00594059	-0.51693						DOCK2	0.00489708	0.345465		CTNND1	0	0.498854
WIPF1	1.88e-09	-0.27811		UQCRQ	6.33e-40	-0.354119		HSPB1	9.58e-25	-0.515931						NDUFA6	7.02e-65	0.523839		SAMSN1	7.33e-09	-0.403637						INSIG1	0.00332242	-0.535712						CD86	6.27e-31	0.345312		AHCY	1.23e-79	0.49856
CD3E	7.94e-30	-0.278823		TMSB4X	1.36e-95	-0.35462		TSPYL2	1.57e-32	-0.5221						POLR3K	2.59e-146	0.523794		TIGIT	8.4e-17	-0.411381						EEF1B2	5.84e-07	-0.553829						FGR	7.34e-16	0.344213		APLP2	8.22e-95	0.498037
PSMD13	1.21e-10	-0.279109		CAP1	5.07e-37	-0.356999		FTH1	5.6e-38	-0.527214						SDF2L1	3.25e-68	0.521884		PLAAT3	2.7e-20	-0.411642						MT-CO1	1.78e-08	-0.554082						LGALS3BP	4.13e-08	0.342794		ERGIC3	3.89e-26	0.494121
BUB3	9.29e-10	-0.279334		ARPC4	9.33e-40	-0.357543		BAG3	2.24e-32	-0.549376						CNN2	6.87e-44	0.521838		IFITM3	1.44e-08	-0.414534						MT-CO2	1.66e-07	-0.575516						LMNA	2.78e-05	0.342115		PDIA4	9.41e-52	0.494107
SCAND1	3.29e-11	-0.279344		NDUFS6	3.48e-42	-0.357624		ZFP36	1.37e-60	-0.5496						PAQR4	0	0.520984		DTHD1	2.52e-22	-0.417438						MT-ND4	0.0011545	-0.627023						ARMH3	0.00527683	0.339684		DNAJC15	3.18e-26	0.493112
HSD17B10	2.33e-13	-0.279761		GNG5	1.13e-42	-0.357713		EGR1	3.24e-17	-0.550883						ATP5PF	5.53e-61	0.520866		MT-ND3	1.65e-06	-0.418943						MT-ND4L	9.75e-07	-0.629026						HEXA	0.000983398	0.339261		LAMA4	8.61e-243	0.49286
S100A4	5.05e-13	-0.280211		MYL12A	6.46e-45	-0.359245		ATF3	2.41e-27	-0.55265						MELK	0	0.520312		MT-ND5	2.22e-07	-0.428664						MT-CO3	1.98e-07	-0.641073						TXNRD1	0.00506342	0.339127		TXNDC17	6.7e-40	0.492443
SKA2	1.08e-16	-0.280284		TYMP	1.47e-36	-0.359951		SPOCK2	1.86e-48	-0.554984						HIST1H4F	8.38e-131	0.519706		SAMD3	5.48e-22	-0.433909						TUBB	0.00658806	-0.69182						PRKAR2A	0.000253628	0.336334		CCND1	0	0.491034
TADA3	7.05e-14	-0.28043		MIF	6.1e-48	-0.36337		MT-ND4L	4.86e-71	-0.558773						TRIM28	1.7e-82	0.517596		CLDND1	2.26e-05	-0.441777						MT-ND2	2.57e-06	-0.747725						TRIB1	1.02e-07	0.336262		TSPAN13	2.55e-245	0.490752
PPP1R12A	5.2e-11	-0.280449		ARPC3	4.35e-55	-0.364496		JUN	8e-75	-0.559516						PSMB9	3.42e-56	0.515917		S100A10	5.31e-13	-0.442191						KLF2	0.00144336	-0.784147						LGALS2	3.93e-32	0.334146		EIF6	4.75e-29	0.490751
RNF19A	2.01e-10	-0.281044		CALM3	1.06e-38	-0.364505		HSPH1	5.17e-51	-0.561894						ARHGDIA	4.3e-59	0.51476		MT-ND4	8.1e-10	-0.446425						MT-CYB	1.89e-10	-0.817553						ABCA1	8.65e-36	0.328454		TIMP2	1.46e-156	0.487643
ACAP1	4.7e-09	-0.281087		KLRD1	5.5e-28	-0.364806		MT-CO1	1.49e-97	-0.562991						PSMA4	9.73e-86	0.511915		GLIPR2	1.75e-17	-0.46223						MTRNR2L12	2.97e-05	-1.34604						SLCO2B1	1.39e-81	0.328048		MUC13	0	0.485437
NDUFB8	4.38e-10	-0.281471		ABI3	3.35e-33	-0.367404		SERPINH1	4.19e-33	-0.563025						NCAPG2	0	0.511849		MT-ND6	0.000139512	-0.464559														DRAM1	2.65e-18	0.327556		EFNB2	6.21e-162	0.484225
CD96	2.54e-10	-0.281728		SEC61G	4.24e-45	-0.368425		NCR3	1.02e-52	-0.56845						XRCC5	9.98e-63	0.511251		METRNL	1.18e-14	-0.468064														SH3PXD2B	4.32e-67	0.327125		ERBB2	0	0.482726
TRGV10	0.00213541	-0.281857		EMP3	4.86e-34	-0.368866		TUBB4B	6.34e-61	-0.573619						RBM3	9.08e-50	0.51108		KLRC4	9.34e-21	-0.46931														NCF1	0.00295014	0.326597		SPINT1	0	0.482275
ABHD17A	4.53e-10	-0.281882		PSMB8	5.34e-40	-0.369179		MT-ND5	2.31e-58	-0.583978						ATP5F1B	2.83e-55	0.511043		CMC1	5.49e-07	-0.47498														CD9	0.00193447	0.326267		COX5A	1.75e-24	0.481478
AKIRIN2	1.95e-10	-0.281972		C12orf75	2.26e-35	-0.36955		MT-ND6	6.73e-33	-0.593092						SNRPA	1.79e-92	0.509394		PTPRCAP	1.19e-10	-0.476076														OSBPL11	2.66e-06	0.325409		IFNGR2	0	0.4811
PREX1	2.39e-09	-0.282044		NKG7	4.49e-13	-0.37026		NR4A1	1.37e-62	-0.601598						SRSF10	3.21e-72	0.50928		YBX3	1.5e-28	-0.481907														MGLL	1.3e-07	0.324841		MYDGF	9.64e-34	0.480549
BAX	5.28e-07	-0.282095		AP2S1	1.12e-46	-0.371368		NFKBIA	1.79e-67	-0.602046						CDK2	3.7e-302	0.506514		ANXA1	5.98e-09	-0.487269														DAB2	6.16e-61	0.324342		MGST2	0	0.480275
LIMS1	4.05e-10	-0.282194		CRIP1	4.71e-35	-0.372285		GEM	9.78e-27	-0.616086						MXD3	0	0.506328		IFI30	1.15e-07	-0.49634														PIK3AP1	1.61e-05	0.32415		AZGP1	0	0.479307
NAB1	4.19e-16	-0.282728		PDIA6	8.35e-40	-0.375573		RHOB	1.35e-47	-0.630971						LSM3	6.92e-99	0.506094		EMP3	5.57e-24	-0.497004														ALDH2	2.9e-32	0.324073		CTSH	4.59e-87	0.479217
MBD2	1.06e-09	-0.282743		HLA-DRB1	1.23e-12	-0.378348		CDKN1A	2.06e-62	-0.636116						CHAF1A	0	0.505106		EOMES	1.11e-17	-0.498171														FLOT1	0.00195235	0.323858		HDLBP	7.19e-47	0.479098
METRNL	1.25e-08	-0.282784		ACTR3	2.24e-41	-0.3803		MT-ND1	2.72e-73	-0.638142						CDKN2A	1.44e-142	0.504584		LY6E	3.93e-22	-0.510932														CMIP	4.04e-05	0.323274		PSMB5	5.99e-65	0.478919
PPP5C	7.55e-14	-0.282949		LY6E	6.48e-31	-0.381253		MT-ND2	9.73e-78	-0.645749						RFC4	1.39e-213	0.504527		PLAAT4	3.35e-36	-0.513767														STAT6	0.000265188	0.323221		TCIM	0	0.476049
TWF2	1.91e-10	-0.283029		ARPC5	2.08e-40	-0.381669		MT-CYB	9.83e-124	-0.65578						SAC3D1	4.75e-273	0.504253		ITM2A	1.43e-17	-0.525167														ADPGK	0.00131077	0.320958		MPST	2.38e-50	0.474638
SPN	1.96e-09	-0.283328		SPOCK2	8.9e-25	-0.386179		HIST1H4C	5.18e-21	-0.657707						NEIL3	0	0.502691		ITM2C	1.44e-07	-0.533383														STAB1	8.19e-183	0.318852		CDK2AP1	5.33e-97	0.469777
COX6B1	3.63e-12	-0.283365		NDUFC2	7.94e-53	-0.387975		MT-ND3	9.26e-85	-0.657757						NCAPD3	4.11e-214	0.502579		CCL4L2	1.43e-39	-0.536637														SIGLEC12	4.58e-144	0.318085		ABCC3	0	0.467499
PPM1M	6.28e-13	-0.283901		COTL1	5.93e-19	-0.391003		MT-CO2	2.52e-110	-0.658377						TOPBP1	9.38e-172	0.50143		RPS27	8.19e-103	-0.538616														LGALS4	3.23e-08	0.317046		HES1	0	0.467149
PSMD8	1.18e-10	-0.283997		IFI30	3.89e-12	-0.391398		MT-ATP6	1.26e-100	-0.665212						HAT1	8.32e-118	0.500918		XCL2	3.15e-14	-0.544401														NR1H3	6.73e-22	0.314669		LINC00342	1.29e-22	0.466963
COX5B	7.32e-10	-0.284527		PTMS	4.09e-37	-0.391753		MT-ND4	1.45e-82	-0.665743						GGCT	1.8e-140	0.499585		XCL1	9.78e-10	-0.544937														CPD	0.00284264	0.314193		NME4	2.32e-158	0.464985
SLFN5	3.42e-08	-0.284536		CD7	7.39e-45	-0.391792		JUNB	8.82e-86	-0.675163						PPM1G	2.87e-62	0.498985		MT-ATP8	0.00172422	-0.54703														HUWE1	0.00760468	0.31267		FSTL1	4.32e-210	0.46489
BCL2L11	2.2e-08	-0.284914		ACP5	6.13e-32	-0.397364		STMN1	7.37e-17	-0.680648						HIST1H2BJ	2.72e-112	0.496963		HIST1H4C	9.01e-06	-0.55628														LDLR	0.000110698	0.311709		CDH17	0	0.464532
PECAM1	1.23e-09	-0.285161		S100A10	1.48e-32	-0.402109		TUBA1B	6.02e-34	-0.687942						LDHB	2.49e-48	0.496499		LITAF	3.06e-22	-0.561685														ADAM9	1.37e-23	0.308903		SLC9A3R2	8.19e-275	0.46291
RALY	3.67e-09	-0.285831		CD3D	3.92e-58	-0.402519		MT-CO3	4.48e-118	-0.692884						BUB3	8.91e-51	0.496483		MTRNR2L12	1.56e-09	-0.563375														RAB10	0.0015394	0.308618		AGR3	0	0.460939
UBXN4	3.79e-11	-0.285996		PRELID1	1.73e-49	-0.404879		BTG2	3.7e-74	-0.702723						HADH	1.11e-163	0.49624		TUBA1B	7.37e-07	-0.564711														PICALM	0.000269723	0.305342		PITX1	0	0.460482
MYH9	3.88e-10	-0.286773		TNFRSF18	3.62e-31	-0.408257		FOS	2.85e-75	-0.705641						YWHAE	1.04e-72	0.495511		PIK3R1	1.82e-18	-0.573341														LAMTOR2	0.00038168	0.305184		TMEM45B	0	0.459819
IL2RB	1.02e-09	-0.286778		COX5B	6.51e-50	-0.408514		CD83	1.42e-44	-0.72577						CALR	3.21e-31	0.494666		IFITM1	2.44e-40	-0.575026														SPNS1	0.00748858	0.304005		MFGE8	2.9e-67	0.459245
PAXX	6.32e-10	-0.287156		XCL1	8.85e-09	-0.410287		MTRNR2L12	3.99e-14	-0.748058						CDCA4	1.55e-183	0.494009		RPS26	1.43e-15	-0.575613														LRRC25	3.94e-201	0.301995		ASCL2	1.43e-192	0.459239
S100PBP	1.6e-14	-0.287455		ARPC2	1.21e-58	-0.412838		DUSP1	2.34e-106	-0.781488						DDX11	0	0.493058		TUBA4A	7.39e-25	-0.578904														NFKBIE	0.00101728	0.301479		CNN3	0	0.458235
COMMD7	2.98e-12	-0.287647		ALOX5AP	2.39e-31	-0.413155		KLRB1	1.76e-57	-0.807193						FIBP	2.35e-94	0.492472		TNFSF9	2.52e-07	-0.584068														PLEKHO1	0.00111243	0.301251		POMP	2.56e-16	0.458016
AP2S1	1.6e-14	-0.288103		PSMB10	1.09e-45	-0.415345		FOSB	3e-83	-0.925042						DSN1	0	0.492311		CRTAM	1.5e-22	-0.584278														REL	0.00596364	0.300331		POF1B	0	0.457915
NEAT1	0.00848107	-0.288489		BST2	2.76e-46	-0.415659		AREG	4.66e-66	-1.05664						HIST1H3G	0	0.49226		CTSW	9.7e-25	-0.589923														PTTG1IP	1.13e-06	0.299763		NPDC1	3.37e-83	0.456782
NDUFA12	4.33e-13	-0.288586		TRAV1-2	9.35e-12	-0.419359		CCL20	1.79e-61	-1.1909						TOMM5	7.08e-64	0.492197		KLRK1	1.02e-40	-0.594944														CSTA	5.94e-113	0.299684		GLUL	2.01e-49	0.455772
PAG1	4.29e-08	-0.288767		LINC01871	5.51e-37	-0.419988		KLF2	1.59e-71	-1.26425						KIF4A	0	0.492018		VCAM1	1.56e-24	-0.59534														MEGF9	1.52e-07	0.298813		LAMB3	0	0.454949
GBP1	1.4e-09	-0.289723		NDUFB2	1.26e-50	-0.421103		LTB	2.29e-82	-1.32839						SNRPC	2.48e-81	0.491075		HLA-DMA	8.62e-35	-0.601437														ZFYVE16	4e-08	0.298249		CREB3L1	0	0.452855
OSTF1	9.23e-10	-0.289983		ACTG1	2.28e-57	-0.421685		IL7R	4.58e-156	-1.59867						CCT6A	8.27e-58	0.491024		TMSB10	1.05e-97	-0.601451														TLR2	2.64e-104	0.297958		NDUFC2	2.15e-26	0.450814
HNRNPA2B1	3.37e-18	-0.289991		PSMB3	2.04e-47	-0.423439										TMEM109	2.82e-85	0.489856		AOAH	2.95e-34	-0.605753														SPCS2	0.00869862	0.297135		LINC01133	0	0.450728
ZBTB38	1.98e-09	-0.29016		UCP2	2.95e-43	-0.424456										SLC1A4	7.35e-165	0.487602		CCL3	2.42e-18	-0.614177														SCPEP1	0.00248079	0.295074		RPL8	5.4e-08	0.450393
ANAPC11	3.05e-10	-0.290212		ATP5PB	1.14e-56	-0.427207										SUPT16H	3.18e-93	0.487353		IDH2	2.04e-40	-0.645351														HIP1	0.0061359	0.294928		MT-ND5	1.11e-06	0.447621
RAB11B	2.27e-13	-0.290418		NME2	5.63e-47	-0.430123										PSMD8	8.32e-56	0.487011		KLRD1	3.58e-31	-0.67401														HSPH1	0.000298843	0.294598		GALE	9.88e-164	0.447037
SERF2	2.15e-29	-0.290507		HOPX	1.74e-30	-0.431518										RHOA	5.47e-61	0.486467		KIR2DL4	4.84e-26	-0.686382														EHBP1L1	0.0037553	0.293809		HSD17B2	0	0.446871
AKNA	5.01e-08	-0.290639		PPIB	2.76e-52	-0.433066										POLD3	3.93e-226	0.484736		ITGB2	1.68e-39	-0.696647														RALB	0.000207568	0.292771		PRSS8	0	0.445096
TAGAP	0.000916466	-0.290837		IFITM3	1.18e-28	-0.437909										DIAPH3	0	0.484133		OASL	3.16e-40	-0.69733														CIC	0.000759438	0.291828		TACSTD2	0	0.444549
RAC1	2.09e-10	-0.291687		CORO1A	1.89e-65	-0.438629										NUTF2	6.36e-86	0.483725		HLA-DQB1	3.79e-40	-0.700318														ZNF652	0.00557066	0.291136		ITGB4	0	0.444503
NDUFS8	3.78e-11	-0.29193		PGAM1	3.61e-53	-0.440138										SUMO3	1.45e-83	0.483239		APOBEC3G	7.24e-38	-0.701271														YBX1	0.00634381	0.289867		CTNNA1	1.24e-83	0.442679
SRSF9	8.58e-12	-0.292253		PSMA2	3.35e-54	-0.44022										PRKDC	2.35e-82	0.483104		CCL4	6.48e-49	-0.707615														LTBR	4.72e-26	0.289451		MRPL57	6.32e-24	0.442232
NCR3	3.07e-05	-0.292435		FKBP1A	8.44e-55	-0.441155										DCXR	1.22e-52	0.482288		LIME1	5.66e-43	-0.7109														BMP2K	3.52e-09	0.286449		GPR160	0	0.441419
CHST11	8.13e-11	-0.292814		COX6A1	5.93e-63	-0.443329										EIF4A1	1.37e-43	0.481892		CST7	7.86e-49	-0.748047														TIMM13	0.00903805	0.286151		FLNB	6.01e-210	0.441144
UQCR10	1.27e-11	-0.293405		EFHD2	3.53e-47	-0.444508										PSMA6	2.95e-61	0.481768		HLA-DQA1	1.73e-47	-0.753895														ATP6AP1	0.00107992	0.285427		NME1	4.38e-48	0.440878
TMBIM4	5.45e-10	-0.293544		TMIGD2	3.97e-31	-0.44523										SRSF3	1.28e-49	0.481422		COTL1	3.76e-65	-0.784256														SLC8A1	1.49e-149	0.284732		CDH1	0	0.440396
CARHSP1	2.56e-12	-0.293615		CFL1	3.8e-91	-0.446255										MIF	1.08e-37	0.48122		STMN1	3.73e-15	-0.784875														ZNF267	0.00143922	0.284079		S100A9	4.73e-36	0.439755
SFMBT2	7.23e-16	-0.294962		ANXA2	5.02e-46	-0.446835										EBP	9.7e-132	0.48107		CD27	4.45e-47	-0.804455														AP1B1	0.0062194	0.282604		TM4SF20	1.06e-294	0.438404
TBCB	9.58e-14	-0.295008		ATP5MF	1.11e-54	-0.452373										MZT2A	8.13e-60	0.480744		GZMB	2.87e-51	-0.832434														ERGIC1	0.00188148	0.282376		CTTN	0	0.437831
PPP4C	5.5e-12	-0.295598		VIM	5.92e-41	-0.453072										UQCRC1	1.37e-76	0.480674		CXCR3	1.63e-61	-0.838095														UBE3C	0.00641799	0.282307		PTGR1	0	0.436702
ZFAND2A	0.00013748	-0.296964		GSTP1	6.19e-42	-0.455423										FAM111A	2.4e-84	0.480488		LGALS1	9.14e-24	-0.894508														SERPINB6	2.57e-05	0.28217		GNG5	1.34e-20	0.436284
PSMA6	1.82e-12	-0.297229		HMGN2	7.09e-26	-0.456898										NDUFB2	1.86e-48	0.480028		KLRC2	2.51e-40	-0.909628														AMPD2	0.000473597	0.28209		USH1C	0	0.434726
UBE2L3	6.56e-12	-0.297552		TIMP1	2.2e-16	-0.458007										NRM	9.61e-264	0.479127		CXCL13	1.07e-29	-0.95408														SLAMF8	2.43e-18	0.280393		VEGFA	0	0.434096
CLTA	3.57e-13	-0.29858		KLRB1	3.98e-18	-0.465003										NDUFB6	7.62e-82	0.478405		TRBV9	2.45e-18	-0.991678														IRAK3	1.35e-72	0.27812		KDELR2	6.79e-34	0.430994
TAP2	5.71e-11	-0.298675		PPP1CA	1.25e-58	-0.467201										AC011603.2	6.1e-157	0.477563		HLA-DPB1	3.2e-87	-1.0173														BST1	2.54e-107	0.277953		VWA1	0	0.430676
ZFP36L1	0.000119836	-0.298983		CLIC1	2.71e-75	-0.472579										ESCO2	0	0.477075		KLF2	2.32e-15	-1.02015														POR	0.00475599	0.277467		CHCHD10	5.39e-20	0.43055
EPSTI1	2.21e-11	-0.299055		COX8A	2.33e-58	-0.473584										CLTA	6e-65	0.476921		CD8B	4.09e-124	-1.0277														GRB2	0.00733228	0.276031		RRAS	3.02e-80	0.430548
ARHGDIA	1.22e-11	-0.29911		ENO1	4.72e-52	-0.474385										AURKA	1.54e-183	0.476371		LINC02446	1.35e-50	-1.05549														OGFRL1	8.9e-08	0.275753		VCAN	4.53e-216	0.430539
TPM3	5.66e-17	-0.299553		LAG3	4.37e-35	-0.475304										VDAC1	4.53e-66	0.475958		HLA-DPA1	3.88e-91	-1.08913														SLC31A2	3.79e-24	0.275173		ROMO1	2.73e-23	0.42932
PSMB6	8.82e-12	-0.299777		IFI6	3.58e-30	-0.475878										CSNK2B	4.21e-49	0.475821		CD74	1.33e-96	-1.09626														PTPN18	0.00218111	0.274263		ITGB1	1.95e-36	0.428224
IFI35	7.43e-15	-0.30008		COX5A	1.73e-65	-0.483847										SPC25	0	0.475456		NKG7	1.05e-99	-1.13959														DOCK4	5.01e-107	0.273435		CAVIN3	0	0.426163
WAS	5.28e-12	-0.301274		COX6C	4.7e-67	-0.48604										GSTO1	4.3e-84	0.475145		ZNF683	1.93e-61	-1.17307														ZZEF1	0.00192551	0.271999		MGLL	1.13e-219	0.42585
CXCR3	4.06e-07	-0.301802		GZMH	6.52e-19	-0.49										TESC	1.85e-102	0.475049		HLA-DRB5	1.35e-86	-1.24655														TTYH3	0.00744451	0.271571		IDH1	2.58e-87	0.425312
GNAI2	1.17e-15	-0.30306		PKM	3.76e-48	-0.496271										DEPDC1B	0	0.474779		CCL5	1.61e-216	-1.32257														SUSD6	0.00350958	0.27057		ARPC1A	6.41e-53	0.424042
LCP2	1.07e-13	-0.303221		CAPG	1.45e-48	-0.497733										IMPDH2	5.25e-104	0.473825		HLA-DRB1	7.75e-135	-1.51551														METRNL	0.000263814	0.269207		CAVIN1	6.87e-279	0.423898
IRF9	4.06e-11	-0.303836		PSME2	2.2e-62	-0.503751										BRCA2	0	0.473195		HLA-DRA	1.01e-92	-1.53334														OAZ1	0.000264972	0.268787		MPZL1	2.59e-283	0.423225
SYT11	7.53e-14	-0.304511		ZNF683	1.83e-22	-0.504981										SERBP1	4.21e-45	0.471947		IFNG	1.02e-69	-1.58694														DBNDD2	9.8e-08	0.26754		FBLN1	4.78e-258	0.421169
UBL5	4.65e-13	-0.304861		PFN1	9.91e-113	-0.509138										RNASEH2B	8.57e-86	0.469593		GZMH	2.76e-156	-1.95198														NUPR1	2.32e-40	0.267439		TRIB1	2.35e-108	0.420659
SP140	6.31e-11	-0.304879		NCR3	6.88e-33	-0.513183										TMSB10	2.33e-52	0.468999		GZMK	9.06e-87	-2.07881														AC011446.2	5.88e-05	0.266495		CLDN15	1.39e-255	0.419207
TRG-AS1	9.71e-08	-0.305264		SH3BGRL3	1.9e-92	-0.514451										H3F3A	4.24e-49	0.468446																		CCDC88A	4.22e-10	0.266332		TJP1	0	0.419138
LASP1	4.92e-15	-0.30578		MYL6	5.65e-115	-0.515301										TPGS2	1.58e-119	0.467603																		KCTD12	2.7e-61	0.264758		ERRFI1	4.62e-62	0.418817
SEPTIN7	8.64e-15	-0.305783		ARPC1B	1.82e-82	-0.524712										PRELID1	1.05e-48	0.467411																		YWHAG	0.000637744	0.264549		SULT1C2	0	0.418771
ATP5PF	5.44e-11	-0.306224		CD63	5.41e-51	-0.532309										PTBP1	7.95e-72	0.466575																		FNIP2	7.47e-25	0.264027		ID3	4.24e-34	0.41862
GADD45G	4.18e-10	-0.306689		TRBV9	7.18e-08	-0.534152										P4HB	1.43e-55	0.466516																		STX11	0.000187567	0.262459		CD63	4.98e-17	0.418483
PSMB1	1.58e-12	-0.30693		CD52	8.38e-71	-0.539624										ARPC4	2.24e-49	0.466178																		TMEM167B	0.00364978	0.260863		FN1	1.33e-154	0.417298
CISD3	1e-12	-0.307049		LGALS3	6.19e-55	-0.54496										MEA1	5.44e-71	0.464996																		SLC16A3	0.00109549	0.260844		CFB	0	0.415512
LPXN	2.71e-12	-0.307192		HLA-DRB5	1.95e-31	-0.546414										ACAT2	3.98e-122	0.464851																		ENG	3.95e-08	0.260392		H2AFJ	1.56e-31	0.415029
CBLB	1.33e-09	-0.307487		GAPDH	6.7e-94	-0.546957										SLC43A3	5.99e-204	0.464459																		GRASP	4.09e-16	0.2591		TM4SF5	0	0.414852
ITGAL	1.92e-12	-0.307529		ATP5MC3	1.73e-78	-0.550204										MTHFD2	6.53e-81	0.463498																		LACTB	3.91e-05	0.258761		SLC40A1	1.53e-305	0.414083
NOP10	9.34e-13	-0.307754		ACTB	3.55e-136	-0.569316										SNRPA1	1.8e-96	0.462129																		GNG5	0.00442703	0.258383		FBLIM1	0	0.412231
BATF	4.94e-10	-0.308699		TPM4	6.19e-68	-0.576359										KIF20A	0	0.461917																		PLXNC1	4.94e-06	0.256488		SLC39A4	1.77e-78	0.411654
RBCK1	1.28e-12	-0.308712		GZMA	3.84e-32	-0.590169										TIMELESS	0	0.461443																		ABL2	1.6e-14	0.253533		DST	0	0.41087
MYO9B	4.82e-13	-0.309172		PRF1	9.8e-49	-0.606099										GPI	8.71e-47	0.45995																		GPR137B	0.00971638	0.252124		QPRT	1.07e-156	0.410332
SHISA5	1.09e-12	-0.310121		TUBB	2.05e-29	-0.629341										RPL39L	6.88e-231	0.457561																		ACP2	1.04e-06	0.251538		COX6A1	1.01e-12	0.409267
DIAPH1	2.27e-11	-0.310884		HLA-DRA	1.21e-32	-0.660992										INCENP	2.59e-246	0.457524																		LILRB1	4.23e-14	0.251041		PSMB3	1.51e-09	0.407922
SEC11A	5.48e-12	-0.311006		KRT19	5.76e-10	-0.724283										SUZ12	1.56e-72	0.457193																		HNRNPK	0.00777039	-0.251048		C3	1.07e-274	0.407619
POMP	1.28e-13	-0.311546		MT2A	5.81e-47	-0.731243										NDUFA2	1.26e-59	0.457118																		RAC2	0.0012903	-0.254855		RPLP0	1.9e-15	0.406684
C9orf16	2.18e-12	-0.311786		CCL20	1.35e-31	-0.732513										SRSF9	8.71e-55	0.456629																		RPL5	0.00674576	-0.255122		ASAH1	6.6e-62	0.406191
SCAMP2	1.63e-13	-0.311888		S100A6	6.37e-118	-0.752069										UNG	9.61e-101	0.456556																		CCDC90B	0.00586919	-0.255454		HMGCS2	0	0.405217
RNASEK	1.66e-16	-0.312156		S100A11	1.03e-115	-0.814849										PPA1	2.69e-56	0.456505																		RPL15	0.000442013	-0.25549		ATP5MC1	1.18e-30	0.404404
C5orf56	4.1e-12	-0.313314		LGALS1	1.2e-49	-0.828531										NDUFS6	1.52e-64	0.456289																		STK17A	0.00119692	-0.255822		MPC2	6.18e-18	0.403135
GPI	5.98e-13	-0.31373		S100A4	2.74e-134	-0.863515										ATP5F1C	1.3e-53	0.456033																		RPS18	0.000460419	-0.25584		TINAGL1	0	0.402474
DUSP23	8.17e-16	-0.314182		GZMB	1.21e-81	-0.921336										S100A4	1.88e-30	0.455829																		COPS3	0.00490101	-0.257037		NDUFC1	2.2e-33	0.401707
CDK6	8.28e-16	-0.314663		LTB	1.06e-29	-0.958637										LMNB2	8.37e-187	0.454495																		RPL39	0.00018314	-0.257726		ANXA3	0	0.400407
MYL12B	7.17e-22	-0.316702		GNLY	9.97e-46	-1.41607										APOBEC3C	3.1e-69	0.454369																		NPM1	0.00312669	-0.25783		GAS6	0	0.400386
SRP14	3.88e-21	-0.317541														COMMD4	1.3e-119	0.453973																		EIF2B1	0.00513875	-0.259424		ASL	1.5e-103	0.400331
PHYKPL	4.42e-10	-0.317675														CKS2	1.73e-36	0.453509																		RPS3A	9.72e-05	-0.261927		PRDX5	6.33e-17	0.400169
NFIL3	2e-14	-0.318133														HNRNPC	3.53e-42	0.453028																		RPL19	0.000114657	-0.261999		MSRB2	4.14e-160	0.39991
CORO1B	4.11e-10	-0.318728														HINT2	2.23e-86	0.452013																		RPL4	0.00802277	-0.262424		MLPH	0	0.397862
RAB8B	4.28e-12	-0.319111														LRR1	1.3e-266	0.452006																		EIF2A	0.00899547	-0.264541		CYC1	3.3e-22	0.397368
FBXW5	6.17e-15	-0.31915														UQCRQ	1.42e-56	0.451863																		GRAP2	0.00858976	-0.264635		GMDS	9.01e-44	0.396857
RANBP1	2.16e-09	-0.319601														GNAI2	1.22e-42	0.451078																		SKAP1	0.00539559	-0.264637		LTBR	0	0.396804
LCK	1.47e-17	-0.319779														MDH1	3.34e-60	0.44971																		TMA7	0.00697529	-0.265504		ATP5MF	4.39e-12	0.395168
CDKN2A	2.8e-21	-0.319918														COX7B	2.82e-48	0.449572																		NACA	0.000809794	-0.267523		ERBB3	0	0.395143
HMGN1	6.45e-13	-0.320726														NDUFA4	1.17e-45	0.449284																		ITFG2	0.00970542	-0.271874		NDUFB2	4.23e-18	0.394935
ETFB	8.87e-14	-0.321131														PSMB10	1.81e-41	0.4488																		PPP6R1	0.00635514	-0.272009		MUC5B	7.6e-250	0.394587
CD99	9.74e-20	-0.321299														PPIH	3.77e-118	0.446177																		RPL10	7.57e-06	-0.272975		MRPS24	3.81e-28	0.393364
ATP5IF1	1.04e-13	-0.321719														RNPS1	3.76e-59	0.445664																		RACK1	0.000243053	-0.273664		CLTA	3.15e-23	0.392952
TRAPPC1	1.27e-14	-0.321783														BOLA3	5.42e-107	0.444795																		TMEM259	0.00942947	-0.273751		PLXNB2	0	0.392588
FUT8	1.03e-19	-0.322446														POLA2	1.05e-288	0.443052																		RPL6	2.55e-05	-0.273802		NDUFB7	2.16e-24	0.392582
OAZ1	8.06e-32	-0.32358														HAUS4	1.84e-169	0.442757																		MZT2B	0.00716909	-0.274384		FAM114A1	0	0.392543
NFATC2	5.88e-13	-0.324061														ACAA2	1.83e-90	0.442435																		RPL29	4.99e-05	-0.274608		RCN1	1.23e-141	0.39177
CYBA	5.53e-26	-0.324477														XRCC6	8.78e-49	0.441402																		FAS	0.00151988	-0.27464		RAB31	1.51e-133	0.388527
PPP1R16B	1.3e-11	-0.325116														YEATS4	4.09e-152	0.441153																		SLC38A1	0.00651714	-0.275328		PPIB	4.49e-16	0.387907
ECH1	3.31e-14	-0.325177														RMI2	0	0.440735																		HLA-A	6.42e-07	-0.276409		LAMC1	0	0.387855
CSNK2B	1.51e-14	-0.325397														NDUFB11	8.67e-44	0.438405																		RPL10A	0.000550234	-0.276641		PPIC	0	0.387632
DTHD1	3.68e-14	-0.325872														ZDHHC12	2.52e-113	0.436611																		RPL36	0.00113147	-0.276781		AL138963.4	2.27e-21	0.38732
TRBC1	4.32e-05	-0.328003														MIS18BP1	7.92e-80	0.436492																		IFITM1	0.00427514	-0.277123		TRIM31	0	0.387264
CEBPD	1.18e-07	-0.328248														WDR76	6.21e-283	0.435499																		RPS14	2.13e-05	-0.277287		CFH	6.17e-101	0.386755
TYMP	1.55e-10	-0.32979														MSH6	8.38e-122	0.435398																		ARHGDIB	0.00023945	-0.277497		KDELR1	4.43e-22	0.386107
NCOR1	4.42e-12	-0.330159														RPS27L	3.11e-52	0.43442																		RAP1B	0.00524683	-0.278156		TGM2	9.25e-173	0.385975
SMC4	5.55e-19	-0.330229														PXMP2	4.91e-217	0.433663																		RPL24	0.000147939	-0.278647		NR2F6	0	0.384734
ITGA1	8.92e-15	-0.330731														KPNB1	5.09e-60	0.429996																		UBA52	0.000532094	-0.282168		PLPP3	0	0.384654
TSPAN5	3.74e-18	-0.331439														HIST1H2AE	1.5e-133	0.429891																		KANSL2	0.00688645	-0.282505		PDK4	7.71e-200	0.384214
ARF6	2.59e-14	-0.331538														SLC25A3	4.07e-39	0.429763																		WRNIP1	0.0055762	-0.282853		WARS	6.73e-32	0.384082
CELF2	6.38e-12	-0.332053														LRRFIP1	5.73e-34	0.429692																		RPL13	1.67e-06	-0.283777		GRTP1	0	0.384034
ANXA6	7.67e-14	-0.332504														SF3B2	6.46e-51	0.429449																		RPL26	1.57e-05	-0.283903		CCL15	6.8e-294	0.384033
ATP5F1C	2.22e-13	-0.332771														MBD2	2.3e-56	0.429247																		LIME1	0.000993536	-0.284053		SH3YL1	2.75e-91	0.383924
COX5A	1.05e-14	-0.335789														MCM10	0	0.428307																		RPL30	2.93e-06	-0.284556		SEC61G	3.17e-18	0.383832
ARPC5	3.5e-11	-0.336405														HNRNPU	1.89e-33	0.428247																		PPDPF	0.00927408	-0.28534		SELENBP1	0	0.383676
NDUFS6	1.05e-14	-0.33691														CCT8	2.57e-56	0.427976																		TXNIP	0.00641359	-0.285834		NDUFB9	4.93e-15	0.383159
AOAH	3.97e-13	-0.337147														PARP1	1.07e-60	0.427749																		TMEM263	0.00692912	-0.28664		PYCR1	0	0.382854
CENPX	1.26e-15	-0.338532														HAUS1	1.15e-146	0.427586																		RPS19	1.08e-05	-0.286846		CKAP4	0	0.382339
APOBEC3H	3.94e-17	-0.339185														PGK1	1.33e-37	0.42745																		SLA2	0.00448756	-0.286854		MRPL12	3.34e-48	0.382072
LMNB1	2.49e-15	-0.339367														PRDX2	1.05e-53	0.426554																		KRI1	0.00670883	-0.288857		CNPY2	6.51e-35	0.381577
MT1E	4.47e-17	-0.339796														ECT2	0	0.426306																		COX7C	0.0029783	-0.28896		ICAM1	2.18e-15	0.381382
DEK	1.16e-10	-0.340785														RAB8A	1.41e-80	0.424816																		RPS23	4.01e-05	-0.28909		MT-ND4L	0.000180902	0.381062
PLSCR1	3.07e-16	-0.341321														NDUFA12	1.61e-60	0.424622																		CD3D	9.6e-05	-0.289712		NUPR1	1.73e-280	0.380695
PSTPIP1	2.43e-15	-0.342382														EFHD2	1.78e-43	0.423892																		HDDC2	0.00429327	-0.291399		UQCRC1	8.27e-26	0.380636
TRAV1-2	0.00104174	-0.342962														KHDRBS1	3.93e-42	0.423549																		RPS20	0.0049889	-0.29203		RPS27L	1.07e-22	0.379414
PLPP1	2.21e-16	-0.343401														RBM17	8.5e-62	0.423233																		RPL35	6.94e-05	-0.292104		LGMN	0	0.378476
ITGB7	9.74e-13	-0.343884														RECQL	6.45e-82	0.423051																		NUP54	0.00374689	-0.294399		TAX1BP3	7.81e-71	0.378395
RAB5IF	5.21e-13	-0.344881														PABPN1	1.02e-47	0.422896																		APBB1IP	0.00356083	-0.294408		NID1	3.78e-266	0.378252
HLA-B	5.36e-67	-0.34511														HNRNPM	3.9e-47	0.422158																		RPL9	0.000149515	-0.294721		MRPL14	5.03e-39	0.378099
DOK2	1.36e-13	-0.345536														NABP2	1.32e-103	0.42047																		HMGN1	0.000642478	-0.295139		ADI1	1.95e-84	0.375389
PRELID1	3.32e-14	-0.346093														ITGB3BP	2.68e-218	0.418556																		TSPYL1	0.00758529	-0.299534		SLC12A2	3.5e-69	0.375219
CFLAR	1.06e-13	-0.346195														ATP5F1A	2.77e-42	0.418405																		PRMT1	0.00840843	-0.299591		PTK2	0	0.374119
CD70	8.66e-19	-0.346256														FAM111B	0	0.418174																		TECR	0.00793027	-0.299828		GUCA2A	7.2e-263	0.371387
MIR155HG	2.56e-16	-0.346463														SSNA1	2.62e-68	0.417962																		TAF7	0.000680508	-0.300552		LLGL2	2.31e-50	0.370669
CD244	1.33e-19	-0.346479														TAF15	1.12e-53	0.417383																		CD52	0.00157554	-0.302293		COMT	6.36e-27	0.370581
ZYX	1.04e-13	-0.347383														TMPO-AS1	1.96e-180	0.417208																		SON	0.000217747	-0.302979		CXCL16	5.4e-196	0.369526
YWHAH	3.51e-12	-0.348389														NAA38	5.64e-68	0.416824																		SIRPG	0.00667201	-0.303126		EFNA1	0	0.368427
BTG3	2.34e-10	-0.348575														GLIPR2	7.54e-53	0.415901																		ACBD6	0.00343721	-0.303849		PCGF2	0	0.368028
POLD4	8.97e-14	-0.348797														THOC3	5.5e-113	0.415584																		SLFN5	0.00759577	-0.304197		AIG1	2.3e-197	0.367403
SLA2	5.89e-18	-0.349059														RAC2	6.39e-46	0.41535																		ABCE1	0.00280442	-0.304341		NDUFA4	3.42e-12	0.367385
PSMA7	2.09e-18	-0.34914														MRPL11	1e-88	0.414953																		RPL22	0.000466031	-0.304717		CEL	2.47e-195	0.367162
GPR174	4.76e-13	-0.349201														E2F8	0	0.414678																		TSEN54	0.00172548	-0.304999		SLIRP	1.5e-52	0.367048
LAYN	9.65e-18	-0.349251														TAGLN2	4.62e-34	0.414666																		SIT1	0.00154893	-0.305646		RPL7	9e-07	0.365732
TMSB4X	2.7e-59	-0.349554														NHP2	4.02e-59	0.414266																		TFAM	0.00327781	-0.306123		LHFPL6	6.46e-90	0.363858
BRK1	1.16e-14	-0.349794														AKT1	1.95e-71	0.414241																		PRRC2C	0.00424719	-0.306679		SDC4	3.23e-76	0.362916
PRKCH	5.63e-13	-0.350782														MRPL37	5.6e-105	0.413809																		EEF1G	0.0026488	-0.307671		ATP6V0B	9.08e-22	0.3629
PTPRJ	1.47e-17	-0.350883														SRM	3.23e-53	0.41341																		CD8B	0.00394819	-0.310455		TSPO	1.98e-16	0.361614
COPE	3.29e-18	-0.351842														HIST1H2AB	1.83e-201	0.413382																		LDHB	0.00113113	-0.310865		MYO10	0	0.36115
COPZ1	5.15e-16	-0.352076														CIAO2A	3.69e-95	0.413381																		ICAM3	0.00538889	-0.311082		NET1	3.37e-206	0.360304
IFI6	4.31e-10	-0.353348														SPAG5	0	0.413288																		MIER1	0.00586917	-0.31166		RNASE4	0	0.359363
RESF1	1.01e-12	-0.35349														HLA-DQA1	5.61e-49	0.41327																		TAX1BP1	0.00256583	-0.314469		PLA2G10	0	0.359075
GALNT2	1.43e-14	-0.35361														MZT1	5.4e-107	0.413205																		PSMB9	0.00334072	-0.315027		SDC1	0	0.358725
HNRNPA3	9.16e-17	-0.353668														CD38	3.8e-79	0.411629																		NKG7	0.000148454	-0.315164		RBM47	0	0.35719
ARAP2	4.81e-14	-0.355747														TUBB4B	1.35e-26	0.411008																		MYH9	0.00271424	-0.315773		IMPDH2	3.64e-37	0.355942
PSMB2	4.04e-17	-0.355829														VRK1	1.06e-154	0.41096																		INPP4B	0.00637049	-0.31662		LAPTM4B	1.72e-107	0.355709
PRDX5	4.81e-17	-0.355959														CLN6	3.45e-157	0.410866																		RPS12	4.64e-06	-0.317507		DHRS11	1.82e-144	0.355608
MAP2K2	2.6e-18	-0.357198														LSM2	3.88e-57	0.410705																		SACM1L	0.00136642	-0.318238		PEBP1	1.17e-13	0.355365
SH3KBP1	3.8e-16	-0.358746														SKA1	0	0.41069																		TNFRSF9	0.00712027	-0.318971		PLBD1	0	0.355193
RASAL3	2.48e-15	-0.360122														RABL6	2.82e-84	0.410368																		SUMO2	0.00272441	-0.32041		NRARP	6.47e-81	0.355188
PSME1	4.38e-28	-0.360267														ARPC5L	6.67e-49	0.41028																		TAF12	0.0040197	-0.321952		SLC22A18	3.86e-78	0.354648
ACTR3	3.67e-17	-0.360588														PPP4C	1.49e-58	0.409967																		RPS15A	2.08e-08	-0.322077		PHPT1	5.08e-24	0.35462
SLF1	1.83e-15	-0.361206														NDUFAB1	1.18e-64	0.408781																		STK17B	0.00258137	-0.32228		PROCR	1.08e-230	0.354281
TESC	1.26e-19	-0.361717														SRSF2	6.34e-36	0.407776																		LY6E	0.0088405	-0.322676		FBP1	1.24e-306	0.35424
TPM4	9.46e-11	-0.36196														CYC1	1.95e-68	0.407701																		KAT7	0.00622842	-0.323272		KLF4	7.81e-192	0.353998
NDUFA13	1.12e-21	-0.362136														HIST1H3H	7.35e-83	0.40654																		BTF3	5.97e-05	-0.324149		TOP2A	2.57e-24	0.353937
PPDPF	1.44e-21	-0.362165														GMPS	3.76e-87	0.406304																		RPL21	5.61e-07	-0.32464		CDX1	0	0.353634
ELOB	4.16e-20	-0.363166														ANAPC15	1.55e-105	0.405845																		RESF1	0.00148937	-0.324759		CEACAM6	8.08e-237	0.353315
TNIP3	1.56e-19	-0.365256														POLR2E	2.14e-54	0.405678																		BIN1	0.00812843	-0.324941		SCD	1.65e-120	0.353011
PHPT1	8.99e-14	-0.365894														UBE2A	1.26e-53	0.405595																		PTMA	1e-07	-0.324966		FARP1	8.75e-292	0.352888
SH2D2A	5.12e-14	-0.36651														POMP	2.49e-42	0.40517																		THEMIS	0.00330164	-0.325008		AK1	1.11e-278	0.352422
HLA-DQA2	9.4e-21	-0.366832														PSMB1	1.18e-46	0.404924																		SEPTIN6	0.00637808	-0.327223		CSRP2	2.12e-166	0.352036
SDF2L1	1.61e-15	-0.368719														EWSR1	9.87e-41	0.404422																		EVL	0.000127603	-0.327616		PCOLCE	2.46e-33	0.351666
MT-ND6	0.0011179	-0.369459														HIST2H2AB	9.85e-157	0.404301																		ORMDL3	0.00458091	-0.329408		LRP1	0	0.351313
ARF5	2.45e-18	-0.369503														MAGOH	3.46e-57	0.404195																		MRPL34	0.00491519	-0.329509		UQCRH	2.02e-11	0.348586
ARHGAP18	2.21e-24	-0.370531														TUBG1	3.45e-263	0.403082																		NSMCE3	0.00336973	-0.329854		JDP2	0	0.347361
PTPN6	5.85e-16	-0.370995														NDUFA11	1.09e-41	0.402591																		EPC1	0.00566808	-0.32992		ENAH	0	0.346532
SAMD9L	5.92e-17	-0.37109														PMF1	6.71e-76	0.401667																		GNAS	4.56e-05	-0.331088		PPIA	4.68e-06	0.34638
LINC02195	4.94e-16	-0.371212														HIST1H2AI	9.02e-158	0.401392																		PIK3R1	0.00375443	-0.331724		NR2F2	0	0.345912
HCLS1	9.72e-19	-0.371538														C1QBP	8.29e-44	0.401145																		BCL11B	0.00959446	-0.332356		DBNDD2	1.49e-72	0.345759
PDIA3	5.86e-15	-0.371626														PCBP2	1.16e-38	0.400939																		SVIP	0.00763245	-0.333214		UFC1	1.41e-15	0.343841
UBE2L6	4.05e-15	-0.372237														RPA1	1.26e-123	0.399817																		GPR171	0.00537473	-0.335491		RBP1	2.31e-269	0.343586
NDFIP2	2.51e-16	-0.37235														XPO1	2.65e-87	0.399385																		SARAF	0.0004132	-0.335747		CRTAP	2.97e-54	0.343574
HOPX	2.25e-07	-0.372581														AURKAIP1	2.39e-53	0.397308																		ZMYM5	0.00882426	-0.33818		MYO6	8.97e-195	0.343433
NEDD9	4.48e-14	-0.372709														TIMM10	4.69e-122	0.395911																		RPS28	2.03e-06	-0.338704		MLEC	8.34e-23	0.343091
SNAP47	5.05e-22	-0.372967														PUF60	6.22e-50	0.394836																		PTPRC	0.000367624	-0.338805		PON2	3.99e-82	0.342846
AC243829.1	7.28e-17	-0.373963														DPM2	2.91e-96	0.393258																		CCNT2	0.00847342	-0.33956		PKP3	0	0.342544
ACTR2	1.35e-17	-0.374691														HP1BP3	4.03e-34	0.392266																		PLEKHF1	0.00651122	-0.340146		SERPINB1	3.83e-16	0.342251
HNRNPLL	2.31e-17	-0.375348														PSMD14	4.68e-88	0.391254																		GOLPH3	0.00392198	-0.340389		SEC11C	1.52e-16	0.34218
PYCARD	1.19e-19	-0.376142														POLD2	1.41e-99	0.391158																		IL2RG	3.85e-05	-0.340739		PLEC	3.14e-31	0.341565
RAB1B	3.48e-17	-0.376948														C21orf58	1.52e-292	0.390639																		SRSF7	0.000284234	-0.341705		COL18A1	9.13e-23	0.341089
IFI16	1.96e-15	-0.378503														RTN3	3.18e-97	0.390349																		BZW1	0.00923034	-0.342056		SCARB2	3.94e-180	0.341011
GPR25	8.03e-16	-0.378828														BAX	6.96e-42	0.389269																		RPS3	2.8e-07	-0.342186		NBL1	2.02e-27	0.340401
DRAP1	7.89e-19	-0.378903														AHCY	1.45e-112	0.38887																		LIMD2	0.000335688	-0.342269		CYP51A1	1.27e-48	0.340354
TAP1	1.57e-15	-0.381369														TMEM160	1.65e-71	0.388848																		ITM2A	0.00362154	-0.342641		DSC2	0	0.340237
ARPC1B	1.71e-22	-0.382003														HSD17B10	9.6e-74	0.388557																		TUBA4A	0.00071143	-0.34276		PMP22	9.25e-214	0.340198
SUMO2	1.78e-25	-0.382044														EXOSC8	8.12e-104	0.388159																		RPL41	2.53e-10	-0.34283		FNDC3B	1.51e-111	0.339839
TBC1D10C	1.03e-16	-0.383987														RHEB	1.21e-52	0.387971																		TRAT1	0.00579707	-0.342897		GRINA	4.52e-41	0.339774
PPIB	8.5e-24	-0.384771														VDAC3	8.12e-77	0.387711																		ARL6IP4	0.00594649	-0.343227		TP53I3	0	0.338963
SASH3	3.38e-19	-0.385191														CSRP1	3.32e-94	0.386136																		RPL27	1.47e-05	-0.345966		TPD52	3.66e-58	0.338897
CD81	1.87e-24	-0.387519														PGP	9.21e-84	0.385342																		USP47	0.00330643	-0.346239		NFIB	0	0.33866
SEM1	1.86e-19	-0.388312														MRPL52	8.93e-68	0.385152																		RPS25	9.32e-08	-0.34914		IFI6	2.73e-18	0.338057
AKAP13	1.23e-16	-0.388666														SMS	8.18e-100	0.384952																		CD3E	2.87e-08	-0.349396		RHOC	9.42e-12	0.338006
ARPC3	5.99e-32	-0.390935														CIP2A	6.06e-292	0.38441																		PTPN7	0.00420342	-0.351666		TRNP1	4.76e-211	0.337934
CLIC3	1.22e-12	-0.391433														UQCRH	2.61e-39	0.384331																		GFI1	0.00570422	-0.351719		LAMB1	0	0.337177
GYG1	1.64e-20	-0.39195														FUBP1	3.19e-58	0.38298																		EIF3H	0.000492574	-0.352825		TPM4	1.24e-15	0.336326
EID1	3.85e-19	-0.392642														CTNNAL1	2.59e-170	0.38292																		RSF1	0.00930743	-0.353223		ATOX1	5.89e-51	0.336068
TNFRSF18	5.59e-14	-0.394496														UBE2L3	1.08e-54	0.382706																		KLRC4	0.00979658	-0.354024		AOPEP	2.45e-199	0.335741
ARPC4	1.64e-22	-0.395447														BUB1B	0	0.38262																		RAB37	0.000933233	-0.354064		TIMM13	6.58e-35	0.335255
SLC9A3R1	4.66e-21	-0.395667														EMP3	7.18e-33	0.381845																		SF3B1	0.000289677	-0.354117		TYROBP	7.55e-08	0.335206
MYO1E	6.49e-20	-0.39632														STOML2	2.14e-73	0.381614																		CMC2	0.00828141	-0.355964		VIL1	0	0.334796
ATP5MF	2.03e-16	-0.397262														SEM1	2.4e-42	0.38157																		CORO1A	4.4e-05	-0.35612		BSG	1.81e-14	0.334376
KLRB1	3.08e-08	-0.397633														NDUFC2	1.09e-47	0.381328																		RPL27A	0.000390878	-0.356863		RARRES1	2.86e-222	0.334375
MIEN1	3.77e-22	-0.397964														HLA-DQB1	6.12e-50	0.380908																		RPL31	0.000137846	-0.357276		AURKAIP1	1.67e-16	0.333778
SRGAP3	7.44e-19	-0.39834														FLNA	3.12e-34	0.380833																		EIF3M	0.00239692	-0.357798		MAPK13	4.45e-73	0.333413
RGS2	3.19e-10	-0.398928														NPM1	7.44e-30	0.379833																		NELL2	0.00137988	-0.35809		AKR1C1	1.07e-278	0.333082
CSK	3.51e-18	-0.399235														NCAPH2	1.55e-191	0.379703																		DENND2D	0.00492588	-0.358321		MMP14	0	0.332859
SH3BP1	7.88e-20	-0.401248														LY6E	1.08e-27	0.379104																		HNRNPDL	0.00141891	-0.358879		BASP1	2.92e-61	0.332474
TPI1	5.37e-19	-0.401383														SNX10	3.59e-119	0.378941																		USP16	0.00980829	-0.359006		SLC6A8	4.17e-213	0.332123
HLA-C	4.23e-85	-0.402475														SF3A2	3.99e-49	0.378182																		SHISA5	0.00226806	-0.359665		PLOD2	0	0.331687
SH2D1A	2.57e-16	-0.404062														STIL	0	0.377804																		RPL35A	3.47e-07	-0.360079		SELENOW	2.9e-12	0.331685
PLAAT3	5.49e-23	-0.404963														UBE2N	1.12e-55	0.376987																		GZMA	0.00378993	-0.360773		FERMT1	0	0.329863
UBC	1.96e-25	-0.405175														COX6B1	4.29e-35	0.376897																		ANKRD44	0.000995007	-0.36146		NANS	5.11e-60	0.329732
DUSP5	5.68e-09	-0.405764														PHPT1	4.85e-53	0.37662																		NFATC3	0.00235167	-0.36392		STAP2	3.66e-217	0.329479
IQGAP1	1.82e-19	-0.406577														ADRM1	8.35e-56	0.376597																		CYTIP	0.00577137	-0.365622		GSTM3	3.05e-153	0.329328
ATP5MC3	1.6e-18	-0.406896														TXNL4A	7.85e-49	0.376563																		GYPC	0.00200754	-0.366281		PTPRK	2e-255	0.329298
ARPC5L	7.99e-17	-0.407179														GLRX3	3.32e-111	0.376341																		CYTOR	0.00655259	-0.366826		HDHD3	1.21e-83	0.329007
CALR	1.45e-15	-0.408695														HIST1H4D	2.68e-173	0.375601																		SF3A2	0.00370286	-0.367355		KLF3	1.22e-102	0.328425
PTTG1	2.58e-16	-0.408856														GTF3C6	1.67e-71	0.375535																		SYNE2	0.0022324	-0.371651		ZKSCAN1	2.26e-54	0.327888
PDIA6	9.84e-19	-0.409802														MRPL14	2.56e-82	0.374858																		EIF3D	0.00561375	-0.371871		WLS	0	0.327014
RAC2	1.47e-42	-0.409803														PSMC5	4.82e-55	0.374567																		RPL36A	1.28e-05	-0.372506		PKIG	3.11e-195	0.326824
GNG5	2.51e-22	-0.410696														RBL1	5.4e-161	0.374189																		EEF1A1	6.18e-10	-0.373474		EGR1	1.51e-13	0.326647
PARK7	8.94e-23	-0.41481														GLRX5	6.87e-83	0.374032																		CD27	0.00562185	-0.374004		TCF4	1.51e-235	0.326433
TRGV2	2.62e-07	-0.414836														ENTPD1	5.47e-32	0.373625																		GPR65	0.00946252	-0.374043		MFAP2	0	0.326344
CAPZB	3.49e-29	-0.41535														ATP5PO	7.58e-39	0.373544																		RPS27A	2.91e-09	-0.375106		SELENOS	6.64e-40	0.326273
PYHIN1	6.08e-20	-0.41599														TTF2	1.27e-149	0.373451																		RBL2	0.000468177	-0.376872		SYNGR2	1.01e-18	0.325978
WDR1	2.29e-17	-0.416956														NUDT5	4.67e-71	0.373049																		EIF4A2	0.00176439	-0.377132		NCKAP1	0	0.325385
IGFLR1	5.31e-16	-0.417206														COPRS	1.75e-153	0.372542																		CD3G	3.64e-05	-0.377661		EHF	0	0.32493
SYNGR2	3.46e-18	-0.41908														COX17	4.57e-60	0.372289																		SLC9A3R1	0.000653449	-0.377665		MYO1B	0	0.324875
MSN	9.63e-23	-0.419166														NDUFS8	8.36e-48	0.371729																		CENPK	0.000657445	-0.378236		LINC02802	9.43e-265	0.323754
ACTG1	4.99e-40	-0.419936														ITGB1BP1	3.65e-73	0.37142																		VAMP2	0.00183691	-0.378999		LTBP4	2.15e-43	0.323705
HSPB1	1.18e-06	-0.421277														PLP2	1.16e-31	0.371025																		PPM1K	0.00647628	-0.380375		CDKN1C	2.04e-43	0.323575
MXD4	1.6e-19	-0.422649														PSMA5	3.77e-45	0.370079																		SYTL1	0.000659056	-0.38115		PDIA6	1.02e-14	0.323391
GALM	5.31e-23	-0.423054														WEE1	1.86e-141	0.369876																		RPS4X	7.64e-09	-0.381186		SNRPE	3.6e-28	0.322729
TLN1	3.14e-20	-0.426629														ARHGAP11A	9.56e-218	0.369637																		IL32	2.26e-07	-0.381229		COMTD1	1.89e-34	0.322207
RNF167	1.36e-20	-0.427182														POC1A	0	0.368923																		TAPBP	0.00203453	-0.382328		CREG1	9.91e-91	0.321952
CHST12	2.27e-27	-0.427299														GPAA1	3.27e-89	0.368713																		BUB3	0.0002146	-0.383374		CUX1	7.31e-109	0.321807
RNF213	4.81e-17	-0.429188														TWF2	6.75e-42	0.368557																		SP100	0.00246237	-0.383697		NAPRT	8.32e-68	0.321685
CMC1	4.18e-11	-0.429966														AL133415.1	9.81e-58	0.36844																		RGS14	0.00263902	-0.384033		AP1M2	0	0.321462
HLA-A	2.95e-100	-0.430719														CCNF	2.2e-272	0.368366																		DDX24	0.000196034	-0.384185		SEMA3B	0	0.321382
JAML	2.96e-18	-0.432816														UFD1	8.06e-68	0.367661																		CD2	1.43e-05	-0.384994		DSG2	0	0.321011
RHOA	4.31e-43	-0.435282														ATP5MPL	4.31e-48	0.367328																		CST7	1.62e-05	-0.386024		VCL	8.01e-176	0.320905
PSMB3	9.31e-23	-0.435396														UBALD2	4.29e-20	0.367233																		CRBN	0.000276826	-0.386144		FAM20C	0	0.320697
ARHGAP9	1.45e-18	-0.435654														RAD51C	1.13e-142	0.366611																		KMT2A	0.00119225	-0.388179		HEBP1	2.13e-80	0.320516
WNK1	3.83e-21	-0.438136														UQCR10	2.51e-39	0.366387																		RPL38	4.94e-06	-0.389793		LMCD1	4.1e-39	0.320405
TOX2	5.41e-24	-0.438794														LSM7	2.75e-44	0.366268																		RPL3	3.16e-07	-0.392904		ECI1	3.03e-52	0.319907
CD82	1.6e-21	-0.440123														MCMBP	8.02e-101	0.365969																		HLA-F	0.000153324	-0.394075		DEPP1	0	0.318073
SPATS2L	2.71e-27	-0.441185														CLIC1	3.61e-34	0.365911																		RPL32	4.32e-09	-0.394594		SMAGP	3.58e-198	0.317613
TRBC2	1e-20	-0.442838														HDAC1	3.53e-60	0.365632																		B3GNT2	0.00627287	-0.397267		CTBP2	0	0.316588
ZNRF1	3.39e-24	-0.443929														COX7A2	2.79e-32	0.364709																		TOMM5	0.00232934	-0.399475		ECM1	4.56e-241	0.316027
LINC02446	3.48e-05	-0.446945														CEP57	2.48e-70	0.364654																		LCK	4.77e-05	-0.400928		F11R	2.67e-140	0.315919
EOMES	3.4e-19	-0.449949														ECI1	3.98e-77	0.364157																		GABARAPL1	0.00168043	-0.401014		GABARAP	1.11e-14	0.314975
CD27	3.64e-10	-0.451048														SNRNP40	1.88e-83	0.363326																		RBMX	0.00209342	-0.401435		FKBP11	6.95e-13	0.3149
SUB1	7.19e-22	-0.452065														MND1	0	0.363122																		PPP1CA	0.00296274	-0.405473		CRB3	0	0.314536
ID2	2.27e-23	-0.452707														HIST1H2BC	3.99e-75	0.363083																		HNRNPL	4.05e-05	-0.409401		GNAI1	2.11e-239	0.314452
REEP5	3.12e-24	-0.4532														MTCH2	1.96e-93	0.362932																		STK4	0.00078762	-0.40964		TESC	3.53e-14	0.314125
CD3G	1.48e-31	-0.454319														CCT3	2.66e-49	0.362622																		RPS2	7.13e-11	-0.410043		COX6C	1.26e-10	0.313961
CDK2AP2	5.62e-18	-0.45559														ARHGDIB	8.67e-43	0.3623																		CD6	0.00269786	-0.411075		GCNT3	0	0.313914
PPP1R18	6.05e-26	-0.455955														FANCG	1.38e-205	0.362021																		RPL13A	1.94e-07	-0.411368		TGFB1I1	0	0.313722
GSTP1	2.36e-19	-0.456674														SELENOH	6.29e-33	0.36179																		RPL37A	3.32e-07	-0.41138		PSMD3	5.63e-24	0.313458
CALM3	1.35e-22	-0.457482														LBR	9.51e-62	0.361774																		CYLD	0.00130308	-0.411445		PALLD	4.33e-187	0.313122
LGALS1	4.8e-06	-0.461857														MRPL13	5.63e-83	0.361582																		HIST1H4C	0.00334456	-0.414098		PDLIM5	8.67e-60	0.31287
LY6E	5.65e-22	-0.462856														DEPDC1	0	0.361426																		RAB1B	0.000438733	-0.414235		IL1R1	1.23e-54	0.312695
PTPRCAP	9.8e-14	-0.46333														GBP1	5.57e-58	0.361347																		RPSA	6.95e-08	-0.415525		ELOB	6.95e-08	0.312493
COX8A	7.16e-27	-0.465382														SLC29A1	3.27e-208	0.361191																		HMGB1	1.18e-05	-0.417273		CYP27A1	0	0.311711
LCP1	7.76e-29	-0.469275														WDHD1	1.35e-253	0.360149																		PDCL3	0.00275377	-0.417298		CHP1	6.76e-80	0.311406
ISG15	8.51e-20	-0.469399														SH3BGRL3	3.96e-32	0.360137																		TAP2	0.00428195	-0.418965		PDGFA	1.34e-245	0.311182
HCST	7.16e-38	-0.46974														PSMA1	3.13e-42	0.360021																		SNHG8	0.003397	-0.419824		INSR	0	0.310905
EFHD2	2.59e-23	-0.470142														ARL6IP4	1.07e-30	0.359489																		TRBC2	0.00309484	-0.422074		RAI14	0	0.310852
CKLF	1.71e-29	-0.470426														RCC2	8.78e-131	0.357724																		NOP58	0.00155061	-0.422316		GFPT1	1.83e-66	0.310281
HMGB1	1.4e-36	-0.471454														ROMO1	7.36e-46	0.357246																		RPS4Y1	0.00986219	-0.42263		PDXK	1.48e-50	0.309878
CFL1	2.41e-66	-0.472921														COPS3	1.15e-82	0.356861																		RPL23A	2.23e-09	-0.424192		C2	0	0.309743
ACTN4	6.35e-25	-0.474501														ATP5MG	4.46e-34	0.355507																		RPS6	9.76e-10	-0.426559		EPN1	2.32e-52	0.3091
DBI	1.81e-25	-0.475351														ABI3	8.36e-34	0.355371																		CD7	5.33e-05	-0.427997		CDC42BPB	0	0.30883
CD8A	1.15e-68	-0.475741														SPC24	0	0.355228																		DEF6	0.000168345	-0.428821		ACY1	2.68e-103	0.307974
SLA	2.79e-18	-0.476245														APOBEC3G	2.01e-28	0.355157																		RPL37	7.05e-10	-0.429954		ANAPC11	1.94e-17	0.306703
PHLDA1	2.23e-10	-0.478322														NDUFB10	7.62e-44	0.355129																		AIP	0.00157873	-0.430834		CHPF	6.05e-102	0.305349
PLAAT4	6.98e-37	-0.480289														HNRNPUL2	6.83e-58	0.354771																		LAG3	0.000719753	-0.434178		PPP1R16A	1.09e-193	0.305052
HMGB2	1.68e-09	-0.48292														PRPF19	1.91e-88	0.353938																		ETS1	2.33e-05	-0.435552		COBLL1	0	0.304686
PTPN22	2.16e-24	-0.482942														BLM	4.84e-146	0.353397																		SIPA1	0.000527417	-0.436045		GSTO1	7.18e-23	0.304586
EVL	3.44e-45	-0.482972														SARNP	1e-70	0.353283																		PHF20	0.00483484	-0.437303		FDPS	1.57e-21	0.303958
RAB27A	1.71e-29	-0.483935														CYB5B	1.67e-85	0.35292																		SNHG6	0.000805346	-0.440548		AK2	1.7e-37	0.303276
CD52	1.1e-34	-0.484029														NUDCD2	5.05e-91	0.352744																		TBC1D10C	3e-05	-0.443925		PAWR	0	0.302848
MYL6	3.41e-62	-0.484963														HSBP1	2.61e-85	0.35265																		DDX18	0.000986956	-0.444627		CLTB	1.3e-13	0.302628
TRAC	1.93e-20	-0.487311														RPLP0	1.42e-31	0.352173																		RASSF1	0.000283065	-0.44521		KCNE3	0	0.302615
PLEKHF1	2.31e-28	-0.487665														ILK	2.74e-63	0.351991																		GZMM	1.26e-05	-0.446197		PRXL2A	1.09e-267	0.302399
ASB2	1.33e-30	-0.489641														BCL2L12	1.38e-183	0.351651																		HOPX	0.000303131	-0.446303		ADAM15	6.94e-149	0.302378
SIT1	1.44e-24	-0.489744														EIF4EBP1	2.08e-96	0.351597																		RPS21	1.38e-09	-0.452489		KIAA1217	0	0.301991
IKZF3	2.18e-23	-0.490093														SSBP1	8.77e-50	0.351518																		PRKACB	0.000119418	-0.457736		NDUFAB1	5.7e-19	0.301813
MIR4435-2HG	8.9e-32	-0.492329														LUC7L2	7.24e-49	0.351108																		DDIT4	0.0022018	-0.47516		SYPL1	2.47e-45	0.301496
PKM	8.08e-18	-0.497028														STK24	8.23e-45	0.350665																		RPL34	8.46e-11	-0.479183		PPP1R14B	6.75e-26	0.30141
PSMB8	1.36e-32	-0.497299														NUDC	1.06e-47	0.350324																		TAF1D	0.00027427	-0.486789		GGH	1.74e-74	0.300591
BST2	2.54e-22	-0.499032														MYL6B	1.75e-144	0.349909																		CD99	3.46e-07	-0.4885		AP2S1	7.07e-21	0.298701
PRDM1	2.14e-18	-0.500468														PSMD2	1.64e-64	0.349697																		CD8A	1.96e-10	-0.493546		AOC1	0	0.29852
RHOC	1.31e-27	-0.503061														CAPZB	2.28e-31	0.349561																		KLRK1	2.59e-05	-0.493883		LAMA3	5.94e-302	0.298028
CD38	7.23e-32	-0.505029														RAD23A	2.85e-50	0.349441																		LINC01871	0.000443787	-0.493951		BMP4	0	0.29763
IL2RG	2.88e-45	-0.505419														SAMD1	2.06e-106	0.347982																		CXCR4	0.00160582	-0.501638		TMPRSS4	0	0.29762
CSF1	5.17e-27	-0.505996														CISD2	8.32e-79	0.3465																		PIK3IP1	7.72e-05	-0.501811		GNA11	0	0.297019
IFI27L2	6.31e-33	-0.50836														PSMG2	1.61e-54	0.34605																		KLRD1	0.00185466	-0.506782		PLTP	2.73e-101	0.296584
ITGB2	7.63e-23	-0.508956														ATP5PB	4.54e-36	0.345334																		RORA	0.000399457	-0.510791		MAP7	0	0.296206
PPP1CA	1.05e-34	-0.511158														NDUFA13	3.83e-27	0.345062																		LBH	1.18e-06	-0.511122		POLR1D	1.48e-14	0.296149
CAP1	2.18e-29	-0.515652														SCCPDH	8.69e-84	0.344856																		ID2	0.00279466	-0.515148		TCEAL4	6.78e-119	0.296142
AC243829.4	7.93e-33	-0.516669														FDFT1	5.85e-52	0.344441																		GAS5	6.26e-05	-0.525506		PRR15L	0	0.295993
CLEC2B	6.99e-24	-0.519339														TXN2	6.71e-75	0.343837																		CXCR6	0.00339054	-0.532231		IL13RA1	0	0.295752
CARD16	4.54e-29	-0.521316														EIF3A	3.33e-47	0.343178																		MZT2A	0.000111058	-0.550986		ATP5F1D	7.75e-10	0.295599
FKBP1A	8.91e-30	-0.523614														ATP5PD	1.63e-34	0.34315																		CELF2	4.17e-06	-0.553669		ANG	0	0.295233
PTPN7	9.38e-31	-0.523621														NDUFB9	5e-39	0.342928																		OCIAD2	5.52e-06	-0.55838		DDR1	0	0.295108
ARPC2	4.15e-52	-0.526411														MAGOHB	2.45e-141	0.34261																		SH2D2A	1.01e-05	-0.564268		SGCB	1.72e-99	0.294954
PSMB10	1.64e-32	-0.53866														PCBP1	3.49e-29	0.342417																		RPS26	0.00273765	-0.577673		HM13	8.99e-22	0.294622
ITM2A	2.94e-23	-0.538918														TADA3	3.21e-65	0.341367																		RPS27	1.48e-15	-0.592503		PTPRF	9.47e-290	0.293705
IL32	4.51e-73	-0.541352														MLH1	8.76e-108	0.341288																		PRF1	4e-06	-0.614459		ALKBH7	3.5e-26	0.293626
UCP2	2.12e-28	-0.541396														PPIB	1.2e-26	0.341051																		MAP4K1	4.31e-07	-0.661282		RAMP1	1.08e-292	0.293454
CRTAM	6.19e-09	-0.542524														ELAVL1	6.86e-79	0.340674																		PTPRCAP	3.48e-06	-0.671281		BEX3	2.98e-56	0.293435
GBP5	3.87e-28	-0.542664														PSMA3	9.88e-56	0.339252																		RPS29	5.11e-12	-0.677619		EBPL	5.53e-35	0.293125
ACTB	6.11e-86	-0.549797														MRPS12	3.61e-75	0.338827																		LINC02446	4.85e-05	-0.932959		TCEAL9	1.21e-215	0.292664
CD2	3.94e-49	-0.551024														NOP56	1.82e-66	0.338024																						SLC39A5	0	0.292581
GZMK	1.12e-08	-0.551808														HLA-DPA1	7.11e-27	0.337864																						ITPRID2	6.37e-89	0.292313
MT2A	2.23e-13	-0.552908														GNB2	4.95e-29	0.337535																						KRT15	3.36e-306	0.292116
C12orf75	1.68e-33	-0.565965														KNSTRN	1.09e-240	0.337185																						MALL	0	0.292088
TNFRSF1B	7.28e-32	-0.57161														IFI27L2	3.11e-49	0.337066																						KIAA1324	1.3e-44	0.292075
LINC01871	4.41e-27	-0.572569														FAM83D	2.89e-85	0.336821																						EPHX1	0	0.291867
FASLG	2.69e-37	-0.574971														CNTRL	9.31e-77	0.336611																						DGAT1	1.84e-47	0.291608
HMGN2	4.13e-21	-0.580548														POLD1	3.43e-222	0.336264																						SPATS2L	8.73e-31	0.291433
PSME2	7.09e-42	-0.581589														CTPS1	2.74e-121	0.336154																						TPT1	0.00022898	0.291
PGAM1	2.76e-37	-0.584108														PMVK	1.81e-77	0.335077																						RND3	0	0.290913
CTSW	3.51e-20	-0.584721														DDB2	1.22e-101	0.335023																						INAVA	1.43e-218	0.289807
CD3D	1.59e-65	-0.588442														TAP1	4.48e-36	0.334681																						GATA6	0	0.289728
OASL	1.73e-28	-0.589145														SF3B4	7.56e-57	0.332912																						AP1S1	5.03e-37	0.289672
CORO1A	5.26e-74	-0.607358														EEF1E1	2.1e-84	0.332752																						HMGA1	1.4e-09	0.289361
ABI3	2.6e-39	-0.608533														GDI2	1.33e-33	0.332192																						DDAH2	1.18e-45	0.288876
GEM	3.83e-14	-0.610884														FKBP3	1.27e-98	0.331546																						RALGPS2	0	0.288267
KLRC2	1.85e-13	-0.614409														TEDC1	6.39e-190	0.331472																						H3F3A	1.03e-06	0.288172
LYST	7.69e-33	-0.61504														DSCC1	0	0.331071																						MCUR1	6.52e-65	0.287974
ZEB2	6.29e-37	-0.616904														PIN1	1.18e-47	0.330962																						DMKN	8.2e-296	0.287803
IDH2	1.41e-39	-0.623802														ANP32A	3.67e-42	0.330589																						GPRC5C	0	0.287671
ANXA5	2.76e-39	-0.623973														SFPQ	3.25e-25	0.330563																						CEBPB	4.91e-22	0.286878
PSMB9	2.95e-62	-0.624292														RUVBL2	1.3e-115	0.330558																						SAT1	5.81e-06	0.286367
BLOC1S1	2.68e-43	-0.625124														RFC5	1.64e-205	0.330424																						ZNF593	2.15e-62	0.285085
LSP1	8.79e-74	-0.626804														PPDPF	1.58e-22	0.33034																						HPGD	8.36e-19	0.284292
HLA-DMA	1.33e-42	-0.627995														GUSB	3.1e-85	0.330075																						ATN1	4.84e-122	0.28428
TOX	8.56e-38	-0.628297														ATP5F1D	3.86e-25	0.329831																						CDK4	9.84e-41	0.284149
APOBEC3C	8.2e-44	-0.629237														TIPIN	4.28e-164	0.329723																						SEZ6L2	0	0.283439
PFN1	3.54e-110	-0.632195														UBA2	2.29e-62	0.329705																						HYI	8.09e-165	0.283213
CYTOR	4.95e-54	-0.639467														PSMD1	2.44e-72	0.329508																						CALU	2.61e-64	0.282995
HLA-DQB1	6.08e-37	-0.640549														EIF3I	8.42e-39	0.329445																						BAIAP2L1	0	0.282879
TNFRSF9	5.03e-34	-0.650872														RRP7A	1.47e-97	0.328979																						GPX3	2.67e-250	0.282823
CTSC	1.7e-47	-0.651071														HNRNPK	2.66e-28	0.328459																						MSLN	0	0.282513
ITM2C	1.78e-19	-0.653702														NDUFB7	1.29e-44	0.328047																						IGFBP6	6.51e-61	0.282303
ENTPD1	1.62e-43	-0.655147														PRPSAP1	4.08e-91	0.327575																						EPS8L3	0	0.281925
CLIC1	1.89e-80	-0.662183														NDUFV2	8.94e-38	0.327286																						INF2	4.52e-207	0.281788
PDCD1	1.96e-37	-0.677751														AP1M1	4.44e-79	0.326624																						ABHD11	1.67e-110	0.28176
HAVCR2	3.51e-45	-0.682411														BUD31	1.24e-56	0.326527																						ZNF503	0	0.281744
ALOX5AP	2.47e-44	-0.683757														POLQ	0	0.326265																						EPAS1	4.44e-42	0.281711
VCAM1	1.65e-33	-0.688035														COPE	4.22e-31	0.326096																						MACROD1	8.87e-163	0.281504
TIGIT	7.49e-35	-0.694264														RAC1	1.79e-36	0.3256																						RHOBTB3	0	0.281027
GAPDH	3.75e-102	-0.700743														POLE4	6.09e-70	0.325572																						LRATD1	0	0.280688
TNFSF9	7.13e-15	-0.701947														MYCBP	3.74e-92	0.325551																						ATP5PD	3.85e-14	0.280155
FABP5	7.41e-35	-0.70912														THRAP3	2.5e-48	0.325171																						CBLC	0	0.280105
SH3BGRL3	1.36e-108	-0.709555														CENPS	7.38e-172	0.324816																						OLFML3	4.32e-227	0.280046
PRF1	3.72e-45	-0.737334														MRPS34	1.06e-43	0.324696																						DAP	6.86e-59	0.279946
ACP5	1.43e-49	-0.743212														TMEM14A	6.08e-79	0.324692																						ALG5	1.24e-55	0.279807
HLA-DQA1	1.8e-48	-0.75046														ATP5MC1	1.01e-44	0.324151																						ETHE1	9.05e-22	0.27963
RBPJ	8.82e-47	-0.752582														VBP1	7.84e-80	0.323425																						C2CD4B	1.13e-39	0.278541
APOBEC3G	2.98e-54	-0.755228														NDUFB4	8.55e-34	0.323288																						MIEN1	5.96e-15	0.278418
KIR2DL4	3.2e-37	-0.758665														PHB	3.33e-54	0.323057																						FAT1	0	0.278404
ITGAE	6.29e-57	-0.759236														SPDL1	4.64e-198	0.322998																						FLOT1	1.32e-38	0.277697
CD63	4.24e-56	-0.775242														EIF4G1	5.39e-48	0.322976																						ATP5F1C	5.1e-12	0.277616
SIRPG	4.03e-56	-0.778788														MSH2	8.66e-122	0.322859																						TRIM2	0	0.277468
CTSD	1.64e-67	-0.788149														RPSA	4.93e-35	0.32283																						TMEM106C	9.52e-28	0.277074
KLRD1	9.04e-37	-0.790346														TIMM8B	8.47e-86	0.322645																						TIMM8B	1.31e-31	0.276296
PTMS	2.97e-56	-0.79077														CCL3	1.22e-27	0.321556																						TSPAN15	9.81e-306	0.274938
CCL20	3.29e-11	-0.796329														MTA2	2.24e-74	0.321261																						CD302	1.32e-248	0.274758
CTLA4	9.89e-36	-0.836368														TMSB4X	6.13e-38	0.321257																						GALNT3	8.86e-131	0.274742
COTL1	8.72e-75	-0.874585														PHGDH	2.74e-203	0.321104																						LAMP1	1.45e-09	0.274563
ZNF683	1.03e-29	-0.884964														CD70	3.47e-37	0.321057																						SNHG18	0	0.274531
CXCR6	3.19e-62	-0.948051														MIR4435-2HG	3.62e-63	0.320597																						FUCA2	2.81e-122	0.27377
HLA-DPB1	2.35e-88	-0.970195														HNRNPL	3.92e-28	0.320481																						MUC17	5.08e-230	0.273594
CST7	1.56e-101	-0.973404														TMEM258	6.07e-33	0.320456																						ZNF703	6.88e-171	0.273568
CCL5	4.17e-135	-0.987711														ARPC3	3.08e-31	0.320209																						CBR1	2.36e-41	0.273253
RGS1	8.69e-59	-1.03255														SKA3	0	0.320181																						CDX2	0	0.272987
HLA-DPA1	6.88e-106	-1.09322														MRPL28	1.5e-82	0.319404																						MYO15B	2.16e-221	0.272577
LAG3	4.13e-92	-1.11902														OIP5	0	0.318966																						EPS8L2	5.64e-43	0.272454
CCL3L1	1.52e-46	-1.11966														CCT7	4.27e-44	0.318537																						TM9SF3	6.43e-33	0.272099
TRBV9	4.52e-12	-1.16396														PSMD7	1.15e-48	0.318444																						MRPL27	2e-40	0.271618
DUSP4	8.9e-78	-1.16923														HNRNPA1	6.78e-29	0.317895																						MYO1C	1.84e-155	0.271608
CD74	2.58e-141	-1.20657														NEDD8	1.68e-30	0.317772																						QSOX1	3.53e-41	0.271329
HLA-DRB5	2.58e-100	-1.2447														ACYP1	4.74e-97	0.316838																						SMARCE1	1.15e-11	0.271202
GNLY	3.12e-19	-1.26188														HIST2H2BF	3.9e-65	0.316662																						KIAA1522	0	0.271158
NKG7	1.89e-155	-1.35338														LAGE3	2.38e-75	0.316588																						TKT	1.56e-15	0.270718
GZMB	3.55e-101	-1.37862														RPA2	1.68e-71	0.316431																						MRPL52	4.23e-18	0.270694
IFNG	3.51e-85	-1.44133														PSMD4	6.81e-50	0.315763																						LPP	1.58e-50	0.270662
HLA-DRA	1.94e-93	-1.51455														SF3B6	6.29e-41	0.314387																						DANCR	2.9e-25	0.270504
CCL3	6.44e-59	-1.51801														CKAP2	2.06e-51	0.314261																						KIF1C	2.12e-112	0.270427
HLA-DRB1	2.47e-159	-1.60795														NFATC2IP	3.81e-77	0.314252																						SLC44A1	6.34e-150	0.270389
GZMH	1.4e-118	-1.61981														DCAF7	2.48e-54	0.314209																						ARID3A	8.55e-99	0.270197
CXCL13	8.76e-57	-1.77586														HTATSF1	6.04e-76	0.313818																						TMEM63A	1.81e-99	0.270097
GZMA	1.68e-236	-1.84667														CENPP	4.85e-285	0.313124																						DDT	1.34e-19	0.269763
CCL4	1.8e-147	-1.89804														MX1	5.16e-28	0.312937																						UACA	0	0.269553
CCL4L2	6.36e-113	-2.24738														BATF	3.83e-31	0.312798																						CYB561	1.45e-159	0.268718
																ACTR2	1.6e-31	0.312556																						RPS18	0.00369059	0.268257
																LAP3	1.55e-59	0.312138																						CTDSPL	0	0.26796
																HADHA	6.32e-47	0.311949																						CXADR	0	0.267636
																PSMB7	2.25e-60	0.311427																						TOX3	0	0.267384
																YWHAB	1.67e-25	0.311397																						VDAC1	9.71e-15	0.266915
																DCTN2	1.38e-55	0.310992																						BCAR1	0	0.266875
																MRPL27	9.73e-93	0.310511																						EDF1	3e-09	0.266757
																DNPH1	2.68e-35	0.310272																						OAF	0	0.26661
																LRRC45	9.78e-140	0.309679																						ACADVL	7.37e-23	0.265625
																NUP210	2.42e-65	0.309496																						LACTB2	1.05e-105	0.265462
																MGME1	2.47e-109	0.308649																						RBFOX2	0	0.265383
																UQCRFS1	5.05e-45	0.308104																						DBI	5.37e-07	0.265232
																AKR7A2	5.59e-65	0.307983																						IFT172	4.67e-170	0.265217
																ATP5IF1	4.11e-31	0.307512																						RAB20	0	0.265183
																HMGN3	1.82e-44	0.307481																						NDUFB10	3.58e-14	0.265157
																ELOC	3.06e-43	0.307369																						COA3	3.96e-33	0.264905
																GPR25	3.56e-40	0.307284																						LAMC2	0	0.264504
																RAB1B	5.9e-32	0.305797																						APOC2	2.99e-148	0.264454
																CDCA7L	3.59e-209	0.305607																						PALM2-AKAP2	3.18e-32	0.264176
																URM1	1.84e-65	0.305234																						SEC61B	3.75e-11	0.263507
																SNF8	2.44e-62	0.305183																						TCF7L2	3.12e-269	0.261862
																SLC27A2	1.65e-107	0.304988																						ISOC2	9.6e-60	0.261839
																DBNL	3.13e-59	0.30448																						EPB41L1	0	0.261777
																MRPS15	2.26e-61	0.304366																						TMSB10	2.75e-07	0.261673
																PTP4A2	2.25e-27	0.304228																						NFIA	4.76e-228	0.26099
																DNAJC8	5.27e-44	0.304165																						CANX	2.97e-17	0.26087
																ICMT	2.25e-122	0.303918																						MICALL2	0	0.260625
																ADSL	2.4e-71	0.303428																						ATP5PF	4.8e-13	0.26061
																ACTN4	8.14e-37	0.303064																						GOLIM4	5.65e-62	0.260476
																PSMG1	7.11e-126	0.302848																						TMEM205	8.93e-65	0.260191
																RFC3	2.18e-217	0.302835																						TCEA3	0	0.260157
																ETFB	1.47e-53	0.302521																						RFLNA	0	0.260123
																FN3KRP	1.07e-105	0.302385																						BIK	2.22e-98	0.259815
																EIF2S2	2.35e-45	0.302239																						C6orf132	0	0.259363
																PPP5C	2.34e-66	0.301444																						WASL	1.27e-72	0.258877
																PLSCR1	3.24e-51	0.301084																						MMP24OS	3.03e-27	0.258684
																RPN1	1.83e-46	0.300745																						FKBP10	0	0.258645
																KIF18B	0	0.300542																						HID1	0	0.258599
																POLR2H	7.4e-87	0.300473																						CHMP4B	7.53e-31	0.258073
																RAB11A	3.48e-52	0.299788																						ADD3	3.16e-34	0.257989
																ILF3	6.76e-45	0.299699																						EMP1	6.86e-114	0.257961
																ACP1	4.79e-47	0.29964																						SHROOM3	0	0.257306
																C9orf40	1.4e-149	0.298923																						AC008397.1	1.25e-301	0.2571
																COA3	1.16e-75	0.298912																						TMED9	7.73e-17	0.257018
																SMARCB1	3.91e-70	0.298851																						XIST	1.69e-29	0.257004
																SYNC	1.51e-86	0.298804																						UQCR10	1.31e-09	0.25694
																ELOB	3.66e-24	0.298427																						NIBAN2	0	0.256763
																GSTM1	2.52e-72	0.298272																						EGFL7	1.16e-142	0.25673
																COX5B	3.81e-31	0.297779																						ATP8B1	0	0.256659
																SLIRP	9.24e-71	0.297711																						TNFAIP2	6.24e-305	0.256608
																THOC6	9.01e-104	0.29736																						EEF1G	2.66e-06	0.256598
																SNX5	1.56e-47	0.297286																						COX7B	4.9e-11	0.25549
																RAVER1	1.53e-96	0.296813																						YIPF3	8.46e-33	0.254929
																RCC1	5.45e-168	0.296715																						EI24	1e-54	0.254852
																BRK1	3.29e-30	0.296625																						TJP2	0	0.254672
																AP2M1	5.2e-37	0.296517																						NDUFS6	7.96e-16	0.25463
																PRIM2	1.83e-131	0.296515																						ADAM9	3.08e-149	0.253993
																DDX39B	1.31e-42	0.296502																						RNF43	1.31e-283	0.25335
																MRPL4	3.15e-56	0.295902																						ENG	1.64e-06	0.253066
																OXCT1	5.04e-82	0.295813																						FKBP9	0	0.252752
																POLR2L	1.92e-30	0.295647																						MECOM	0	0.251836
																NDUFA7	6.62e-53	0.295424																						SSR3	3.47e-15	0.251585
																HLA-DMA	8.29e-49	0.294715																						MGAT4B	3.7e-50	0.251511
																POP7	9.07e-116	0.294666																						HNMT	0	0.251303
																SLC9A3R1	1.74e-24	0.294537																						MIS18BP1	0.000121307	-0.251099
																NCL	1.16e-14	0.294349																						LPIN1	0.00414873	-0.251296
																EIF4H	1.01e-37	0.294097																						PPP1R10	0.00585465	-0.252384
																CAPZA1	1.02e-33	0.293993																						CIRBP	0.00800472	-0.252826
																MYH9	1.8e-20	0.293939																						MIDN	0.000833377	-0.253433
																MICOS10	1.33e-34	0.293673																						SSH2	0.00611847	-0.253492
																KNTC1	7.49e-208	0.293229																						ERF	0.0025344	-0.254713
																NUP37	1.59e-127	0.2927																						ARPC1B	0.00105423	-0.2549
																ARHGAP19	6.65e-116	0.292392																						NEK7	0.0021251	-0.255298
																BRI3BP	2.13e-130	0.291777																						TBRG1	0.00968219	-0.256154
																FANCL	5.05e-108	0.291001																						RPL39	6.3e-10	-0.256658
																CBFB	9.44e-66	0.290928																						FOSL2	0.00335028	-0.258063
																S100A10	4.95e-22	0.290927																						OAZ1	8.26e-08	-0.258409
																FANCD2	2.04e-211	0.290718																						HSPA6	1.05e-15	-0.261634
																LAMTOR2	3.6e-58	0.290569																						HNRNPA2B1	3.83e-06	-0.262374
																EID1	6.29e-28	0.289935																						CD101	0.000568119	-0.262584
																POLR2K	8.36e-49	0.289694																						M6PR	0.00916574	-0.263795
																YIF1B	6.27e-84	0.289591																						TTC19	0.00507422	-0.264561
																PCNT	1.96e-101	0.289512																						XRN1	0.00430352	-0.26512
																DNA2	0	0.289441																						CCDC59	0.00144187	-0.266697
																U2AF2	1.51e-60	0.289164																						ATF3	0.00238834	-0.267333
																VASP	4.75e-39	0.289139																						PBXIP1	0.00848225	-0.26766
																HIST1H2AK	1.79e-66	0.288961																						RPSA	6.87e-08	-0.267956
																DDOST	1.12e-33	0.288653																						TOMM7	0.000213829	-0.268616
																RAD54L	0	0.288289																						EEF1A1	6.66e-13	-0.26944
																HACD3	1.99e-92	0.288281																						PCM1	0.00570246	-0.269682
																HDAC2	5.38e-67	0.288195																						PDCL3	0.000407872	-0.271209
																TRAPPC1	2.88e-24	0.288097																						RPS6KA3	0.00652862	-0.271634
																CXCL13	4.92e-07	0.288036																						HMCES	0.000557131	-0.272073
																NDUFS3	2.07e-66	0.287918																						TMA7	1.31e-06	-0.272592
																SLC25A11	5.21e-69	0.287722																						AUTS2	0.000297457	-0.277888
																HLTF	3.39e-100	0.287719																						RPS23	5.25e-14	-0.281414
																USP37	1.61e-99	0.287699																						LINC02195	0.00200501	-0.285997
																EIF2S1	4.97e-73	0.287589																						CAPZB	5.99e-05	-0.288098
																PDAP1	3.28e-48	0.28699																						CNBP	4.03e-05	-0.290437
																DCPS	1.55e-80	0.286596																						SPRY1	4.87e-05	-0.290906
																PPP1R14B	5.77e-45	0.286452																						GPR18	0.00324995	-0.291431
																HNRNPUL1	6.45e-48	0.285861																						HNRNPDL	0.000232211	-0.294262
																NELFE	4.33e-66	0.285196																						GIMAP6	0.00737903	-0.294416
																ZFP91	7.03e-71	0.285173																						YWHAZ	1.08e-07	-0.295608
																ZNF207	9.6e-49	0.284944																						TLE5	4.54e-05	-0.295688
																ANXA6	2.83e-28	0.284598																						PPP1CA	0.00348774	-0.29606
																RPL26L1	1.07e-86	0.284229																						CCNI	1.51e-06	-0.296862
																MPDU1	1.19e-91	0.284055																						PCBP1	5.91e-06	-0.298744
																DLEU2	1.83e-84	0.283845																						RBM39	0.00188583	-0.301683
																LSM6	5.24e-55	0.283535																						CD244	0.00652004	-0.308033
																REEP4	5.15e-100	0.283525																						SNHG15	0.00163388	-0.313743
																MRPL12	5.79e-71	0.283452																						CHMP1B	0.00651269	-0.314967
																PRIM1	1.52e-112	0.28323																						C12orf57	0.000482889	-0.316914
																ABRACL	3.03e-25	0.282899																						ZNF800	0.00940576	-0.317732
																TYMP	4.4e-31	0.282884																						TRBV9	0.00538687	-0.318239
																RBMX	3.05e-39	0.282683																						MYH9	0.000392964	-0.319911
																FBL	2.12e-43	0.281975																						TMC8	0.00547439	-0.321109
																HSP90B1	2.17e-15	0.281939																						RSBN1	0.00851499	-0.325452
																RFWD3	4.85e-141	0.281735																						UBE2D3	0.00246563	-0.328625
																ZYX	1.76e-21	0.281732																						GFI1	0.00752268	-0.330491
																PSMD3	4.3e-62	0.281721																						PTGES3	0.0038537	-0.331703
																NDUFA1	3e-29	0.281404																						ICOS	0.00701296	-0.333945
																SHMT1	1.92e-137	0.28136																						RPS25	3.55e-16	-0.338022
																KEAP1	7.35e-84	0.281345																						CRIP1	5.57e-08	-0.34843
																E2F2	0	0.281295																						NELL2	0.00644392	-0.348714
																POLR2G	2.67e-38	0.281136																						PSME1	2.4e-11	-0.348761
																DONSON	9.08e-123	0.281066																						EIF4A2	0.00449053	-0.351599
																CHAF1B	4.11e-203	0.281064																						CDC42	0.000470961	-0.353438
																PSMC4	1.43e-50	0.280863																						ITGB7	0.00842423	-0.35497
																SPN	1.52e-43	0.280638																						EIF5	0.00143873	-0.357906
																MRPL17	7.17e-103	0.280443																						GNAI2	6.14e-06	-0.359606
																IAH1	3.75e-64	0.279986																						RPS15A	2.18e-22	-0.359816
																ACTL6A	4.24e-106	0.279786																						FAU	4.78e-23	-0.361216
																APOBEC3H	1.77e-58	0.279443																						NFKBIA	0.00820196	-0.369199
																ZWILCH	1.72e-211	0.279375																						GPR171	0.00608997	-0.374015
																CIT	2.05e-291	0.27928																						DOCK10	0.0043408	-0.374348
																MYO1G	7.81e-52	0.279131																						GIMAP5	0.00961681	-0.37599
																MRPL47	1.19e-71	0.278734																						CD99	3.4e-08	-0.377541
																CHTF18	4.4e-226	0.278572																						FXYD5	8.47e-09	-0.381024
																TTK	0	0.278048																						AKNA	0.00369324	-0.381796
																FERMT3	3.77e-38	0.277618																						KLRC4	0.000753176	-0.381825
																TCTEX1D2	5.28e-91	0.277228																						MCL1	0.0081546	-0.381976
																GLO1	1.06e-67	0.276854																						RGL4	0.00145359	-0.382708
																TPRKB	9.29e-80	0.276776																						HLA-DPA1	0.00150977	-0.383165
																ZNF706	4.31e-39	0.276709																						RASGRP1	0.00382309	-0.383181
																SNRNP70	1.29e-45	0.276375																						HLA-F	8.75e-05	-0.384453
																PMM1	4.31e-81	0.276295																						SH2D1A	0.00255827	-0.384784
																CEP78	1.91e-114	0.276113																						CD5	0.0099314	-0.384786
																CANX	1.36e-29	0.275832																						MAP4K1	0.000458677	-0.385456
																PAFAH1B3	1.06e-88	0.275797																						ARPC2	4.35e-11	-0.388047
																PHF5A	9.22e-73	0.275348																						ARHGAP30	0.000910037	-0.389698
																MBD3	9.71e-85	0.275312																						MYL12A	9.51e-12	-0.389753
																ACD	4.31e-79	0.275223																						UCP2	0.00831843	-0.393714
																HIST1H2AM	2.71e-135	0.275041																						FASLG	0.00675874	-0.395922
																CCT2	2.02e-35	0.274624																						ISG20	0.000471315	-0.397825
																CISD3	1.27e-65	0.274305																						ARL6IP5	2.98e-06	-0.404844
																MRPL54	3.15e-42	0.273969																						SOD1	1.02e-06	-0.405555
																EIF2B1	4.43e-73	0.273809																						LDHB	2.85e-05	-0.406046
																INAFM1	2.59e-139	0.273479																						TPM3	4.83e-08	-0.407276
																CDK6	4.98e-50	0.272677																						ANXA6	0.00234932	-0.407733
																SRSF1	9.81e-56	0.272513																						KIR2DL4	0.00558512	-0.408245
																BATF3	2.81e-93	0.271864																						IL10RA	0.00615243	-0.411554
																MRPS16	4.24e-79	0.27184																						TBX21	6.42e-05	-0.411642
																UBR7	1.69e-105	0.271812																						DDX5	9.09e-16	-0.412099
																AK2	1.81e-57	0.271619																						HLA-A	1.35e-27	-0.412927
																MSN	1.12e-18	0.271562																						GMFG	4e-07	-0.412949
																ARF6	7.42e-25	0.271132																						MALAT1	1.65e-16	-0.413204
																NAA20	8.37e-68	0.270846																						SPN	2.69e-05	-0.414603
																MOB1A	1.66e-35	0.270812																						LINC01578	0.000328758	-0.415866
																PIDD1	6.81e-115	0.269984																						SEPTIN9	1.59e-05	-0.421823
																MMS22L	1.22e-154	0.269675																						ACTR3	9.68e-05	-0.423817
																COX16	7.83e-55	0.269648																						ARHGAP25	0.00876118	-0.424462
																GET3	5.21e-50	0.269514																						CALM1	1.15e-19	-0.42486
																CENPL	8e-120	0.26936																						FMNL1	0.000841707	-0.425145
																TMX1	4.38e-64	0.26883																						GPR65	0.00351795	-0.425865
																RTRAF	2.51e-30	0.268788																						PPP1R16B	0.000212732	-0.427479
																LSP1	1.88e-18	0.268736																						HLA-DPB1	0.00153895	-0.42849
																DNAJC15	1.65e-50	0.268695																						RASSF5	0.00149658	-0.429466
																PTPN18	2e-56	0.26862																						LINC00861	0.00251833	-0.429587
																MTFR2	0	0.268555																						STK10	0.00703379	-0.430618
																NENF	8.55e-52	0.268363																						DDIT4	3.01e-05	-0.432493
																IMMT	8.06e-71	0.268343																						APOBEC3G	0.000154498	-0.434521
																CRELD2	6.95e-57	0.26813																						CXCR3	0.00794555	-0.436187
																ATP2A3	6.43e-47	0.267923																						SPOCK2	0.00319593	-0.437001
																AKR1B1	8.66e-59	0.267646																						GPR174	0.000324822	-0.43777
																TEX30	1.68e-98	0.267219																						SLA2	0.00587341	-0.437841
																ENSA	2e-31	0.266965																						DOCK8	0.00607152	-0.438619
																SRPK1	1.07e-63	0.266864																						GPR25	0.00361037	-0.438706
																NUDT8	3.36e-81	0.266642																						UBC	1.61e-16	-0.439079
																PLK4	0	0.266505																						CNN2	2.06e-05	-0.439746
																POLA1	2.65e-178	0.26648																						SON	3.5e-07	-0.44028
																DECR1	3.78e-54	0.266462																						DAZAP2	8.09e-10	-0.442011
																TUFM	3.92e-36	0.266454																						IFITM2	3.08e-05	-0.443206
																SEC11A	8.19e-34	0.266308																						CSK	0.00150195	-0.443304
																MPC2	2.57e-38	0.26627																						TNFRSF1B	0.00166114	-0.443374
																GYG1	1.42e-31	0.266201																						CAMK4	0.000877691	-0.444741
																SEC61B	1.67e-23	0.266097																						RPS29	6.08e-14	-0.445019
																SF3B3	9.26e-68	0.265972																						OXNAD1	0.00654717	-0.445029
																SH3GLB2	8.05e-58	0.265035																						HLA-C	3.15e-30	-0.445593
																PTMS	6.62e-23	0.26501																						STAT4	0.000510116	-0.446367
																PSMD13	1.07e-45	0.264877																						HLA-B	3.72e-30	-0.447204
																KIF18A	2.9e-163	0.264835																						IFITM1	3.84e-10	-0.44763
																CCNE2	6.02e-98	0.264018																						GRAP2	0.00106717	-0.449806
																MANF	1.34e-55	0.263924																						ZEB2	0.00543886	-0.450993
																ARL6IP6	7.29e-63	0.263698																						RGS10	0.000456663	-0.45239
																MAP4K1	8.04e-42	0.263671																						IL16	5.06e-05	-0.452537
																RANGAP1	4.31e-78	0.26364																						ITGAL	0.0025871	-0.452569
																NDUFB1	2.95e-47	0.263369																						EZR	0.00226059	-0.458066
																SLC25A39	7.44e-57	0.263132																						STK4	0.00137317	-0.46003
																MRPS11	4.08e-73	0.263018																						UBB	9.28e-13	-0.462367
																MCUR1	2e-90	0.262846																						RPS27	2.91e-28	-0.464943
																CSK	1.13e-23	0.262266																						ITK	7.59e-05	-0.464953
																COA6	2.77e-65	0.262087																						KLF2	3.24e-08	-0.468475
																TBCB	6.65e-32	0.261911																						FOXO1	0.00424153	-0.46957
																ZNRF1	5.24e-40	0.261905																						EOMES	0.00252269	-0.4707
																SLC25A1	6.93e-75	0.26155																						RUNX3	0.000547021	-0.470808
																CD320	2.76e-70	0.261415																						SRSF2	0.000121117	-0.47107
																BHLHE40	1.28e-21	0.260987																						PFN1	9e-22	-0.471331
																MASTL	6.13e-117	0.260434																						CD247	0.000298959	-0.471563
																POLR2I	3.38e-55	0.260374																						PIP4K2A	0.00325418	-0.473545
																UBE2M	9.59e-49	0.260149																						FUS	4.7e-07	-0.475188
																SPCS3	6.78e-40	0.260059																						MSN	9.79e-09	-0.476251
																VPS25	2.62e-75	0.25969																						SIRPG	0.000133843	-0.477608
																SRSF4	3.31e-46	0.259628																						LINC01871	0.000820329	-0.477619
																TRNAU1AP	1.3e-90	0.258834																						ANKRD44	0.000257625	-0.478744
																PSMC1	4e-63	0.25869																						SASH3	1.17e-05	-0.47915
																NCS1	1.07e-71	0.258409																						RPS4Y1	8.04e-07	-0.480398
																DRG1	1.06e-68	0.258186																						GPSM3	1.09e-06	-0.482047
																CENPJ	3.2e-192	0.25794																						IKZF3	0.000269652	-0.482266
																PGD	3.16e-67	0.257891																						AOAH	0.000165658	-0.482348
																HINT1	1.37e-20	0.257845																						SMCHD1	0.00974762	-0.482537
																DOT1L	8.68e-92	0.25767																						PSTPIP1	1.95e-05	-0.484596
																MYL12B	6.96e-20	0.257639																						TRIM22	0.00248216	-0.484973
																EBNA1BP2	9.47e-77	0.257358																						JAML	0.00267794	-0.486073
																NUCB1	2.05e-33	0.257346																						BRD2	0.00443867	-0.488572
																FH	4.14e-90	0.25734																						CYTIP	2.32e-11	-0.488879
																PBK	0	0.257017																						CLK1	0.0017837	-0.489506
																SAP30	2.39e-65	0.256908																						PREX1	0.00137668	-0.490022
																S100A11	2.78e-22	0.256737																						BIN2	3.29e-05	-0.490943
																GPSM2	5.25e-130	0.256249																						IKZF1	4.05e-05	-0.49166
																TNFRSF18	4.21e-19	0.256129																						IL2RB	8.84e-06	-0.492643
																GNAS	6.49e-20	0.255651																						RCSD1	0.000233565	-0.496871
																COMMD8	4.53e-57	0.2556																						TRGV2	0.00348073	-0.49764
																EIF6	1.68e-47	0.25554																						SH3KBP1	0.0016977	-0.499241
																TMED9	1.19e-33	0.255437																						FKBP5	0.00930025	-0.503188
																NUP107	6.35e-78	0.255188																						PLEKHF1	0.000563589	-0.504158
																PTPN7	3.95e-29	0.254726																						SERPINB9	0.000642413	-0.50673
																BTBD6	2.45e-63	0.254553																						ELF1	0.00047645	-0.509216
																DERA	1.06e-102	0.2538																						SEPTIN6	0.000798902	-0.509407
																MRPL22	8.04e-72	0.253784																						EMB	0.000330666	-0.511065
																RECQL4	2.35e-229	0.25364																						GATA3	0.000187992	-0.512335
																PSRC1	1.1e-166	0.253298																						SLC9A3R1	1.68e-07	-0.512412
																SGTA	2.31e-75	0.253246																						SAMSN1	0.00122205	-0.512572
																SPTBN1	3.67e-45	0.252992																						NR3C1	0.000497913	-0.513255
																C1orf112	4.19e-183	0.252877																						PSMB9	1.05e-12	-0.516054
																SRP14	3.5e-19	0.252824																						ICAM3	3.56e-05	-0.518465
																CASP2	5.08e-112	0.25269																						ZFP36L1	0.00424652	-0.52061
																CAPG	4.18e-18	0.252605																						SEPTIN7	1.95e-08	-0.520637
																SPTSSA	1.26e-69	0.252454																						PAXX	4.67e-05	-0.520669
																POLE	1.08e-148	0.252199																						TRAF3IP3	5.42e-06	-0.522287
																ATG3	5.03e-53	0.252191																						GBP5	0.000226925	-0.524287
																CXCR3	5.44e-26	0.252128																						DOK2	1.2e-05	-0.524838
																RAB5IF	2.27e-33	0.251789																						ADGRE5	0.00111466	-0.524854
																MCRIP1	2.38e-36	0.251648																						RSRP1	1.02e-09	-0.526796
																SRA1	1.01e-60	0.251565																						ARF6	5.19e-05	-0.527
																DNAJB11	8.19e-51	0.25155																						IRF1	2.48e-06	-0.52703
																NTAN1	3.16e-81	0.251465																						SIT1	2.63e-06	-0.527294
																CASP8AP2	2.27e-75	0.25141																						CLEC2D	8.86e-06	-0.527628
																TECR	2.84e-26	0.251294																						SUN2	0.00229984	-0.529611
																VPS29	5.34e-40	0.251265																						CKLF	7.29e-08	-0.531393
																NDUFC1	1.77e-43	0.251185																						TRAC	4.26e-05	-0.536608
																EMC9	6.13e-92	0.251121																						SKAP1	1.22e-08	-0.537618
																MRM2	6.56e-85	0.250964																						TIGIT	0.00424876	-0.540289
																CHCHD3	2.25e-67	0.25074																						JAK1	5.11e-08	-0.541774
																EXOSC3	9.69e-90	0.250643																						RASAL3	8.05e-08	-0.541786
																PSMD11	4.71e-58	0.25051																						PTPN7	2.45e-06	-0.542457
																MAP2K2	1.31e-25	0.2501																						IL32	2.07e-31	-0.543168
																MT-CO3	8.51e-10	-0.250601																						AREG	1.33e-11	-0.543714
																STK17A	0.00259574	-0.251157																						GIMAP4	8.9e-05	-0.546195
																HCST	1.23e-05	-0.251309																						ACTB	4.44e-26	-0.548198
																RPL36A	1.02e-09	-0.251998																						B2M	3.85e-50	-0.552678
																RPS6	1.08e-14	-0.252747																						ARRB2	0.00378414	-0.554282
																PCED1B	0.00506718	-0.253216																						H3F3B	6.25e-21	-0.554462
																CNBP	8.79e-05	-0.254409																						ITGB2	7.83e-06	-0.556661
																EPB41	0.00225255	-0.260262																						LEPROTL1	4.12e-05	-0.557384
																B2M	1.05e-37	-0.265524																						PPP1R2	0.000451724	-0.560925
																AFF4	0.00513414	-0.268766																						CTSW	0.00263064	-0.561024
																MT-ATP6	7.53e-12	-0.271366																						SH2D2A	8.72e-08	-0.567639
																BTN3A2	0.00778685	-0.272655																						ABHD17A	6.95e-07	-0.570866
																GLA	2.12e-06	-0.27268																						TRGV10	0.00808209	-0.571245
																FAM177A1	0.00391813	-0.281306																						ABI3	6.87e-06	-0.573088
																MT-CO1	1.24e-13	-0.286687																						BCL11B	0.000684042	-0.576178
																NCR3	0.00869535	-0.289143																						PDCD1	4.43e-06	-0.581581
																RPS4X	1.73e-19	-0.289471																						WIPF1	1.39e-11	-0.581776
																RPS24	5.01e-25	-0.290849																						GNG2	1.54e-06	-0.581798
																PPP1R10	0.00978997	-0.29229																						GYPC	1.42e-09	-0.582498
																RPL13A	4.57e-13	-0.298619																						ZAP70	6.1e-10	-0.583306
																RPL8	4.67e-21	-0.300095																						ACAP1	1.21e-09	-0.583397
																RPL22	4.77e-13	-0.300205																						CD37	1.49e-18	-0.583406
																MT-ND4L	1.01e-07	-0.304206																						WAS	1.18e-08	-0.584856
																RPS19	3.32e-27	-0.306935																						SYTL3	6.84e-06	-0.584897
																RPS18	6.76e-24	-0.312932																						KLRD1	0.000316072	-0.585071
																CEBPD	0.00733092	-0.320799																						RORA	0.000435801	-0.585158
																CYTIP	3.41e-06	-0.322965																						TUBA4A	0.00333156	-0.587908
																ZFP36L1	0.000341065	-0.331496																						ARHGEF1	2.94e-09	-0.592916
																PTPRC	4.59e-15	-0.332818																						DDX24	3.54e-10	-0.596532
																LINC01578	0.00604355	-0.335596																						CD53	1.19e-12	-0.596831
																SRGN	3.07e-14	-0.34126																						LAT	6.43e-09	-0.59749
																RPL29	6.5e-31	-0.341651																						G3BP2	0.00865028	-0.598054
																EEF1D	6.18e-22	-0.349962																						SLA	1.74e-06	-0.59916
																RPL18	3.86e-37	-0.356641																						SRSF7	5.9e-12	-0.605321
																RPL21	9.21e-32	-0.36511																						APBB1IP	1.53e-12	-0.605388
																PHF1	0.00238522	-0.367																						LAG3	7.02e-09	-0.606575
																RPL24	7.46e-27	-0.367059																						PTGER4	0.00142524	-0.607271
																RPL14	1e-28	-0.370364																						PRF1	1.65e-05	-0.608651
																RPL7A	5.29e-38	-0.370718																						TMSB4X	1.76e-42	-0.610192
																CMC1	0.00255143	-0.37367																						YPEL5	0.00207256	-0.611346
																RPL18A	2.21e-38	-0.374347																						PTPN22	7.94e-07	-0.61252
																RPL28	2.72e-48	-0.374817																						HLA-E	3.01e-40	-0.619898
																RPL36	2.58e-27	-0.375524																						ARHGAP9	8.02e-08	-0.621753
																HSPA8	1.51e-08	-0.377526																						CRTAM	0.000594418	-0.622473
																COMMD6	2.03e-11	-0.382078																						PLAAT4	4.57e-18	-0.62887
																RPL37	8.49e-33	-0.382114																						MBNL1	2.86e-11	-0.629849
																KLRK1	0.00846626	-0.383289																						CDKN1B	3.04e-05	-0.629941
																SNHG8	0.00166675	-0.388401																						ITM2A	2.96e-08	-0.630741
																LMNA	0.000107346	-0.395184																						TXNIP	0.000293492	-0.630775
																PPP1R2	0.00493029	-0.396836																						CELF2	1.26e-08	-0.63142
																SLC35D2	6.41e-13	-0.402755																						HCLS1	1.18e-14	-0.632046
																EIF5	7.57e-07	-0.406479																						PRKCH	9.63e-09	-0.632117
																IFITM1	4.74e-13	-0.407674																						GEM	0.00239615	-0.633727
																RPL38	1.37e-14	-0.407838																						LIMD2	9.3e-14	-0.63391
																RPL26	8.74e-47	-0.408044																						KLRK1	3.08e-10	-0.636504
																NACA	1.43e-33	-0.408063																						SH3BGRL3	5.94e-33	-0.641516
																RPL12	1.76e-40	-0.409912																						JUND	2.36e-19	-0.641891
																RPL17	8.09e-37	-0.410388																						ZFP36	1.25e-05	-0.643201
																CIRBP	2.13e-10	-0.410808																						PPP1R18	4.8e-09	-0.644553
																FTL	3e-19	-0.416942																						GZMH	1.62e-05	-0.646439
																SQSTM1	8.04e-05	-0.417982																						ITGAE	9.42e-06	-0.647225
																RPS7	2.22e-48	-0.418312																						PCED1B-AS1	3.99e-13	-0.651608
																RESF1	0.000271627	-0.42299																						TBC1D10C	3.33e-13	-0.656947
																HSP90AA1	3.58e-08	-0.427073																						ETS1	1.36e-13	-0.657595
																VAMP2	4.65e-05	-0.430309																						SERTAD1	0.000808521	-0.659756
																RPS3	9.02e-51	-0.431469																						STK17B	5.29e-12	-0.661199
																RSRP1	8.5e-11	-0.431731																						CD6	5.26e-10	-0.661779
																RPS8	1.23e-42	-0.432911																						SARAF	1.07e-24	-0.662377
																RPS29	1.73e-18	-0.433068																						SEPTIN1	1.42e-15	-0.663089
																MT-CYB	4.85e-21	-0.435277																						LCP1	3.26e-17	-0.670124
																TCF7	3.08e-09	-0.439262																						CLEC2B	3.29e-10	-0.671759
																ELF1	0.00034345	-0.443366																						CD48	5.71e-13	-0.677482
																CCL5	4.37e-16	-0.443588																						ARL4C	3.07e-07	-0.67771
																DDX24	1.58e-10	-0.44453																						PMAIP1	0.00812478	-0.681633
																LY9	1.83e-05	-0.444587																						THEMIS	9.65e-11	-0.682758
																RPL6	5.43e-49	-0.447039																						LCK	3.95e-20	-0.688129
																RPL9	1.67e-37	-0.447655																						HSPA8	2.15e-21	-0.690027
																CD69	1.4e-06	-0.451153																						CST7	2.88e-18	-0.691124
																MT-ND1	9.07e-14	-0.451496																						JUN	3.34e-13	-0.691778
																H3F3B	3.44e-23	-0.452769																						STK17A	9.07e-20	-0.694068
																RPL3	1.33e-34	-0.45401																						HSPH1	4.54e-05	-0.695098
																TRAV1-2	0.00246501	-0.454584																						HSP90AB1	7.91e-12	-0.705086
																RPS23	9.97e-57	-0.462651																						IL2RG	9.71e-27	-0.705979
																PPP1R15A	8.52e-08	-0.462959																						GZMM	2.09e-12	-0.706292
																IFITM2	2.1e-09	-0.463634																						ARHGDIB	3.11e-38	-0.706315
																KLF6	3.18e-06	-0.467701																						PNRC1	1.85e-29	-0.71266
																TC2N	0.00329425	-0.472802																						CREM	0.00749094	-0.71931
																MYLIP	0.00467913	-0.473672																						PTPRCAP	6.84e-11	-0.719646
																GZMM	3.46e-07	-0.475667																						RHOH	2.02e-10	-0.723351
																EIF4A2	5.94e-10	-0.477334																						CD96	1.52e-14	-0.727104
																SELENOM	5.51e-11	-0.481618																						BTG2	9.48e-05	-0.728882
																GAS5	8.71e-08	-0.488234																						ZFP36L2	1.26e-16	-0.730227
																RPL32	1.32e-64	-0.489751																						LINC02446	0.0034139	-0.730253
																MTRNR2L12	0.0059744	-0.490102																						TGFB1	5.34e-10	-0.73032
																MT-ND4	9.29e-15	-0.491598																						CD8B	9.51e-21	-0.733634
																RPS3A	5.23e-54	-0.49405																						LCP2	5.89e-19	-0.735194
																RPL11	2.25e-69	-0.498654																						S100A4	8.09e-17	-0.740055
																SOCS3	0.00404522	-0.500733																						DNAJA1	2.41e-12	-0.745982
																TOMM7	3.28e-20	-0.501082																						ID2	1.73e-09	-0.746273
																RPL13	1.06e-65	-0.501135																						KLF6	4.85e-12	-0.747496
																CD48	7.77e-11	-0.502195																						LSP1	5.59e-30	-0.747697
																RPS13	1.97e-54	-0.503047																						KLRC2	0.00204731	-0.748549
																TPT1	5.33e-66	-0.505105																						EVL	2.05e-28	-0.751656
																TNFAIP3	6.78e-05	-0.50746																						DUSP5	6.04e-06	-0.752816
																FAU	5.07e-75	-0.509322																						HSP90AA1	8.82e-18	-0.753458
																PIK3IP1	5.86e-08	-0.511405																						FYB1	6.67e-22	-0.754607
																PARP8	0.00123908	-0.511446																						COTL1	4.92e-19	-0.756627
																YPEL3	7.76e-05	-0.512942																						UBE2S	8.06e-08	-0.757043
																PDCD4	1.31e-06	-0.516886																						GZMB	9.87e-09	-0.763184
																UBC	1.12e-21	-0.517526																						CITED2	0.00141811	-0.771556
																RPL5	4.34e-44	-0.517533																						TRBC1	5.18e-05	-0.772498
																FTH1	1.15e-11	-0.520378																						ALOX5AP	7.54e-15	-0.785347
																NME3	6.68e-07	-0.527708																						TSC22D3	2.53e-12	-0.787011
																HSP90AB1	8.86e-10	-0.527863																						GIMAP7	7.3e-11	-0.789061
																RPL19	1.34e-72	-0.528462																						SRGN	9.48e-42	-0.790796
																C12orf57	8.47e-17	-0.528575																						FYN	1.44e-17	-0.790988
																RPS15A	1.02e-81	-0.529423																						SOCS1	7.54e-10	-0.791287
																ERN1	0.000436485	-0.539341																						RAC2	2.93e-39	-0.792459
																RPS25	8.33e-72	-0.541438																						RESF1	3.76e-15	-0.801022
																NOP53	7.53e-10	-0.543508																						DNAJB1	1.05e-20	-0.801537
																RPL41	3.01e-106	-0.54796																						CD3G	1.87e-24	-0.823339
																HLA-E	1.58e-60	-0.556373																						CD3E	5.75e-54	-0.826876
																UBB	1.44e-26	-0.558719																						DUSP1	4.09e-13	-0.828368
																ITM2B	7.87e-40	-0.563766																						NKG7	5.71e-29	-0.831834
																LEPROTL1	1.76e-09	-0.564683																						HSPA1A	7.14e-13	-0.832897
																ZFP36	3.65e-14	-0.567731																						SLC2A3	2.22e-08	-0.836634
																RHOB	0.00530616	-0.570401																						LBH	6.43e-14	-0.838959
																RPS4Y1	6.81e-13	-0.572386																						IFNG	1.8e-06	-0.839403
																EEF1A1	1.02e-109	-0.579655																						CORO1A	2.89e-42	-0.844282
																NEU1	0.00152964	-0.582066																						NR4A1	0.00214205	-0.851834
																NR4A1	5.32e-05	-0.588542																						CD7	1.1e-35	-0.856816
																EIF1	4.78e-74	-0.589205																						TRBC2	4.47e-23	-0.866055
																PPP2R5C	2.87e-05	-0.591105																						CD52	4.39e-37	-0.871758
																RPS28	1.06e-81	-0.595008																						LAPTM5	7.36e-44	-0.878803
																DDX5	7.27e-50	-0.595829																						RGCC	0.0006395	-0.879185
																MARCKSL1	0.000831847	-0.596944																						DUSP4	2.09e-06	-0.880044
																FCMR	1.26e-05	-0.600544																						CD3D	5.61e-45	-0.89753
																MT-ND3	1.01e-20	-0.600601																						BTG1	2.04e-47	-0.901517
																TOB1	0.00015059	-0.604881																						CD2	5.15e-35	-0.905452
																CD37	3.48e-33	-0.605988																						HCST	5.19e-36	-0.908491
																HSPH1	1.21e-07	-0.608618																						CD8A	7.71e-61	-0.935342
																RPS14	1.86e-95	-0.613955																						ZNF331	6.02e-06	-0.939158
																RPL39	8.08e-87	-0.616709																						JUNB	2.97e-14	-0.942271
																RPS12	1.78e-94	-0.616928																						CCL5	1.99e-41	-0.961193
																PFDN5	1.9e-56	-0.617687																						TAGAP	1.26e-11	-0.965278
																IER2	4.16e-09	-0.619393																						CCL4	0.000143948	-0.966299
																SARAF	6.59e-39	-0.627737																						CXCR4	2.03e-18	-0.998976
																TAGAP	0.0021209	-0.631164																						HSPA1B	2.23e-23	-1.00728
																SOCS1	6.68e-09	-0.635648																						DUSP2	1.98e-14	-1.01168
																CITED2	7.02e-05	-0.640276																						RGS1	3.78e-11	-1.01743
																RPL10	2.72e-120	-0.640444																						PTPRC	9.48e-55	-1.01782
																CST7	1.35e-18	-0.643273																						TNFAIP3	4.88e-17	-1.03976
																RPS27A	1.53e-119	-0.649522																						GZMA	1.69e-25	-1.08153
																IER5L	0.00023556	-0.652705																						NR4A2	1e-11	-1.0853
																TSPYL2	2.45e-07	-0.654299																						CD69	2.49e-26	-1.16225
																RPL35A	1.48e-94	-0.654905
																SAT1	4.7e-09	-0.655803
																DNAJA1	1.03e-13	-0.665955
																MT-ND2	1.59e-28	-0.681251
																HSPA1A	1.21e-16	-0.68716
																DUSP2	3e-13	-0.693195
																AREG	0.000246921	-0.694924
																HSPA1B	5.81e-25	-0.720976
																JUN	1e-26	-0.73662
																NR4A2	1.26e-11	-0.76586
																RPL34	4.36e-133	-0.79975
																YPEL5	2.65e-15	-0.81369
																ZFP36L2	4.13e-38	-0.819498
																SERTAD1	1.64e-11	-0.82382
																RPS27	2.16e-126	-0.830013
																JUND	1.52e-47	-0.831765
																MALAT1	1.99e-85	-0.838452
																RPL30	1.76e-175	-0.845531
																DNAJB1	3.45e-41	-0.862953
																ZNF331	2.05e-08	-0.873241
																CXCR4	6.21e-22	-0.8779
																SLC2A3	3.09e-13	-0.928754
																BTG2	1.23e-17	-0.931285
																GZMK	0.000748087	-0.93841
																LTB	6.31e-12	-0.960618
																PNRC1	3.72e-95	-0.983517
																KLRB1	9.51e-06	-1.01945
																TSC22D3	3.33e-41	-1.02114
																FOS	1.67e-20	-1.03831
																BTG1	5.4e-106	-1.04079
																TXNIP	2.11e-37	-1.07307
																DUSP1	3.22e-45	-1.20027
																FOSB	1.85e-23	-1.25588
																JUNB	1.57e-48	-1.27477
																IL7R	1.4e-19	-1.64765

## Sheet: HCC supple
Naive/Memory T cell				Activated T cell				Effector T cell				Precursor exhausted T cell				Exhausted T cell				Proliferating T cell				MAIT				NK/gd-like T cell				Apoptotic T cell				Myeloid marker+				Low quality
Gene	p_val	avg_log2FC		Gene	p_val	avg_log2FC		Gene	p_val	avg_log2FC		Gene	p_val	avg_log2FC		Gene	p_val	avg_log2FC		Gene	p_val	avg_log2FC		Gene	p_val	avg_log2FC		Gene	p_val	avg_log2FC		Gene	p_val	avg_log2FC		Gene	p_val	avg_log2FC		Gene	p-value	Average log fold-change
CCL20	3.18e-79	1.62706		TNFSF9	3.7e-110	1.57314		GNLY	0	3.55043		HLA-DRB5	3.78e-171	1.25166		CCL4L2	3.99e-75	1.66768		STMN1	0	3.3621		KLRB1	0	1.61071		KLRB1	0	1.61071		MTRNR2L12	1.36e-41	2.76054		CST3	1.18e-168	3.89481		APOA2	2.97e-98	4.05215
NFKBIA	7.98e-250	1.58555		IFNG	3.58e-59	1.49357		FGFBP2	0	1.97155		TRBV28	1.59e-46	1.22208		CCL3	7.58e-148	1.58085		TUBA1B	3.3e-205	3.1746		TRAV1-2	0	1.58748		TRAV1-2	0	1.58748		MT-ND6	7.69e-46	2.64031		C1QC	0	3.53557		SERPINA1	2.66e-138	3.94782
NR4A1	1.22e-194	1.49137		DNAJA1	1.19e-155	1.35843		GZMB	4.17e-139	1.66903		GZMK	3.8e-187	1.21141		CTLA4	0	1.5246		TUBB	4.37e-201	2.98048		LTB	0	1.58321		LTB	0	1.58321		MT-CYB	4.94e-105	2.25029		C1QB	0	3.44213		ALB	4.42e-131	3.65466
FOSB	1.8e-199	1.44671		FOSB	1.42e-133	1.34276		GZMH	1.68e-204	1.432		GZMA	5.2e-195	1.0012		RGS1	6.15e-220	1.50758		TYMS	0	2.82727		IL7R	0	1.51036		IL7R	0	1.51036		MT-CO1	3.82e-119	2.18288		C1QA	0	3.36016		APOE	1.8e-145	3.64668
CD83	1.28e-145	1.31351		HSPA1A	1.49e-111	1.32714		KLRD1	3.94e-171	1.22236		CD74	2.94e-187	0.989732		TRBV5-4	1.85e-83	1.45468		MKI67	0	2.71638		NCR3	1.74e-255	1.34006		NCR3	1.74e-255	1.34006		MT-ATP6	2.5e-106	2.05622		APOE	1.44e-30	2.94719		APOC1	6.49e-129	3.62412
KLF2	4.81e-127	1.28589		CCL4L2	1.68e-59	1.30772		KLRC2	8.2e-159	1.20774		HLA-DQB1	5.72e-85	0.895979		GEM	3.04e-183	1.42118		HMGB2	7.56e-173	2.4205		CEBPD	1.68e-228	1.29414		CEBPD	1.68e-228	1.29414		MT-ND5	2.3e-81	2.04354		IGFBP7	3.81e-59	2.9326		RBP4	2.11e-168	3.58745
FOS	1.21e-147	1.2765		NR4A1	1.58e-83	1.30295		ZNF683	1.21e-132	1.19888		GZMH	2.02e-116	0.878725		DUSP4	4.82e-204	1.38634		HIST1H1B	0	2.40099		TMIGD2	2.45e-293	1.1027		TMIGD2	2.45e-293	1.1027		MT-ND4L	2.17e-89	1.99173		CTSB	1.72e-42	2.88769		APOC2	1.84e-174	3.55999
EGR1	3.69e-73	1.22842		HSPH1	7.92e-103	1.30064		TYROBP	1.49e-66	1.18234		HLA-DQA2	8.28e-92	0.868212		TNFSF9	1.93e-178	1.36515		RRM2	0	2.34854		TRBV20-1	1.26e-70	1.08353		TRBV20-1	1.26e-70	1.08353		MT-CO3	9.79e-103	1.99039		HLA-DRA	6.86e-42	2.85214		APOC3	4.38e-182	3.50452
JUN	5.97e-182	1.22567		HSP90AA1	8.17e-150	1.26907		LINC02446	8.09e-63	1.11886		HLA-DRA	2.25e-102	0.836576		CD27	1.29e-249	1.2618		HMGN2	2.59e-183	2.28809		TRBV3-1	4.59e-42	1.05175		TRBV3-1	4.59e-42	1.05175		MT-ND4	5.95e-82	1.93226		IFI30	1.81e-74	2.79647		VTN	6.41e-193	3.49693
HSPA1B	6.54e-135	1.18164		ATF3	1.17e-65	1.2536		TRBV5-1	6.07e-31	0.976983		HLA-DPA1	1.66e-114	0.818039		RGS2	2.68e-138	1.24727		UBE2C	0	2.12392		CCR6	2.01e-240	0.947597		CCR6	2.01e-240	0.947597		ALB	6.96e-15	1.91526		PSAP	1.13e-30	2.79117		APOA1	7.39e-122	3.39285
LMNA	1.35e-125	1.16997		NR4A2	3.6e-103	1.24784		KIR2DL3	8.74e-172	0.871186		CCL5	1.97e-173	0.805808		TRBV2	1.04e-46	1.24709		PCLAF	0	2.04895		PDE4D	3.02e-158	0.933539		PDE4D	3.02e-158	0.933539		MT-CO2	4.18e-103	1.88458		FTL	8.17e-33	2.69422		AMBP	6.58e-196	3.14575
HSPA1A	2.9e-76	1.157		HSPA6	4.28e-27	1.24686		KIR3DL1	7.24e-121	0.848052		HLA-DRB1	2.83e-112	0.792576		ICOS	1.44e-219	1.22994		H2AFZ	9.21e-155	2.04697		AQP3	4.41e-186	0.924327		AQP3	4.41e-186	0.924327		MT-ND2	3.23e-59	1.84934		ALB	1.06e-15	2.62363		TTR	2.11e-185	3.095
PPP1R15A	1.66e-168	1.12619		DNAJB1	3.18e-143	1.22674		NKG7	2.87e-79	0.831492		HLA-DQA1	2.66e-80	0.776043		TNFRSF9	3.33e-286	1.22768		FABP5	5.63e-177	2.00518		TRBV6-1	1.16e-34	0.831275		TRBV6-1	1.16e-34	0.831275		MT-ND1	2.94e-69	1.8074		TYROBP	2.43e-58	2.59628		HP	8.47e-177	2.92126
IL7R	2.35e-261	1.10898		ZNF331	2.99e-75	1.22439		LGALS1	8.15e-55	0.829427		ITM2A	9.08e-96	0.761827		PDCD1	8.14e-231	1.17868		HIST1H4C	8.83e-34	1.88374		SPOCK2	1.84e-137	0.786123		SPOCK2	1.84e-137	0.786123		HP	9.3e-13	1.79443		FCER1G	3.57e-141	2.50407		CYP2E1	1.01e-38	2.69728
HSPH1	2.19e-70	1.05747		HSPE1	1.67e-102	1.18524		TRAV14DV4	2.73e-40	0.801708		HLA-DPB1	7.72e-107	0.754637		VCAM1	3.98e-218	1.16176		CENPF	0	1.87932		LINC01871	9.81e-90	0.783419		LINC01871	9.81e-90	0.783419		MT-ND3	1.83e-43	1.71273		CD68	7.39e-285	2.45309		APOH	2.43e-212	2.59749
GADD45B	1.73e-108	1.05247		TRBV5-6	3.1e-56	1.16169		EFHD2	2.74e-38	0.780429		CST7	2.16e-125	0.739057		CRTAM	8.54e-104	1.15996		CXCL13	2.36e-174	1.87211		S100A4	6.05e-244	0.770654		S100A4	6.05e-244	0.770654		APOE	6.74e-16	1.52946		SPARC	4.19e-67	2.37897		TF	5.56e-225	2.53012
BTG2	4.77e-158	1.04749		HSPA1B	1.06e-100	1.1426		XCL1	8.12e-41	0.771116		CYTOR	7.49e-58	0.702283		IFNG	1.61e-152	1.13929		TOP2A	0	1.84241		FLT3LG	1.01e-137	0.74931		FLT3LG	1.01e-137	0.74931		APOA1	8.25e-11	1.51296		HP	6.38e-26	2.3677		CLU	5.35e-141	2.34351
TNFAIP3	7.43e-143	1.04631		CCL4	1.54e-53	1.13527		IFITM2	1.57e-91	0.752172		HLA-DMA	3.58e-57	0.654072		LAG3	1.3e-154	1.12952		COTL1	2.48e-117	1.7814		S100A6	6.75e-196	0.735093		S100A6	6.75e-196	0.735093		MT-ATP8	6.26e-11	1.19887		SELENOP	8.89e-103	2.36414		AHSG	2.6e-130	2.33918
CD69	3.62e-110	1.03683		NR4A3	2.74e-75	1.0986		CX3CR1	2.16e-139	0.700297		RGS1	9.55e-65	0.63473		HLA-DRA	9.38e-214	1.12338		NUSAP1	0	1.75678		LST1	1.91e-117	0.71784		LST1	1.91e-117	0.71784		TF	7.05e-06	1.14703		RNASE1	2.98e-252	2.34318		FGG	3.78e-210	2.3226
ZFP36	1.5e-116	0.99573		HSP90AB1	1.97e-115	1.09661		PRF1	2.26e-41	0.690466		CD27	8.42e-57	0.633367		HLA-DRB1	1.86e-222	1.11297		MCM7	0	1.74817		RPLP0	8.75e-270	0.69674		RPLP0	8.75e-270	0.69674		APOC3	2.32e-10	1.12148		AIF1	3.05e-48	2.22324		FGB	6.22e-200	2.30315
ZFAND2A	7.71e-37	0.995125		CCL3	3.5e-37	1.04335		FCRL6	1.21e-78	0.673816		CD8B	6.21e-70	0.62517		TIGIT	1.4e-203	1.11095		DUT	1.15e-148	1.72891		SLC4A10	3.41e-140	0.660623		SLC4A10	3.41e-140	0.660623		SAA1	6.37e-06	1.10157		APOC3	3.25e-24	2.15799		IGF2	0.00937867	2.29686
CDKN1A	1.33e-121	0.963385		ANKRD37	3.21e-53	1.04241		CTSW	9.86e-46	0.621776		CCL4	2.74e-74	0.599797		ITM2A	1.35e-169	1.10816		GAPDH	2.95e-174	1.71528		DPP4	4.15e-137	0.659396		DPP4	4.15e-137	0.659396		AMBP	2.05e-07	1.09338		CD74	6.07e-28	2.05884		RARRES2	1.24e-135	2.28011
DNAJA1	1.07e-111	0.95611		JUN	1.68e-78	1.04217		ADGRG1	3.21e-50	0.596785		PLAAT4	1.54e-64	0.569696		CXCL13	1.41e-119	1.08809		PCNA	0	1.64951		CD40LG	4.8e-113	0.622482		CD40LG	4.8e-113	0.622482		TTR	1.67e-05	1.07687		LYZ	2.58e-83	1.95179		HRG	4.15e-185	2.222
[truncated: 1,610 more rows]

## Sheet: CC
Naive/Memory T cell				Activated T cell				Effector T cell				Exhausted T cell				Proliferating T cell				MAIT				NK/gd-like T cell				Apoptotic T cell
[truncated: 1,162 more rows]

[truncated: 1 more sheets: MN]
