# Supplementary material for: The identification of effective tumor-suppressing neoantigens using a tumor-reactive TIL TCR-pMHC ternary complex
Source: Exp Mol Med. 2024 Jun 12;56(6):1461–71. doi: 10.1038/s12276-024-01259-2 (PMC11263684; doi:10.1038/s12276-024-01259-2)
Supplement: Supplementary file 3 — Supplementary Table 7 [file 12276_2024_1259_MOESM3_ESM.xlsx]

## Sheet: Sheet1
T_NExM				T_Act				T_Ex				T_Prol				T_NK-like
Gene	p_val	avg_log2FC		Gene	p_val	avg_log2FC		Gene	p_val	avg_log2FC		Gene	p_val	avg_log2FC		Gene	p_val	avg_log2FC
Klf2	0	1.79939		Ccl5	0	2.74458		Xcl1	1.58385e-151	1.62973		Pclaf	0	2.6953		Fcer1g	0	2.08644
Igfbp4	9.21793e-184	1.4253		Gzma	2.8531e-99	2.69907		Tnfrsf9	5.36957e-286	1.46959		Ube2c	0	2.54562		Klra7	0	1.70669
Satb1	4.06822e-89	1.02521		Gzmk	7.20231e-176	1.70608		Lag3	0	1.43493		Gzmc	0	2.30278		Cd7	1.16356e-147	1.66744
Fam241a	7.20749e-114	1.02086		Rgs1	1.0421e-147	1.24092		Ccl3	6.24048e-33	1.40392		Birc5	0	2.23348		Ikzf2	6.07145e-83	1.4232
Sell	2.7663e-147	0.954546		Hcst	7.50692e-203	1.13608		Nrgn	2.5508e-150	1.4022		Hmgb2	0	2.09499		Klf2	8.06416e-110	1.37956
Rps24	0	0.953956		Isg15	1.25779e-19	1.12317		Nrn1	1.41869e-172	1.37328		Cks1b	0	2.04512		Cebpb	1.06968e-84	1.36652
Rps27	0	0.951272		Ctla2a	5.15703e-76	1.08614		Ccl4	0.00214838	1.35463		Tubb5	0	1.97101		Klhdc2	7.82076e-65	1.36035
Jun	1.06749e-20	0.922605		Laptm5	8.97178e-238	1.01032		Tnfrsf4	3.33798e-195	1.20153		Hist1h2ae	0	1.96195		Id3	3.86685e-52	1.12887
Rps19	0	0.918146		Zfp36l2	4.32121e-104	1.007		Ccr7	1.1382e-71	1.19161		Stmn1	0	1.9369		Cd69	1.17408e-44	0.999947
Rgs10	3.08804e-84	0.906549		Ifngr1	3.89251e-124	0.9681		Sdf4	1.94276e-162	1.11307		Dut	0	1.93284		Neurl3	7.07922e-38	0.986458
Fos	2.52156e-29	0.901502		Itgb1	1.78454e-33	0.903136		Rgs16	5.03264e-202	1.08303		Hist1h1b	0	1.83287		Pde2a	4.69822e-73	0.974917
Rps20	0	0.888411		Dusp2	6.41962e-136	0.894076		Capg	1.50778e-170	1.03735		Tuba1b	0	1.72188		Rhob	2.79668e-42	0.9705
Rps29	1.08007e-303	0.841751		Ahnak	1.06212e-22	0.880677		Anxa2	1.9095e-151	1.02723		Cenpa	0	1.64353		Atp1b1	9.59211e-63	0.934307
Rps28	1.82501e-304	0.815277		Fasl	2.66023e-10	0.860719		Cd160	9.41275e-183	1.01369		Ran	0	1.6095		Zfp36l1	4.85574e-31	0.934204
Lef1	1.68367e-80	0.796125		Ifi27l2a	2.70236e-10	0.84195		Areg	1.50767e-54	0.949777		Nrgn	0	1.60563		Zfp36	8.2644e-42	0.924497
Irf1	1.96121e-44	0.773177		S100a6	2.41574e-56	0.836499		Cd8a	1.8868e-192	0.943399		Hmgn2	0	1.58511		Maff	9.44044e-49	0.897404
Rps7	0	0.756408		Saraf	4.83011e-106	0.824318		Tnfrsf18	1.96081e-159	0.938114		Top2a	0	1.57264		Vps37b	4.24014e-72	0.897269
Id3	2.8612e-44	0.743552		Btg1	6.516e-119	0.816973		Ifng	8.11962e-43	0.888845		Hist1h1e	0	1.56005		Rbpms	2.55069e-126	0.890762
Gm26917	2.57517e-23	0.726501		Ly6c2	3.84695e-33	0.798519		Pdcd1	5.58828e-162	0.888158		Rrm2	0	1.55803		Emb	6.55237e-52	0.886665
Il7r	5.91632e-52	0.716639		Stk17b	8.86308e-69	0.768181		Bhlhe40	7.64719e-144	0.857682		Smc2	0	1.53832		Gem	2.35521e-21	0.856771
Tcf7	1.98692e-59	0.709644		Dusp5	2.94112e-38	0.762429		S100a4	3.32154e-101	0.850993		Tyms	0	1.43219		Hhex	1.31465e-42	0.837909
Dusp10	5.96013e-28	0.70802		Ubc	3.17803e-139	0.760801		Cst3	3.78921e-53	0.830741		H2afx	0	1.40594		Pmepa1	2.79143e-32	0.836341
Rpl12	1.46374e-191	0.705279		Epsti1	3.93311e-28	0.760663		Lgals1	2.70653e-121	0.824403		Ccna2	0	1.39593		Ifrd1	2.90372e-40	0.834892
Rps4x	0	0.703431		Samhd1	1.61848e-19	0.759093		Tnfsf11	2.58737e-59	0.820383		Tpi1	0	1.39359		Cxcr4	1.31754e-21	0.83163
Rps5	0	0.687791		Itga4	6.73137e-13	0.756957		Ndfip1	1.41878e-173	0.798216		Selenoh	0	1.39333		Nfkbid	7.56978e-33	0.831315
Rps21	8.75525e-214	0.68521		Sp100	4.81227e-12	0.747549		Fam162a	4.6327e-142	0.79099		Cdca8	0	1.39123		Smad7	2.37761e-54	0.830077
Rpl36a	4.1775e-162	0.682307		Malat1	6.37884e-125	0.74749		Ccl1	4.08104e-17	0.786463		Lgals1	0	1.38281		Amz2	1.1352e-20	0.8278
Rflnb	6.89397e-57	0.67737		Gramd3	1.46098e-50	0.743471		Dusp4	2.2604e-137	0.786456		Ranbp1	0	1.38138		Gimap3	6.74447e-33	0.825723
Tsc22d3	1.60886e-46	0.667673		Nr4a1	5.1713e-13	0.739088		Ptms	3.55518e-131	0.782853		Txn1	0	1.37357		Nfil3	1.10211e-17	0.818557
Rpl8	0	0.665293		Rap1b	3.45591e-77	0.733372		C2cd4b	4.3026e-60	0.780981		Ccl1	4.23035e-286	1.33397		Ifngr1	2.46474e-55	0.811612
Rplp1	1.49464e-303	0.658896		Rsrp1	1.16615e-32	0.72772		Cd74	1.52778e-73	0.777282		Mki67	0	1.31965		Gna13	3.08712e-32	0.772541
Rpl21	0	0.649566		H2-T22	7.64922e-20	0.725822		Stat3	1.22179e-118	0.757059		Alyref	0	1.31908		Pnrc1	5.86023e-78	0.768412
Rpl35a	0	0.645727		Irf2bpl	6.65892e-23	0.718728		Plscr1	1.11556e-101	0.754399		Banf1	0	1.31797		Tsc22d3	3.25047e-24	0.766603
Rpl30	0	0.645125		Ppp1r18	8.95334e-26	0.699345		Bcl2a1b	1.47139e-129	0.749672		Cdk1	0	1.30844		Bcl2	8.89419e-34	0.76537
Rpl13	0	0.644445		Ypel3	9.43636e-28	0.699316		Mif	5.77248e-102	0.747403		Ccnb2	0	1.30058		Socs3	1.61677e-29	0.747088
Rps15a	0	0.639578		H2-Q7	4.16202e-57	0.698395		Cox17	2.23764e-121	0.742271		Nap1l1	0	1.27761		Bcl2l11	5.58639e-15	0.737834
Rpl37a	4.68992e-302	0.637473		Lat	7.04767e-84	0.696618		Pglyrp1	1.44711e-79	0.735625		Hist1h2ap	0	1.26613		Klra6	3.93085e-132	0.734489
Klk8	8.31003e-37	0.635004		Selplg	6.8089e-82	0.69414		Dusp14	1.08746e-71	0.730502		Hmgb1	0	1.26326		Crem	5.86663e-19	0.731062
Cd69	4.30522e-34	0.627498		Arhgap45	4.75145e-13	0.692222		Fkbp1a	3.23945e-123	0.720281		Spc24	0	1.23946		Tcp11l2	8.65861e-28	0.730285
Rpl39	1.19137e-257	0.618397		H2-D1	6.76873e-224	0.687781		Bcl2a1d	1.05107e-127	0.714727		Rps27l	0	1.19722		Cdkn1a	2.01697e-11	0.725236
Txk	5.22854e-44	0.617379		H2-K1	2.92661e-226	0.687628		Irf8	3.43671e-79	0.711412		Dctpp1	0	1.19268		Gimap6	3.55706e-28	0.7152
Rps16	0	0.612006		Pde7a	8.61765e-15	0.686305		Eea1	1.66799e-97	0.701652		Tnfrsf9	0	1.18869		1700025G04Rik	4.89743e-27	0.712439
Rpl18a	0	0.607495		Lars2	4.999e-50	0.674994		Ctla4	7.69301e-119	0.698701		Gzmb	9.02122e-148	1.1803		Txk	1.49275e-20	0.710959
Rpl23	0	0.606387		Cxcr3	4.64026e-18	0.671095		Ccr8	4.65499e-101	0.696234		Atp5g3	0	1.16023		Il4ra	1.22221e-19	0.710475
Tpt1	2.11874e-260	0.589327		Ms4a6b	7.39607e-19	0.669706		Itgav	1.06862e-110	0.683274		Anp32b	0	1.1568		Nsg2	1.55709e-30	0.709117
Rapgef6	1.84324e-26	0.587006		Itm2b	1.34929e-116	0.667653		Lgals3	2.22589e-63	0.678193		Cdca3	0	1.15472		Ctla2a	6.82179e-22	0.699484
Rpl9	0	0.586692		Gimap3	2.54176e-25	0.659854		S100a6	3.62334e-70	0.677738		Xcl1	1.83581e-238	1.1509		Fosl2	1.6302e-16	0.697341
Npc2	3.39055e-38	0.570075		Gna13	1.08577e-32	0.658156		Hif1a	2.49963e-103	0.675934		Tk1	0	1.13682		Jun	2.05424e-07	0.694921
Rpl35	3.45531e-188	0.569413		Btg2	1.61576e-18	0.653323		Cd52	2.85876e-108	0.674755		Anxa2	3.38972e-276	1.131		Btg1	3.46932e-49	0.692876
Ly6c2	7.21076e-69	0.568667		Itgb7	9.9491e-20	0.645602		Gadd45b	2.78107e-88	0.66652		Ndufab1	0	1.12759		Il7r	8.7649e-17	0.69183
Rps10	0	0.567754		Gpr183	1.68443e-06	0.642202		Serpinb6b	5.81518e-71	0.660901		Tmpo	0	1.12446		Pim1	4.75291e-22	0.690586
Bcl2	1.43016e-47	0.565406		Rnf138	1.63821e-15	0.639132		Tent5a	9.02952e-58	0.656918		Mif	3.52219e-292	1.11996		Fam107b	9.79242e-22	0.684459
Rps27a	0	0.561041		Gimap7	2.68532e-05	0.635869		Ybx3	9.01861e-96	0.647293		Nucks1	0	1.11648		Cerk	4.04959e-24	0.671139
Vps37b	2.55008e-67	0.547045		Zbp1	1.17779e-07	0.631929		Myl12a	1.44472e-135	0.632868		Nme1	2.34868e-284	1.10919		Dusp10	2.05263e-12	0.657394
Gm11808	1.11052e-24	0.545758		Fyn	5.12527e-08	0.629321		Nkg7	2.48217e-71	0.630294		Hint1	0	1.10896		Gimap5	2.70718e-16	0.654793
mt-Nd2	5.99852e-24	0.544099		Ptpn18	6.14152e-123	0.622407		Tpi1	4.49797e-84	0.629768		Pgam1	1.06075e-289	1.10814		Ly6c2	3.84466e-32	0.649825
Rps9	1.57873e-294	0.54034		Tnfaip3	1.83219e-35	0.620419		Prf1	2.65121e-30	0.629032		H2afz	0	1.10717		Rgs2	1.51722e-07	0.647684
Gimap6	2.51845e-32	0.539813		Lax1	3.14661e-16	0.619885		Aldoa	6.76199e-92	0.628779		Dbi	0	1.09469		Metrnl	2.6416e-10	0.646025
Rplp0	2.30595e-291	0.529799		Ms4a4b	9.07907e-73	0.61986		Cst7	2.18778e-81	0.62387		Cox17	1.69028e-284	1.07911		Rhoh	1.61621e-14	0.642608
Rps3	1.06301e-263	0.520783		Ets1	1.14784e-14	0.619486		Sla	8.6254e-102	0.62309		Hist1h4d	0	1.07681		Slc9a3r1	7.1446e-20	0.641266
Rps3a1	1.80965e-270	0.520641		Egr1	9.58952e-12	0.618748		Rilpl2	4.08498e-92	0.622885		Tnfrsf4	0	1.0691		Trbv12-2	0.00389766	0.633686
Ppp1r15a	1.31121e-10	0.517345		Ubald2	1.66463e-10	0.615024		AW112010	1.1336e-53	0.608875		Phgdh	0	1.06358		Irf1	4.98501e-08	0.624924
Rpl36	1.29585e-199	0.516695		Arid5a	1.01278e-12	0.613803		Pgk1	8.21197e-85	0.605984		Rrm1	0	1.05739		Zfp36l2	3.15962e-29	0.619872
Socs3	8.07918e-22	0.515053		Pnrc1	6.53522e-110	0.610113		CAAA01147332.1	2.52374e-89	0.603914		Dtymk	0	1.04469		S1pr1	2.27262e-27	0.616437
Rps23	7.82838e-240	0.513435		Rora	0.00385633	0.608837		Ptprcap	6.08133e-102	0.60355		Mcm3	0	1.04203		Litaf	7.46483e-11	0.615286
Rps13	1.96927e-288	0.510769		Mbd2	3.93589e-15	0.607737		Klrc1	1.14686e-98	0.601348		Ldha	5.55053e-301	1.03638		Sell	5.39319e-20	0.609063
Rpl19	5.78663e-283	0.509401		Mxi1	0.000188194	0.605598		Cxcr6	4.33154e-59	0.598955		Lsm2	0	1.03197		Lef1	3.01112e-19	0.60425
Eef1b2	4.69549e-117	0.502775		Shisa5	2.55034e-77	0.603006		Cd9	4.36959e-79	0.595389		Nhp2	0	1.02657		Sidt1	1.7257e-14	0.602942
Tcp11l2	9.80317e-35	0.501966		Klf3	2.85082e-25	0.597176		Crtam	3.02525e-67	0.588508		Cisd1	0	1.02316		Prkch	4.24078e-11	0.59318
Gas5	1.06298e-46	0.500624		Fam107b	1.67157e-21	0.590464		Ucp2	5.38119e-79	0.586997		Pgk1	3.99375e-262	1.01421		Btg2	7.29023e-18	0.593069
Gbp2	7.50064e-16	0.499742		Ankrd11	2.45823e-13	0.587718		Mrps6	3.73772e-88	0.585586		Snrpd1	1.16879e-302	1.00233		Pde7a	1.04693e-12	0.593055
Ifi47	6.06275e-20	0.494316		Camk2n1	1.81311e-05	0.583577		Rel	2.29412e-81	0.575106		Pa2g4	1.07189e-300	0.997634		Il2rb	2.63046e-23	0.58966
Rps27rt	2.76748e-14	0.489236		Vps37b	5.66e-57	0.5804		Gm19585	2.77494e-86	0.571079		Ccl3	5.17731e-186	0.996399		Frat2	1.62693e-14	0.58841
Rps8	2.58327e-191	0.479526		Zdhhc18	5.12038e-05	0.576442		Lcp1	2.84694e-86	0.569604		Cox5a	0	0.992432		Ier2	3.51775e-28	0.579425
Rpsa	1.43274e-265	0.476718		Gmfg	2.07799e-16	0.574505		S100a11	2.37049e-66	0.561703		Cenpw	0	0.982721		Nsd3	6.4694e-12	0.576676
Ccr7	1.00737e-56	0.473046		Rnf125	0.000154611	0.572635		Stx11	2.36526e-80	0.559595		Siva1	0	0.975141		Rps27	8.47076e-78	0.576244
Rpl27a	2.60193e-223	0.471901		Cited2	2.62059e-09	0.568894		Ctsb	2.89042e-85	0.557409		Nutf2	0	0.973149		Pdcd4	2.9549e-11	0.565862
Rpl10a	1.93826e-184	0.470843		Cdkn1b	2.36983e-06	0.567059		Dapl1	1.96124e-33	0.556273		Eif5a	1.539e-261	0.970898		Ccdc117	1.24298e-12	0.565829
A930005H10Rik	6.2118e-18	0.470227		Grap2	9.33798e-09	0.565619		Pdcd1lg2	7.49115e-89	0.553844		Ppia	0	0.967929		Rbm38	7.08102e-09	0.559224
Zfp36	8.17469e-21	0.464206		H2-Q4	9.18261e-10	0.559314		Atp5g3	4.67208e-104	0.551155		Cycs	7.87379e-269	0.967302		Nrarp	1.61051e-10	0.555215
Rps18	4.3531e-183	0.462664		Fth1	2.5109e-143	0.555965		Gstp3	5.27056e-76	0.549416		Mcm5	0	0.965199		Ftl1	1.64478e-51	0.54656
Igtp	1.69085e-13	0.45327		H2-Q6	2.50323e-07	0.554209		Pkm	4.132e-70	0.547548		Vim	3.96868e-205	0.961726		Prdx6	7.85547e-28	0.545776
mt-Nd4l	1.01864e-31	0.450742		Slfn2	1.92785e-05	0.552041		Trbv16	9.49445e-12	0.545644		Arl6ip1	2.18895e-158	0.960748		Fos	2.93664e-08	0.541804
Rras2	1.84546e-16	0.447597		Bcl2a1b	7.10499e-24	0.550435		Vamp8	3.24425e-79	0.54054		C1qbp	4.52388e-241	0.956273		Itpkb	6.53502e-08	0.540216
Rpl3	3.21212e-158	0.445252		Dnajb6	2.98548e-06	0.547424		C1qbp	6.9089e-59	0.535529		Fam162a	0	0.955571		Socs1	2.23392e-05	0.538026
Fau	1.43004e-205	0.443576		Tmem50a	4.71391e-15	0.5471		Smim3	7.23853e-80	0.532882		Cdk4	0	0.944389		Pim3	0.00462751	0.536198
Socs1	5.7652e-09	0.44268		S100a13	1.78549e-12	0.545981		Bsg	6.42657e-80	0.527095		Tpx2	0	0.935742		Jak1	1.4566e-16	0.534655
Rpl38	4.00405e-97	0.442633		Rtp4	2.70852e-25	0.545088		Uqcrq	1.61527e-80	0.522889		Asf1b	0	0.93336		Plekha2	0.00139081	0.534547
Rpl37	2.15903e-151	0.438114		Hopx	3.6965e-14	0.543642		Zbtb32	5.15072e-52	0.520385		Snrpe	0	0.929132		Tcf7	2.82027e-13	0.532376
Plcxd2	1.84687e-13	0.435923		Ubb	4.35314e-193	0.543016		Ndufc2	7.25966e-82	0.51949		Ptma	0	0.927802		Rps24	1.04061e-104	0.529903
Smad7	7.25617e-35	0.433611		Tob1	2.34521e-06	0.541977		Cox7c	1.08183e-79	0.519174		Hnrnpab	5.07471e-247	0.927216		Klf4	2.68528e-05	0.529816
Ssh2	7.71753e-20	0.429886		Ppp1r12a	0.00197793	0.537263		Ly6a	3.40653e-42	0.517919		Calm3	3.33363e-271	0.924575		Ccrl2	2.7054e-08	0.5297
Rpl17	3.00764e-140	0.428867		Dnajb1	6.37867e-06	0.537126		Gapdh	4.59265e-75	0.509158		Cenpf	0	0.920659		Dusp5	4.45177e-11	0.527295
Tdrp	3.02712e-42	0.428599		Mxd1	3.57356e-05	0.53478		Ndufb7	3.58687e-75	0.507472		Etfb	0	0.916794		Ube2j1	0.000159166	0.527129
Rpl32	6.21367e-194	0.427495		Pja1	0.00068678	0.534247		Atp5g1	5.06622e-66	0.504986		Prelid1	1.91496e-247	0.913648		Ss18	2.81185e-06	0.522938
Snhg8	5.47357e-08	0.427264		Ier2	6.63035e-29	0.533487		Prdx2	2.11034e-64	0.504268		Rpa3	0	0.913622		Junb	5.26856e-26	0.518848
Rplp2	1.00973e-146	0.423331		Zc3hav1	3.92378e-06	0.530586		Cd82	3.53058e-62	0.499373		Ndufc2	4.23407e-279	0.911622		Rnf130	2.98002e-22	0.518078
Rpl22l1	5.01085e-62	0.42161		Cd37	3.31e-10	0.526929		Zap70	3.08012e-76	0.494094		Atpif1	3.96599e-307	0.911395		Tnfaip3	1.01264e-16	0.5179
Frat2	1.84558e-21	0.419733		Tut4	9.66858e-05	0.523101		Tgfb1	3.32603e-61	0.493463		Fkbp2	0	0.905892		Bbc3	5.92386e-16	0.515417
Snhg1	3.08262e-12	0.409793		Tspo	7.29427e-31	0.519691		Gpm6b	4.25041e-70	0.493104		Tacc3	0	0.905452		Jmy	2.39348e-10	0.512739
Rps12	4.40121e-70	0.408108		Slc3a2	0.000607743	0.507815		Traf1	2.09926e-73	0.49243		Gzmf	9.72611e-113	0.902158		Malat1	1.89058e-38	0.510874
Eef1a1	7.69427e-190	0.407193		Gnas	4.36223e-39	0.507675		Psmb5	4.22942e-70	0.490974		Smc4	0	0.900961		Cables1	1.224e-09	0.504138
Arl4c	5.37038e-17	0.406862		Smad7	1.03842e-31	0.503103		Ebna1bp2	3.20162e-52	0.486736		Psmb6	2.15581e-261	0.900517		Klf3	4.3371e-11	0.504036
Rpl18	1.73508e-197	0.405775		Sertad1	0.0022459	0.50232		Cd3d	3.81897e-105	0.486372		Eif1ax	0	0.900069		Pde4b	0.000210387	0.50165
1810026B05Rik	6.18851e-07	0.405638		Isg20	0.00871915	0.501157		Cd83	1.43388e-50	0.48611		Hist1h2bj	0	0.897641		Plcxd2	2.23821e-08	0.499801
Rpl6	1.32901e-94	0.405637		Cdk2ap2	1.92661e-11	0.498766		Samsn1	1.04366e-73	0.484184		Tipin	0	0.888295		Irf2bp2	5.59446e-05	0.497781
Ablim1	1.3876e-09	0.403773		Nsd3	1.89544e-05	0.492735		Prelid1	4.50264e-63	0.483382		Ifng	1.91037e-203	0.888277		Ier5	2.59795e-13	0.494972
Rps11	2.6893e-164	0.401179		S1pr4	0.00785062	0.492041		Reep5	4.94536e-68	0.480848		Pdcd1	1.06326e-285	0.881199		Rapgef6	1.604e-08	0.494157
Zfp36l1	5.80534e-17	0.401022		Emb	5.47449e-24	0.492032		Edf1	9.08923e-70	0.479872		Aurkb	0	0.877609		Elmsan1	1.1051e-11	0.49202
Uba52	6.96962e-39	0.399602		Nkg7	2.41956e-74	0.490903		Icos	2.42281e-64	0.478779		Psma4	0	0.876139		Ctla2b	0.00117977	0.485334
Txnip	2.36099e-12	0.390304		Dnaja1	8.44024e-34	0.489735		Pgam1	6.95237e-70	0.47832		Srm	1.76521e-301	0.876		Bambi	3.27344e-05	0.484279
Rpl10	1.54253e-84	0.389971		H3f3b	2.51557e-129	0.487946		Ndufv2	2.7104e-80	0.477809		Mrpl20	4.05184e-274	0.874381		mt-Nd4l	1.27424e-26	0.483577
Tmem108	6.2558e-48	0.389509		Map1lc3b	1.76486e-20	0.485435		Fbl	1.08778e-43	0.477731		Ywhah	1.84098e-255	0.873072		Ssh2	7.33416e-07	0.476632
mt-Nd5	5.79636e-11	0.388563		Elf1	7.57192e-07	0.484055		Dbi	1.43644e-50	0.477638		Hells	0	0.865509		Atp11b	4.19487e-05	0.47334
Nsg2	5.92323e-25	0.384029		Nrarp	4.22635e-09	0.483015		Cd3g	5.83839e-87	0.475335		Hsp90b1	3.13514e-207	0.86422		Klf13	9.02679e-06	0.468538
Emb	2.19229e-39	0.379584		S100a10	1.54256e-38	0.482781		Tigit	8.90316e-71	0.472923		Gmnn	0	0.863744		Rabac1	5.70818e-12	0.461046
Pmepa1	1.94442e-17	0.377357		Irf7	3.05817e-06	0.480541		Ppib	6.68264e-65	0.471742		Rps17	9.17377e-235	0.859201		Tgif1	3.55024e-07	0.460389
Ugcg	1.03191e-05	0.375956		Ctsd	7.23142e-08	0.478762		Cox6c	4.24232e-79	0.471656		Mrpl18	0	0.859194		Rasa2	0.0027526	0.459694
Il4ra	3.62866e-11	0.375275		St8sia4	5.03304e-06	0.46891		Litaf	9.0539e-69	0.470373		Sumo2	3.46425e-262	0.858708		Ctsl	5.93395e-08	0.457042
Acp5	3.05603e-12	0.368182		Rac2	8.73098e-67	0.468029		Cyba	1.18449e-61	0.469616		Rbx1	4.84695e-258	0.857008		Ppp1r15a	4.84768e-06	0.455611
Pde4b	0.000368149	0.367498		Calm2	6.67286e-22	0.46443		Alcam	4.06065e-66	0.46956		Cox6a1	7.32693e-239	0.853516		Trgv2	1.08497e-49	0.453913
Bbc3	1.21766e-25	0.365534		Ccng2	0.000513208	0.463389		Cd2	6.99896e-54	0.469409		Sdf2l1	0	0.850607		Smox	6.21858e-08	0.449961
mt-Atp6	1.25154e-59	0.365071		Prkch	0.000179396	0.46174		Pfn1	9.70431e-101	0.469291		Tkt	1.76821e-239	0.845541		Dusp2	5.25577e-27	0.447563
Maff	3.6556e-21	0.362333		Txnip	3.17855e-05	0.456595		Uqcr10	4.77472e-62	0.467613		Mrps6	9.9596e-290	0.839925		Gramd1a	0.000992579	0.441495
Irs2	1.82511e-25	0.360875		Cd8b1	6.48019e-27	0.455797		Nhp2	4.62346e-54	0.467397		Ddx39	0	0.839225		Ubc	1.62897e-29	0.440282
Ier2	1.27557e-23	0.359973		Acp5	0.000160596	0.453376		Hilpda	3.27754e-40	0.467121		Ezh2	0	0.839211		Gramd3	3.89104e-13	0.436473
Rps14	1.8664e-100	0.358589		Prex1	0.00572841	0.452953		Eif5a	3.60073e-44	0.464688		Anapc11	2.29187e-274	0.836635		Pitpnc1	3.66414e-05	0.434745
Foxp1	0.00168979	0.357099		Sorl1	0.00119437	0.448774		Cox6b1	1.36008e-70	0.463561		Uqcr10	3.97412e-221	0.82934		Klf9	1.2683e-10	0.434683
Sidt1	2.76992e-15	0.354884		Selenok	2.91643e-15	0.448199		Ostf1	4.29656e-61	0.462046		Ube2m	3.03665e-241	0.828664		Hbp1	3.36547e-05	0.434527
Rpl34	6.50309e-139	0.353827		Mbnl1	2.82007e-09	0.445835		Myl6	8.3989e-81	0.460606		Mrpl42	0	0.828499		Tmem59	0.000355975	0.434506
Fam189b	6.11879e-07	0.351717		Ifrd1	2.70732e-11	0.44388		Rbpj	4.80234e-58	0.460433		Nusap1	0	0.827353		Irs2	1.33858e-14	0.432019
mt-Nd4	8.67613e-08	0.351717		Jak1	1.95478e-11	0.443571		Nfkbib	8.25312e-63	0.460426		Tagln2	8.03654e-218	0.827136		Egr1	0.00198559	0.428041
mt-Nd1	3.99087e-10	0.350898		Srgn	6.08431e-74	0.439015		Atp5j	5.19278e-61	0.45847		Lmnb1	1.66645e-279	0.825797		Itpr2	6.06161e-08	0.427345
AY036118	0.000125044	0.348077		Armc7	4.85638e-05	0.437597		Ubash3b	1.03115e-67	0.452439		Ndufb8	3.41177e-229	0.82558		Arl4c	1.51938e-06	0.426401
Pnrc1	6.31991e-46	0.345046		Lsp1	2.98114e-08	0.43605		Pebp1	5.60544e-59	0.450621		CAAA01147332.1	2.90853e-214	0.82411		Itk	2.94284e-06	0.422575
Atp1b1	1.25772e-26	0.343033		Crip1	1.03916e-20	0.432689		Tmem258	5.11799e-64	0.448583		Anp32e	8.4002e-282	0.822503		Serinc3	9.86765e-05	0.419126
mt-Cytb	2.31685e-17	0.339855		Atp1b3	6.56388e-05	0.432189		Id2	1.81143e-49	0.447351		Mcm7	0	0.81835		Irak2	2.73529e-12	0.418692
Fam169b	0.000228939	0.338834		2023-09-01	4.00392e-17	0.431547		Rps17	2.87695e-60	0.446456		Fen1	0	0.814575		Fbxo32	1.37001e-08	0.414866
Ftl1	9.51762e-53	0.338799		Tgif1	0.000536867	0.430614		Ddt	3.84932e-69	0.44585		Exosc8	0	0.814337		Qrfp	6.63909e-18	0.414797
Pde2a	1.69544e-26	0.337669		Cytip	0.000607956	0.429797		Sem1	7.19695e-65	0.44513		Ppil1	0	0.81215		Rps29	2.67738e-48	0.412902
Rpl15	6.85282e-98	0.33667		Ier5	0.00211538	0.427194		Tmsb4x	2.99306e-67	0.441276		Psmb5	3.50472e-221	0.805179		Arl6ip5	3.71787e-06	0.410926
Thada	1.7708e-18	0.336516		Arl4c	0.00180539	0.426229		Ssr4	9.43815e-61	0.440606		Tubb4b	2.9168e-168	0.80437		Tdrp	9.86803e-12	0.409274
Gngt2	2.32024e-11	0.336416		Ssh2	9.11293e-06	0.423787		Ndufb6	5.4971e-63	0.440367		Rgs16	3.07928e-205	0.801329		Snhg8	0.00664371	0.408143
Elmsan1	5.77097e-15	0.332572		Zfp36	0.000441728	0.421525		Psme2	6.30696e-46	0.439983		Hist1h1d	0	0.800895		Srsf5	1.10427e-06	0.40615
Snhg12	0.0020807	0.326718		Rasgrp2	0.00164567	0.42101		Nme2	3.53071e-60	0.439096		Fkbp1a	3.08277e-203	0.800492		Fth1	1.41751e-31	0.406051
Malat1	9.68031e-38	0.326563		B2m	2.2802e-102	0.417398		Sat1	1.98136e-68	0.438633		Ccdc34	0	0.799879		Dnajb1	2.42659e-05	0.404201
Klf13	4.16497e-05	0.32489		Cd7	1.07541e-09	0.415731		Il2ra	1.41561e-36	0.437625		Eno1	5.54197e-197	0.799143		Klrd1	4.65778e-15	0.403246
1810041H14Rik	4.37047e-25	0.323856		Gabarapl2	3.00291e-05	0.413666		Mrps21	2.00548e-68	0.435275		Lcp1	7.45229e-198	0.798321		Tob1	2.56464e-07	0.402661
Prdx6	2.97566e-20	0.322186		Arl6ip5	0.000123506	0.408939		Rhof	1.34386e-61	0.434248		Dpy30	0	0.796817		Rps21	1.82421e-39	0.401066
Rpl22	2.43784e-73	0.320875		Lck	1.11259e-14	0.406447		Ndufs8	2.22018e-71	0.434101		Prmt1	2.36111e-261	0.794991		Mgat5	2.27921e-05	0.400021
Pim2	0.000471798	0.317973		2410006H16Rik	7.22914e-19	0.404259		Cd8b1	1.11634e-67	0.433243		Gapdh	6.50382e-206	0.794935		Abl1	3.54202e-09	0.398918
Rpl11	2.1444e-117	0.315112		Ppp1cc	1.77402e-07	0.4019		Wdr83os	3.69694e-60	0.432887		Mrpl12	1.44911e-270	0.794179		Rnf138	7.71474e-05	0.398067
Rpl29	9.43085e-90	0.314073		Tigit	0.00238308	0.395533		Trbc1	5.54959e-34	0.432731		Ndufb7	5.11353e-208	0.791312		Sertad2	0.00242649	0.397521
Zeb1	8.16528e-08	0.312886		Hbp1	0.00662226	0.395133		Pomp	8.46091e-54	0.432223		Lsm6	5.93908e-289	0.789923		1810026B05Rik	0.00495178	0.396979
Nrarp	8.91509e-14	0.308233		B3gnt2	0.00118924	0.394264		Klrd1	3.47261e-26	0.431813		Cyc1	7.5749e-272	0.788729		Aff1	0.000207812	0.396881
Jmy	8.04419e-13	0.304437		Mcl1	1.29739e-10	0.3939		Gdi2	4.90562e-54	0.431368		Sdhb	1.55631e-238	0.788472		Nr3c1	0.00434516	0.396771
Rpl26	6.00696e-66	0.300565		Npc2	7.78974e-09	0.392256		Nr4a2	4.94667e-53	0.431179		Gm43305	0	0.787406		Vgll4	0.00143977	0.39464
Gm42418	2.14012e-22	0.299524		Gimap6	0.000172581	0.390071		Arpc5	2.88661e-56	0.43002		Atp5f1	4.92862e-214	0.786446		Atn1	3.95088e-09	0.394233
Atp11b	9.81372e-05	0.298374		Grap	0.003293	0.389174		Ndufb2	3.05585e-69	0.42871		Fabp5	0	0.785626		Ypel3	1.94944e-06	0.393311
Klf3	2.67896e-17	0.297403		Arf4	0.00229093	0.387431		Jaml	1.31325e-43	0.428646		Pkm	1.20722e-202	0.784753		Rflnb	1.60671e-08	0.391619
mt-Co1	7.13009e-44	0.29701		Tnks2	0.0018315	0.386294		Ndufb8	4.55426e-61	0.427188		Plp2	1.26343e-284	0.783408		Saraf	4.63189e-15	0.390772
Gpr18	5.59646e-07	0.29679		Ptprc	4.72243e-16	0.385284		Psma7	1.30959e-49	0.426164		Swi5	5.15209e-211	0.78322		Rras2	5.6634e-05	0.3905
Tob1	2.95144e-08	0.29193		Msn	0.000283751	0.383498		Etfb	1.77056e-61	0.425884		Ccnb1	0	0.778649		Map1lc3b	6.04275e-12	0.387478
Dnajb1	6.66531e-05	0.289327		H2-T23	5.46219e-13	0.381982		Eif1ax	4.82474e-60	0.42583		Tcp1	1.26196e-276	0.778091		Epb41	0.000538693	0.386858
Aff4	8.05972e-06	0.285976		Klf13	0.00282913	0.38011		Ramp3	1.52057e-51	0.424598		Mrpl54	6.6638e-289	0.777544		Mxd1	0.00173832	0.386794
Rbm38	0.000269303	0.285385		Fxyd5	5.75775e-33	0.378159		Actb	3.08083e-87	0.423501		Cdc20	0	0.771892		Aff4	4.92189e-05	0.386191
Gm20186	1.41125e-17	0.284673		Phf11b	0.00765235	0.376862		Mrpl54	3.45971e-67	0.423395		Lsm5	8.02982e-265	0.77187		Retreg1	5.5288e-06	0.384278
Rhob	1.87679e-11	0.282862		Rbm39	1.34606e-32	0.374805		Acot7	7.37576e-52	0.422751		Hmgb3	0	0.771685		Prex1	0.00250297	0.383961
Sh3bp5	2.59942e-05	0.279406		Sqstm1	6.46088e-13	0.374546		2310001H17Rik	1.16558e-69	0.4221		Ybx1	2.03621e-231	0.771302		Gm20186	2.26323e-09	0.381781
Taf4b	9.99191e-07	0.27847		Ftl1	1.34112e-51	0.37316		Mrpl36	7.35994e-58	0.421866		Dnmt1	0	0.76863		mt-Co1	8.44924e-41	0.381502
mt-Co2	3.78243e-25	0.277559		Klhl6	0.00110786	0.371732		Ciapin1	1.13617e-60	0.421258		Mdh2	1.38065e-192	0.764447		Irf2bpl	9.70329e-05	0.379084
Rpl28	1.32867e-49	0.27524		Selenow	8.2745e-18	0.371478		Ldha	2.60476e-49	0.420785		Bub3	1.40823e-260	0.763402		Ankrd11	0.000143807	0.378042
mt-Atp8	2.16903e-07	0.27511		Dgat1	3.6427e-05	0.370727		Slc25a3	5.81657e-67	0.420651		Psma7	2.83747e-198	0.761804		Klre1	5.46454e-07	0.376054
Nsa2	3.64308e-10	0.273287		Slfn1	0.000449815	0.367491		Orai1	3.28114e-57	0.42036		Cmtm7	9.17931e-211	0.759142		Rbm39	5.55048e-16	0.375398
Kbtbd11	8.49739e-08	0.272381		Sdcbp	0.00985475	0.366039		Serpinb6a	2.73219e-44	0.417839		Ndufb6	3.44761e-214	0.758276		Tut4	0.00294454	0.3716
Gramd3	5.60139e-17	0.272282		Dbf4	0.000639339	0.364104		Ifi27l2a	1.44077e-37	0.417452		Ndufs5	1.66725e-281	0.756252		Lars2	1.75498e-06	0.368217
Rabac1	1.35795e-06	0.270463		Gbp6	0.000360975	0.363383		Batf	2.51699e-48	0.415955		Atp5g1	3.02155e-177	0.755931		Calm2	7.56882e-12	0.36654
Irgm1	0.00105742	0.270126		Arhgdib	3.52334e-31	0.363088		Oxsr1	2.31484e-40	0.415587		Mt1	3.86263e-154	0.753074		Nr4a3	0.000715535	0.363084
Cited2	0.000790798	0.268982		Coq10b	0.00827537	0.363057		Psma4	1.93876e-59	0.414663		Hspd1	3.34644e-158	0.752095		Thada	0.000252576	0.361999
Cox7a2l	0.00550299	0.264928		Ddx5	6.02467e-37	0.362408		Cox7b	4.08335e-57	0.414519		Dek	1.37672e-232	0.750829		Ptpn22	0.00580216	0.36179
Rpl7	8.18415e-36	0.262499		Pttg1	0.000976398	0.362321		Psmb3	4.73453e-52	0.414369		Set	2.76381e-178	0.747836		Bach1	2.46632e-07	0.36057
Rps6	7.45745e-30	0.26132		Tbx21	8.47166e-09	0.360757		Crlf2	1.52086e-63	0.414184		Lsm3	0	0.746794		Ddx5	3.09823e-21	0.358587
Rack1	1.09516e-23	0.26061		S1pr1	4.02992e-11	0.359724		Sdhb	1.00695e-58	0.413984		Kif11	0	0.74621		Igtp	0.00708879	0.357912
Bambi	0.00307116	0.255848		Ccl4	6.55426e-13	0.359267		2023-09-07	1.6675e-59	0.413057		Atp5o	1.55274e-197	0.745721		Nfkbia	6.85847e-13	0.354987
Rps26	2.70631e-55	0.254456		Gnptg	5.85774e-07	0.357853		Mrpl20	2.74808e-62	0.412688		Ssr2	4.19219e-231	0.745182		mt-Atp6	3.28955e-32	0.354482
Rps2	5.80575e-53	0.254011		Nab1	0.00157896	0.357618		Tnfsf4	9.11318e-49	0.412272		Ndufc1	1.33166e-299	0.745014		Eif1	6.24884e-43	0.354141
2410006H16Rik	8.60118e-09	0.253299		Atg101	0.00243508	0.356922		Ndufb9	7.93278e-58	0.411733		Mcm4	0	0.743291		Rb1cc1	0.00720888	0.353945
S1pr1	4.12757e-13	0.253054		Elmsan1	0.00690823	0.355965		Mdh2	2.93094e-53	0.411323		Pdia6	1.20222e-286	0.738085		Nin	0.00321397	0.351038
Elf1	0.000551999	0.251415		Rpa2	2.29221e-10	0.354201		Tox	6.83976e-49	0.411192		Manf	9.95466e-221	0.737794		Rps28	1.0935e-36	0.350803
Psat1	3.88189e-51	-0.250001		Tmbim6	2.34648e-08	0.353064		Tomm5	1.31659e-48	0.409077		Gm42031	0	0.735421		Rps7	2.0856e-59	0.348923
Hist1h4i	1.39661e-48	-0.250015		Dock2	1.73844e-05	0.34696		H13	2.5121e-57	0.408397		Atp5j	1.48874e-198	0.735135		Rab4a	0.00494185	0.347531
A430093F15Rik	8.58375e-40	-0.250165		Gm42418	1.59827e-37	0.345854		Ndufa13	2.35716e-60	0.40556		Orc6	0	0.733348		Inpp5d	0.0007648	0.346818
Cdc37	7.27257e-28	-0.250443		Smchd1	0.00363487	0.345558		Ndufab1	1.03705e-64	0.405088		Uqcc2	1.38404e-279	0.731318		Mcl1	8.1703e-11	0.34515
Nusap1	1.35932e-47	-0.250717		Ctsw	6.54068e-09	0.343921		Mdh1	5.81677e-44	0.404617		Rfc4	0	0.731297		Hdac4	0.00092049	0.344781
Lypla2	2.65145e-30	-0.250776		Tap1	0.00313963	0.342306		Gzmb	0.000499551	0.404259		Cox5b	2.58923e-223	0.730563		Rpl21	2.84445e-58	0.344186
Snapc5	3.73373e-44	-0.250786		Pdcd6ip	8.27102e-05	0.341758		Ostc	2.22234e-54	0.404014		Lig1	0	0.730368		Samhd1	0.000131993	0.340976
Impa1	5.64261e-46	-0.251163		Klrc1	2.35763e-05	0.340768		Psmb4	1.35219e-53	0.403495		Mrps36	4.03715e-277	0.728816		Rpl38	5.12301e-28	0.339523
Cers2	1.08258e-38	-0.251284		Ube2b	0.00129559	0.340221		Elob	9.42719e-58	0.402686		Aldoa	4.58568e-151	0.728809		Bach2	0.00165994	0.336983
Mcts1	8.01352e-41	-0.251287		Cd3e	1.29394e-22	0.340143		Ndufa11	7.11335e-59	0.402467		Ndufb9	1.79069e-206	0.728759		mt-Nd4	3.07932e-07	0.333867
Bin1	4.21424e-37	-0.251456		Pfdn5	1.53919e-31	0.335005		Ndufc1	1.25691e-58	0.402342		Rnaseh2b	0	0.728437		Prrc2c	0.00329684	0.3296
Anp32a	3.44983e-29	-0.251468		Bin2	0.000332937	0.334159		Nfkb1	3.04709e-54	0.401137		Gins2	0	0.727351		Slc3a2	0.00156924	0.327452
Pfdn6	2.6219e-43	-0.252185		Oser1	0.00149975	0.33377		Ubl5	8.37691e-54	0.40009		H2afv	1.92009e-102	0.726215		Tmsb10	7.4141e-53	0.326839
Nono	1.16662e-33	-0.252367		Hspa5	9.67722e-11	0.333746		Mpc1	4.35131e-50	0.400088		Ssrp1	0	0.725856		Gm42418	2.6792e-13	0.326584
Vti1b	1.39199e-36	-0.252425		Skap1	0.00392676	0.3327		Cd200	3.87045e-54	0.399702		Pfn1	2.40666e-269	0.724691		Sqstm1	5.53407e-07	0.322803
Pop4	1.0321e-36	-0.252438		Tmem9b	0.000103797	0.331776		Sri	4.38444e-46	0.396688		Incenp	0	0.721995		H3f3b	7.79659e-33	0.322528
Selenok	1.1192e-19	-0.252476		Isca1	0.000854959	0.331764		Nme1	2.90384e-46	0.396436		Smc1a	0	0.720301		Klf6	0.00324196	0.31959
Cnih1	1.54377e-42	-0.252577		Gm26740	3.73056e-08	0.33139		Havcr2	1.23396e-26	0.396221		Psmb3	2.63702e-181	0.720163		Acot2	0.00505852	0.317365
Twf2	1.29134e-35	-0.252641		Eif1	3.50522e-69	0.329543		Uqcc2	2.44651e-54	0.395969		Cenpm	0	0.719334		Rps15a	3.29367e-57	0.312675
Rab14	3.89668e-39	-0.252897		Zfand5	1.33892e-07	0.3292		S100a10	1.58931e-38	0.395061		Prelid3b	0	0.718957		Rps20	4.04601e-46	0.308315
Fdx1	4.03829e-43	-0.252961		Ywhaz	1.05406e-13	0.328335		Cycs	1.78788e-42	0.395007		Sf3b5	1.36743e-191	0.718634		Ssbp2	3.26001e-08	0.308001
Isyna1	6.94468e-40	-0.253111		Gls	9.05558e-06	0.328149		Cox5a	1.62277e-51	0.392173		Snrpf	3.94574e-179	0.718509		Dnaja1	1.18255e-09	0.307827
Spry1	8.67968e-31	-0.253122		Hectd1	0.00208281	0.325402		Ost4	4.26331e-49	0.392042		Nudc	2.29381e-274	0.718465		Satb1	0.00165048	0.299169
Mrpl13	9.27679e-48	-0.253397		Bloc1s4	0.00249299	0.324883		Rbis	2.56964e-56	0.391232		Hnrnpa3	6.67137e-170	0.713966		Cited2	0.000552682	0.295826
Uhrf1	3.65419e-50	-0.254147		Rbms1	8.31854e-05	0.324584		Ndufs5	1.33137e-56	0.390986		Aprt	5.36078e-163	0.712252		mt-Cytb	1.04826e-10	0.292021
Nudc	1.36023e-28	-0.254337		Dennd4a	2.48519e-05	0.324133		Ndufa1	1.78218e-52	0.390918		Eif2s1	5.17331e-243	0.709566		Usp12	0.0087667	0.287639
Eif2s2	6.25621e-27	-0.254423		AI413582	9.87355e-07	0.323774		Ifitm2	8.34483e-10	0.390729		Vamp8	1.08902e-197	0.709562		Selplg	1.15529e-09	0.285528
Ptpa	1.04971e-47	-0.254596		Rtn4	1.58652e-07	0.322871		Uap1	1.43887e-31	0.390623		Capg	1.19711e-258	0.708773		Skap1	0.000571544	0.281238
Agfg1	5.79874e-34	-0.254882		Clta	4.57409e-16	0.322125		Swi5	1.82236e-47	0.387817		Arhgdia	2.19385e-194	0.708107		Bcl9l	0.000141635	0.280715
Sf3a3	8.01833e-43	-0.254886		Adgre5	3.54587e-08	0.321876		Trbv19	0.000215009	0.387111		Ndufa12	9.5153e-266	0.707478		Rpl37a	2.40896e-38	0.279338
Utp11	2.74353e-50	-0.255119		Tor1aip2	0.000256935	0.320137		Atp5f1	1.4154e-47	0.38702		Actb	2.08512e-258	0.707264		Mafk	0.00406396	0.278091
Rbm8a	3.57261e-33	-0.255354		Stat1	0.000171609	0.320109		Cox5b	4.00498e-51	0.383333		Clic1	1.35467e-162	0.705618		Rps4x	1.28727e-44	0.277905
Fmnl1	6.66929e-38	-0.255604		Ubl3	0.000137284	0.318135		Ssr2	2.05824e-60	0.382721		Mcm6	8.77859e-307	0.705242		Eef1a1	7.95515e-44	0.269945
Ndufa9	1.73265e-41	-0.25572		Med10	1.66503e-06	0.31735		Pold4	1.82545e-53	0.382009		Tmem97	0	0.704974		Zfp652	1.37595e-06	0.269587
Phax	4.67994e-33	-0.25581		Sub1	4.93558e-13	0.317244		Arf5	5.12043e-55	0.381969		Atp5b	1.55818e-191	0.704606		Rpl35a	3.98206e-40	0.268981
Flna	1.67753e-28	-0.255811		1600014C10Rik	0.00855755	0.316384		Mir155hg	7.01211e-49	0.380102		Nme2	1.23053e-196	0.704354		Rap1b	1.0219e-09	0.268002
Nfkbiz	5.52377e-29	-0.255822		Rfxap	8.51236e-07	0.315227		Atp5j2	5.00093e-48	0.379328		Rps15	2.08672e-157	0.703099		mt-Nd2	2.11852e-05	0.260372
Rnpep	3.00164e-48	-0.256039		Mndal	5.16174e-10	0.31413		Ehd1	3.54714e-50	0.37788		Cox7a2	3.19529e-184	0.700165		Rpl30	2.4934e-37	0.259997
Map2k2	1.76269e-28	-0.256217		Lats2	0.000784608	0.314087		Atp5d	3.3722e-60	0.377812		Polr2f	3.15111e-253	0.698516		Rpl22l1	9.76224e-11	0.258365
Cmc2	2.03867e-50	-0.256309		Nfatc3	2.67498e-05	0.313953		Csnk2b	1.2172e-45	0.377385		Hpf1	0	0.698397		Rpl18a	2.69902e-40	0.254705
Ndufa5	9.18205e-38	-0.256412		Thy1	2.33194e-10	0.31361		Tkt	3.75892e-47	0.377374		Hprt	6.29849e-228	0.697156		Pabpc1	2.52799e-10	0.254291
Plekhj1	2.25563e-29	-0.256506		Ankrd44	0.000893218	0.313583		Prelid2	1.69903e-33	0.37591		Rfc2	0	0.696903		Tpt1	1.0519e-36	0.250205
Ptma	1.43455e-17	-0.256511		Ttc39b	5.04675e-05	0.3129		Cox7a2	9.91021e-41	0.375877		Mrpl28	0	0.695444		Abcf1	7.13923e-22	-0.250219
Mcm4	4.75577e-35	-0.256561		Stk10	0.00159632	0.312338		Atp5e	5.89755e-68	0.37585		Uqcrq	4.43797e-173	0.693771		Nudt5	4.79408e-22	-0.250727
Txndc9	3.23556e-44	-0.256648		Tapbp	2.89389e-05	0.31218		Rps26	3.28268e-105	0.375834		Ybx3	1.34728e-180	0.692342		Cd200	3.75396e-17	-0.250934
Eef1akmt1	1.00818e-53	-0.257585		Fli1	0.0022868	0.31171		Anxa5	1.51775e-50	0.375086		Elob	4.73052e-201	0.692178		Uba2	3.02002e-19	-0.251283
Pitpna	1.05648e-23	-0.257785		Gabarap	1.11441e-05	0.311096		Uqcr11	7.36425e-50	0.374939		Rfc5	0	0.688915		Pin1	1.89862e-22	-0.252181
Btg3	1.38766e-24	-0.258219		Cd247	0.00671751	0.30887		Mrps36	1.647e-54	0.373788		Ube2l3	1.2283e-217	0.68771		Isg20	2.96908e-07	-0.252205
Nsd2	1.12099e-47	-0.258472		Ikzf3	7.67435e-05	0.305959		Taf10	9.61931e-43	0.373504		U2af1	1.03625e-205	0.686987		Ghitm	9.91593e-14	-0.252665
Ssbp1	1.5315e-37	-0.259115		Map2k3	0.00121374	0.305781		Mrps33	4.3013e-54	0.373388		Psma6	2.78198e-229	0.685586		Eif3k	8.85108e-10	-0.252922
Rheb	4.322e-28	-0.259373		Ifi213	3.68185e-13	0.305616		Hopx	2.51256e-43	0.373271		Mrpl17	0	0.6809		Fen1	6.95357e-20	-0.253032
Timm8a1	3.62202e-33	-0.259573		Irf2	1.81103e-06	0.305454		Phb2	7.77227e-45	0.371969		Uqcr11	1.72747e-203	0.680692		Dap3	4.95683e-19	-0.253471
Erp29	3.88346e-35	-0.259845		Arrb2	2.03716e-06	0.30544		Mrto4	5.84731e-31	0.371953		Magohb	0	0.67722		Dazap1	4.00963e-17	-0.254028
Tmem109	1.35286e-45	-0.259849		Clint1	3.55008e-07	0.30438		Atp5b	3.4647e-44	0.369453		Clspn	0	0.677091		Slc25a39	5.06508e-21	-0.254656
Gemin7	1.65032e-40	-0.259936		Arl2bp	6.2188e-06	0.304363		Uqcrb	2.2093e-47	0.368598		Bola3	3.73752e-254	0.676727		Ebpl	1.13583e-18	-0.254974
Tg	1.82365e-45	-0.260121		Sash3	0.00320583	0.304316		Nrp1	3.25139e-40	0.368489		Pebp1	1.10648e-161	0.673626		Vps29	1.7515e-19	-0.255306
Ola1	8.77225e-38	-0.260268		Def6	1.46784e-05	0.302297		Timm13	8.50857e-48	0.368465		Uhrf1	0	0.672945		Aebp2	1.4338e-17	-0.255529
Dnajc1	1.889e-40	-0.260316		Chd7	3.46962e-05	0.301188		Cops6	2.78273e-50	0.368318		Rad51	0	0.6723		Dek	1.308e-12	-0.255941
Cdc34	3.13473e-40	-0.260357		Zdhhc20	0.00201433	0.301029		1110038B12Rik	2.16166e-48	0.367322		Prf1	2.38311e-240	0.670897		Arpc5l	5.6639e-20	-0.256318
Ewsr1	5.32777e-30	-0.261039		Dynll1	8.01713e-11	0.300917		Psma6	3.39772e-50	0.366325		Bsg	9.40021e-170	0.668823		Arpp19	8.60953e-11	-0.256359
Ccdc34	4.60179e-54	-0.261232		Cggbp1	2.3899e-05	0.300777		Cd27	6.20076e-55	0.365496		Psmd13	5.71324e-265	0.668491		Ppp1r35	3.19923e-22	-0.256681
Dok2	3.96777e-38	-0.261329		Ccdc12	0.00266913	0.300214		Tmem167	7.30065e-55	0.364618		Irf8	2.23103e-264	0.668296		Pbdc1	9.80353e-21	-0.257045
Tceal9	6.03249e-43	-0.262267		Rsbn1l	3.0628e-06	0.299719		Psmb6	3.50513e-49	0.364479		Reep5	1.42969e-160	0.667559		Hist1h1d	3.51325e-16	-0.257172
2023-09-01	2.44641e-18	-0.263064		Tbc1d10c	1.47257e-05	0.297094		Snrpd2	4.19134e-44	0.364268		Ndufv2	1.49495e-218	0.66567		Mlf2	1.15569e-17	-0.257419
Sp100	1.56143e-16	-0.263106		Gbp7	0.0097874	0.296746		Mrpl12	9.99994e-50	0.363702		Mrps33	3.13454e-254	0.664194		Ap3s1	8.35033e-16	-0.25753
Gspt1	4.57282e-35	-0.263316		Dusp11	0.000829874	0.295503		Capzb	1.3648e-44	0.362851		Med30	0	0.663742		Dennd5a	7.21948e-17	-0.257788
Mrpl51	8.33646e-49	-0.263439		Atp6v1e1	1.07305e-06	0.291674		Snrpa	2.04039e-44	0.36283		Tfdp1	0	0.663398		Lsm3	4.32608e-19	-0.257816
Sytl3	2.81612e-31	-0.26354		Gsk3b	8.93712e-08	0.291562		Srp14	6.4436e-55	0.362457		Galk1	0	0.662208		Lxn	8.45523e-20	-0.257962
Bex3	1.11897e-27	-0.263565		Phax	1.75025e-08	0.290819		Nmrk1	5.09884e-43	0.36226		Ap2s1	2.34716e-221	0.662025		B4galnt1	3.97676e-12	-0.258299
Cct8	2.28045e-24	-0.263567		Epc1	7.10032e-05	0.290399		Rbx1	2.26496e-46	0.362046		Hnrnpd	8.05283e-227	0.660219		Gnb2	4.31577e-10	-0.258546
Naa20	7.77504e-38	-0.263623		Clk1	0.000946332	0.289583		Spcs1	2.60044e-50	0.360768		Stoml2	0	0.659944		Rab5if	4.73121e-17	-0.258919
Ap3b1	1.72232e-36	-0.263703		Junb	5.70377e-12	0.289333		Itm2a	6.44412e-38	0.357751		Edf1	9.2211e-162	0.658409		Ndufa9	9.22659e-22	-0.259964
Mpdu1	2.86046e-43	-0.263741		Ncor1	0.000162939	0.288819		Ech1	3.41147e-41	0.356726		Chchd1	3.5661e-264	0.657685		Slirp	1.0799e-21	-0.260173
Bcap31	3.36634e-27	-0.26411		Cnppd1	2.11325e-05	0.288112		Cct2	6.48739e-47	0.355249		Csrp1	5.69857e-287	0.656069		Aurkb	7.9039e-20	-0.260285
Rab7	2.73241e-33	-0.264248		Myh9	0.00223827	0.286432		Sec13	2.21187e-49	0.354623		Srsf3	2.40583e-160	0.655889		0610010K14Rik	4.12962e-22	-0.260787
Cpsf2	3.43522e-47	-0.26429		Ppp1r15b	1.6499e-05	0.286059		Pacsin1	6.34565e-52	0.354236		Tmem14c	2.41346e-182	0.655047		Ipo5	2.85682e-19	-0.26141
Atxn1	1.0134e-36	-0.264628		Pnp	9.76003e-06	0.285248		Nedd8	1.9991e-44	0.353752		Nudcd2	0	0.653403		Mrpl35	3.59719e-22	-0.261542
Gins2	4.27166e-55	-0.26497		Glipr2	2.96449e-07	0.284848		Srm	2.38899e-17	0.3518		Sec13	2.45412e-274	0.652731		Ppp1cc	2.99581e-09	-0.261775
Emc7	5.49121e-39	-0.265257		Tle5	3.85956e-15	0.284474		Pld3	7.58932e-52	0.35081		Cmc2	0	0.652145		Tex261	1.29206e-18	-0.261816
Rbbp4	1.47128e-27	-0.265269		Prkcq	0.00296741	0.283894		Atpif1	5.7672e-43	0.350769		Phb2	4.75366e-167	0.649996		Dohh	2.72825e-21	-0.262057
Psmd12	4.14138e-41	-0.265511		Plekha2	0.000174108	0.283719		Mrps14	7.98907e-49	0.350034		Mrps14	3.7581e-249	0.648617		Hnrnpd	1.84563e-14	-0.262196
Lyar	9.90591e-43	-0.265537		Arpc2	1.32542e-13	0.28271		Impa2	1.05113e-37	0.349139		Pin1	0	0.645967		Parp1	2.16652e-22	-0.262965
Cd247	2.05418e-26	-0.265595		Ccdc88c	0.00179558	0.282377		Rbm3	4.66099e-52	0.348887		Commd1	0	0.643823		Hmgb3	3.63475e-20	-0.263172
Ssrp1	4.76401e-38	-0.266264		Plec	0.000212515	0.282331		Cd3e	9.42679e-58	0.347576		Sec11c	2.94727e-155	0.642452		Cenpm	2.55474e-22	-0.263242
Mvb12a	3.15167e-40	-0.266426		Gadd45g	3.06432e-06	0.280874		Psma2	9.58774e-44	0.347266		Dnajc9	0	0.641754		Serbp1	2.11713e-10	-0.263282
Hnrnpa1	5.39637e-20	-0.266637		Syf2	3.11502e-05	0.279801		Slc25a11	1.52855e-47	0.34655		Ndufa11	3.95329e-172	0.64096		Hmgb1	4.03009e-08	-0.26333
Mtdh	9.87567e-30	-0.2673		Herpud2	0.000458127	0.27896		Tmem160	1.02551e-49	0.345854		Psat1	0	0.637728		Paics	3.23647e-21	-0.263614
Stat4	1.3707e-30	-0.267493		Cnn2	8.4252e-06	0.276591		Mif4gd	6.34647e-40	0.345452		Psmb9	9.75515e-169	0.63698		Ubl4a	5.70305e-21	-0.263763
Ctdnep1	5.55767e-42	-0.267636		Wsb1	4.10778e-05	0.27616		Sec61g	2.6975e-40	0.344189		Uqcrb	8.85599e-164	0.636941		Cenpf	4.61816e-16	-0.263776
St13	3.34249e-41	-0.267919		Lnpep	1.84039e-09	0.276098		Ndufa12	1.05682e-43	0.343164		Snrpd3	5.85532e-174	0.635486		Brk1	7.47299e-17	-0.264005
Cyp51	1.44995e-40	-0.267982		Cxcr6	1.11951e-07	0.275944		Ap2s1	2.65229e-51	0.341755		Ppib	3.26877e-153	0.632542		Tor2a	4.25184e-21	-0.264806
Myh9	3.06607e-20	-0.268076		Gimap4	5.71687e-06	0.275856		Aprt	3.90495e-44	0.341742		Emp3	3.62892e-153	0.632468		Ilk	4.95895e-17	-0.264964
Ntan1	9.81955e-45	-0.268456		Lmna	3.30578e-05	0.27551		Ap3b1	3.67396e-37	0.341681		Snrpd2	1.19919e-151	0.630766		Psmd2	1.71216e-19	-0.265173
Elk3	7.6511e-42	-0.268593		Bptf	1.06605e-07	0.275262		Tomm6	2.84095e-41	0.341455		Psmb4	1.31295e-173	0.630575		Pdcd1lg2	3.09261e-22	-0.265343
Ppil3	6.46465e-49	-0.268793		Cblb	0.00248987	0.274851		Phb	2.33064e-37	0.341189		AW112010	3.40459e-121	0.630571		Erg28	1.2143e-22	-0.265489
Eno3	1.60354e-42	-0.269004		2510039O18Rik	2.33039e-06	0.27443		Ube2l3	3.49025e-43	0.340347		Mrpl57	7.88943e-265	0.630162		Bcap31	6.66804e-16	-0.265765
Gm2a	6.80089e-38	-0.269122		Vasp	0.00313086	0.274399		Pa2g4	2.659e-34	0.339641		Rpn1	5.53119e-288	0.630013		Psenen	2.60687e-13	-0.267427
Slc1a5	2.69633e-31	-0.269215		Ctss	4.89366e-07	0.274128		Sh3bgrl3	8.4457e-30	0.338438		Rnaseh2c	1.63337e-238	0.628844		Ppp1r11	4.59909e-21	-0.267464
Dnajc2	4.52766e-31	-0.269237		Brd2	2.33148e-05	0.273345		Cops9	3.75732e-52	0.337715		Srsf9	2.08733e-260	0.628258		Rfc5	3.15002e-22	-0.267863
Tram1	5.27386e-34	-0.269519		Tubb2a	0.00100846	0.273007		Psma5	1.19521e-46	0.337351		Snrnp25	0	0.625814		Mvb12a	1.06105e-20	-0.267995
Cct5	2.08766e-24	-0.2696		Rheb	7.25765e-09	0.272752		Banf1	3.51454e-41	0.336895		Atp5j2	1.17253e-156	0.625461		Spcs2	8.46716e-15	-0.268377
Tmed9	4.20807e-24	-0.269789		Cyth4	2.0421e-07	0.272168		Esd	4.54757e-51	0.33562		Ndufa5	4.33066e-274	0.625139		Rnh1	3.88682e-23	-0.268647
Mrps25	1.21196e-45	-0.270107		Abcb9	0.000227495	0.271888		Tmem14c	1.46174e-42	0.335618		Mad2l1	0	0.62506		Ppig	3.51786e-19	-0.268986
Ssr4	9.20392e-20	-0.270277		Tmem234	0.00121181	0.271568		Atp5md	2.21717e-40	0.333828		Timm17a	7.63705e-261	0.624829		Lsm12	2.506e-19	-0.269263
Hist1h1d	5.90542e-41	-0.270336		Cnp	4.21654e-06	0.271556		Map2k3	1.79707e-33	0.333781		Hdgf	3.51787e-222	0.623889		Akr1a1	2.11451e-15	-0.269489
Oaz1	2.02917e-45	-0.270425		Ankrd10	2.48485e-07	0.271043		Ube2m	3.09704e-47	0.333408		Rbm3	4.88494e-201	0.623881		Mydgf	1.25479e-25	-0.269934
Uqcrc2	9.29922e-37	-0.270984		Rgcc	0.000121464	0.269599		Trbc2	2.63159e-36	0.333377		Snrpa1	1.475e-281	0.623123		Tmem126a	8.1618e-21	-0.27012
2210016F16Rik	6.7811e-58	-0.271115		Insig1	0.000306695	0.269599		Rpn1	3.53814e-44	0.33324		Timm13	8.1919e-157	0.622766		Srp14	1.69648e-17	-0.271104
Il12rb2	1.36856e-28	-0.271284		Ing2	7.81384e-05	0.267708		Rnh1	2.80995e-41	0.332936		Timm50	0	0.622654		Rpl36al	2.34689e-14	-0.271309
Tmem30a	1.54792e-40	-0.271767		Chic2	0.000940751	0.266939		Ndufa8	4.84163e-48	0.332725		Knl1	0	0.619907		Slc25a5	6.11746e-13	-0.271551
Hsbp1	1.47785e-39	-0.271845		Sys1	5.37536e-07	0.265894		Psmb9	3.78776e-39	0.331853		Psma3	7.31199e-148	0.619619		Romo1	1.61099e-16	-0.271919
Gpd2	1.43102e-46	-0.271944		Mad2l1bp	1.85325e-06	0.265812		Arpc4	1.8595e-40	0.331759		Lad1	1.26084e-297	0.619223		Rpn1	7.85897e-21	-0.272956
Itgb1bp1	2.82377e-44	-0.27214		Eva1b	0.00312583	0.265231		Tmem256	1.32712e-46	0.331513		Acp1	0	0.618765		Ubash3a	7.96032e-18	-0.272957
Mapkapk2	9.98485e-35	-0.27216		Panx1	3.08722e-07	0.264941		Nop16	5.30108e-21	0.330861		Polr2j	5.91559e-257	0.617782		Ddt	9.96207e-18	-0.273305
Rfc4	9.64202e-53	-0.272643		Ifi35	3.49037e-08	0.263567		Rps27l	4.02127e-48	0.330508		Ppp1r14b	3.4966e-155	0.616783		Ap1s1	1.33536e-23	-0.273488
Iah1	1.90313e-41	-0.272921		Ripor2	0.00114973	0.263227		Gm45716	2.26084e-39	0.329835		Fkbp3	3.32829e-190	0.61596		Polr2e	1.94133e-18	-0.27366
Nudt4	5.25953e-34	-0.273238		Cd48	4.56664e-06	0.261806		Adh5	3.08216e-42	0.329145		Mrps12	0	0.614958		Cct2	6.19921e-14	-0.274005
Cab39	1.45798e-37	-0.273499		Ccnt1	4.68595e-07	0.261393		Perp	6.02142e-36	0.329017		Fdps	4.72934e-303	0.614657		Asf1b	5.38659e-24	-0.274166
Ptp4a2	6.6261e-27	-0.273518		Zfand6	5.47074e-11	0.261291		Fundc2	9.66559e-46	0.32862		Mrto4	9.25314e-299	0.614543		Snrnp25	3.99664e-22	-0.274399
Commd3	3.57966e-45	-0.273621		Cwc25	0.000400764	0.260947		Sema4c	6.23625e-37	0.327947		Psma2	1.16589e-140	0.61337		Mrpl34	5.25877e-22	-0.274691
Prkar1a	8.29707e-18	-0.273725		Jpt1	8.84378e-06	0.260928		Actg1	2.9822e-44	0.327731		Rbbp7	2.0078e-185	0.612027		Manf	6.91329e-14	-0.274716
Eif6	6.83789e-34	-0.273755		Abhd8	1.50864e-08	0.260659		Calm3	1.67431e-41	0.327385		Eif3c	2.7765e-156	0.61113		Rgcc	4.87852e-13	-0.27483
Cdkn2aipnl	5.05989e-44	-0.274775		Elf2	1.34462e-09	0.258045		Ccdc50	1.52851e-33	0.327374		Rwdd1	2.16551e-181	0.609481		Prpf40a	3.08678e-18	-0.275526
Creld2	2.34511e-47	-0.27534		1110008P14Rik	1.16718e-10	0.257216		Nfkbiz	8.97693e-28	0.325679		Gtf2h5	1.82602e-218	0.60883		Gpm6b	3.01638e-19	-0.275531
Mir155hg	1.47146e-41	-0.27559		Carhsp1	6.80009e-05	0.257208		Psma3	3.94451e-36	0.324586		Vdac1	1.98157e-210	0.605444		Ndufs3	1.98546e-18	-0.276594
Grb2	4.99452e-31	-0.275671		Ift20	1.32934e-09	0.256919		Cish	8.03075e-43	0.323629		Cenpe	0	0.604314		Psmd11	9.04101e-22	-0.276816
Glipr1	1.31872e-38	-0.275676		Oga	1.32602e-06	0.256813		Pno1	2.38833e-24	0.323269		Prdx2	3.99617e-141	0.602112		Txn2	4.25809e-17	-0.2769
Wipf1	4.75669e-42	-0.275803		Ggnbp2	6.25276e-12	0.256117		Plp2	9.90271e-46	0.322956		Hist1h1a	0	0.601106		Anxa5	3.75997e-19	-0.277101
Ndufb5	4.19131e-25	-0.276436		Nup153	0.000171592	0.255694		Ndufb4	3.44252e-46	0.322759		Mrpl36	5.05938e-268	0.599909		Ndufb5	8.55496e-11	-0.27733
Ctbp1	2.00873e-33	-0.276783		Rab43	0.00433235	0.25551		Tmem128	2.35631e-45	0.322085		Tomm40	1.0945e-305	0.5999		Uqcrb	4.23165e-14	-0.277483
Slfn2	4.77636e-21	-0.277256		Gna15	0.00545596	0.254697		Cope	4.3903e-47	0.322025		Lyar	0	0.599808		Adss	9.27566e-19	-0.279637
Rab8b	8.79744e-36	-0.277387		Fosl2	1.19774e-05	0.253658		Nop10	3.91089e-29	0.321939		Timm8a1	0	0.597568		Sdhd	7.72426e-20	-0.279794
Etfa	2.18464e-48	-0.277774		Diaph1	2.82656e-14	0.253592		Bola3	1.69799e-46	0.321805		Tubb6	0	0.597417		Alcam	5.19333e-19	-0.280183
Akip1	3.93827e-52	-0.277829		Rnf114	3.5901e-05	0.252679		Chmp2a	1.54929e-44	0.321321		Nrn1	2.39317e-171	0.59728		Rbbp7	5.26777e-16	-0.280357
Ndufs7	3.80739e-30	-0.278196		Cish	1.45416e-19	0.252503		Plek	7.1587e-35	0.320255		Eif3b	2.25636e-264	0.597269		Btf3	6.29256e-22	-0.281815
Drg1	5.06976e-55	-0.278316		Zfp622	1.08004e-05	0.252111		Fhl2	2.85201e-37	0.318455		Cct5	2.50126e-161	0.596756		Gars	6.13826e-21	-0.281962
Atp5e	1.28672e-35	-0.278443		Phf20l1	2.71053e-07	0.251941		Ppp1r14b	4.34558e-27	0.317417		Snrpa	2.31012e-257	0.596524		Bola2	6.45099e-14	-0.281979
Ndufs3	8.99484e-38	-0.278471		Snx18	0.00578633	0.251935		Itm2c	1.96323e-48	0.316872		Calr	3.25733e-162	0.596061		Tmed3	9.01664e-21	-0.281992
Akt1	1.27392e-44	-0.2786		Prkar1a	0.00217017	0.251571		Btf3	2.66321e-65	0.316025		Smdt1	8.77055e-145	0.595323		Rps25	4.54354e-14	-0.282565
Ciao2b	7.34815e-46	-0.278941		Errfi1	4.98189e-05	0.25084		Snrpf	9.9759e-31	0.31591		Ddx39b	2.80569e-207	0.594471		Hspa9	3.78504e-17	-0.282577
AI662270	5.22179e-47	-0.279118		Lamp1	1.01259e-06	0.250125		Atp5c1	9.46217e-38	0.315849		Cox7c	1.01411e-138	0.593315		Mxi1	1.19453e-11	-0.282679
Tacc3	2.21114e-53	-0.279163		Metap2	4.20197e-73	-0.250001		Wdr1	6.35117e-41	0.314798		Get4	2.70417e-304	0.59179		Ndufs7	1.79612e-15	-0.282701
Cenpm	2.47883e-56	-0.279191		Eif3l	1.44741e-65	-0.250126		Lamtor4	3.80384e-44	0.31412		Psmb2	3.3281e-159	0.59129		Tnfrsf18	9.77017e-12	-0.283491
Actn4	3.01545e-45	-0.279296		Edf1	2.63717e-31	-0.250353		Mrpl42	2.56259e-44	0.313892		Cbx1	0	0.588144		Nop58	4.69203e-19	-0.28361
Ttc39b	8.89566e-36	-0.279466		Csrp1	3.51799e-69	-0.250452		Dynlrb1	4.3903e-45	0.313757		Ddost	8.15331e-186	0.587827		Arpc2	2.60327e-12	-0.283737
Gadd45gip1	8.93563e-41	-0.279686		Tmem258	1.04878e-43	-0.250478		Acot9	4.7993e-43	0.31375		S100a4	8.85223e-163	0.58708		Hsp90ab1	1.91015e-15	-0.284052
Gabarapl2	2.39756e-20	-0.279701		Mrps7	3.27201e-83	-0.251424		Glrx3	1.83332e-43	0.313383		1810037I17Rik	2.86108e-131	0.586616		Hdac1	1.18237e-16	-0.284163
Cd6	1.61394e-24	-0.279924		Gm2000	1.92659e-68	-0.25151		Ndufa4	5.58036e-33	0.313059		Mrpl40	0	0.58605		Ndufs2	7.41586e-22	-0.284245
Ubl3	1.40235e-26	-0.280051		Rpl6	9.69871e-48	-0.252042		M6pr	1.04963e-33	0.311812		Cox6b1	4.36622e-141	0.585312		Lad1	4.22299e-17	-0.284456
Cks2	5.07986e-21	-0.280315		Uqcrc1	6.57936e-58	-0.252182		Hsp90ab1	3.61555e-49	0.311012		Kdelr2	3.58358e-301	0.585151		Baz1a	9.84868e-18	-0.285083
Psenen	4.9191e-28	-0.280394		Sf3b5	2.87758e-41	-0.252392		2210016F16Rik	3.73823e-35	0.311007		Ndufs6	2.4043e-200	0.585021		Mtch2	6.60979e-21	-0.285846
Calr	1.58782e-23	-0.280617		Mcm4	7.52978e-79	-0.252398		Dad1	9.04827e-37	0.310996		Metap2	2.97267e-228	0.584327		Hacd2	7.17859e-22	-0.286358
Fh1	4.6183e-52	-0.280888		Rad51	2.7701e-86	-0.252932		Cd5	1.08718e-43	0.309912		Mdh1	3.08754e-131	0.583634		Etfa	3.33015e-21	-0.286657
Fermt3	2.96178e-43	-0.280919		Prpf19	3.96527e-85	-0.254223		D16Ertd472e	2.00338e-38	0.309842		Apobec3	1.70667e-234	0.582034		Il10ra	3.93315e-13	-0.287118
Psmc5	3.54239e-45	-0.280944		Mrpl13	4.21042e-91	-0.254685		Smdt1	3.41497e-37	0.309764		Esco2	0	0.581484		Rap1a	1.14582e-13	-0.287218
Ddx39b	2.33303e-32	-0.281489		G3bp1	6.30309e-57	-0.255362		Tg	4.30643e-24	0.307799		Lsm7	5.23133e-196	0.580659		Eef1akmt1	1.25499e-24	-0.287482
Cd200	3.23985e-44	-0.28154		Cops6	2.41048e-67	-0.255504		Eif3c	2.98881e-38	0.307617		Psmd6	5.48713e-259	0.579903		Cd226	6.74534e-19	-0.28793
Plgrkt	1.62703e-41	-0.281876		Ostc	1.28984e-54	-0.256018		Mydgf	3.39015e-35	0.307507		Fbxo5	0	0.579719		Hpf1	8.40303e-24	-0.288093
Zeb2	2.35686e-35	-0.282047		Dnmt1	6.65718e-78	-0.256189		Glmp	1.30893e-44	0.307376		Hat1	0	0.578644		Hspbp1	5.71798e-23	-0.289143
Uba2	1.01571e-42	-0.282087		Fubp1	1.76145e-86	-0.256259		Atp5l	1.58809e-44	0.30735		Pcna	3.31975e-189	0.577992		Tomm40	7.84648e-21	-0.289215
Rap1b	2.24173e-10	-0.282134		Mrps17	3.3723e-87	-0.256665		Lsp1	5.73503e-36	0.30732		Bcl7c	2.41078e-275	0.576577		Tmem147	1.09271e-21	-0.28946
Ndufs2	3.20468e-40	-0.282183		Rpl35a	1.81864e-50	-0.257196		Bri3bp	2.79817e-40	0.307207		Sh3bgrl3	3.11157e-130	0.576164		Kcnn4	3.92006e-18	-0.290691
Pnkd	1.98853e-48	-0.282313		Yif1b	4.10334e-91	-0.257469		Srgn	2.87307e-17	0.306588		Aurkaip1	6.64092e-187	0.575804		Srp19	2.09233e-21	-0.290828
Tmem179b	6.03201e-38	-0.282457		Rfc2	3.07587e-84	-0.257632		Tecr	2.00628e-45	0.30576		Mrpl51	0	0.575741		Gtf3a	1.29472e-20	-0.291308
Dynll2	1.40229e-37	-0.282565		Psmb2	2.14051e-49	-0.258531		Ms4a4b	1.72561e-43	0.305681		Sae1	0	0.575269		Nol7	6.15014e-12	-0.292764
Emc8	9.85806e-44	-0.283241		Ruvbl2	6.82141e-88	-0.259736		Uqcrc1	3.43741e-41	0.305511		Nans	9.14295e-275	0.575018		Gadd45gip1	8.73996e-23	-0.292838
Eif4e2	1.5014e-33	-0.283281		Acp1	5.18241e-82	-0.261366		Cct5	4.85176e-36	0.304797		Polr3k	0	0.57425		Pdia3	3.02863e-11	-0.293208
Trpv2	4.39421e-43	-0.283299		Rbpj	1.24573e-91	-0.26163		Ola1	9.91126e-43	0.304284		Nubp1	1.29871e-267	0.57403		Dnajb11	1.21619e-19	-0.293673
Nfat5	4.66106e-37	-0.283373		Tmem256	7.8617e-79	-0.261912		Txn2	6.58959e-42	0.303941		Kpna2	8.35451e-305	0.572975		Mrpl28	2.64232e-22	-0.294989
Cbx1	5.82782e-48	-0.283813		Actn1	2.36511e-44	-0.262185		Atp6v0e	1.62646e-40	0.303717		Cdkn3	0	0.572076		Shmt2	1.88154e-20	-0.295687
Slc25a39	2.99869e-43	-0.283924		Rpl17	1.54774e-62	-0.262208		St13	4.31084e-39	0.303615		Ndufa4	2.31604e-146	0.571619		Tmem163	5.82636e-20	-0.297306
Arl1	1.5368e-42	-0.284133		Znrd2	8.37562e-84	-0.262359		Fxyd5	6.30283e-42	0.303438		Hsp90ab1	8.79112e-165	0.568881		Lman2	1.4751e-19	-0.297431
Dhrs7	1.21807e-37	-0.284203		2210016F16Rik	1.41962e-91	-0.263532		Fam110a	3.4321e-29	0.30281		Snrpc	9.91304e-170	0.567818		Psmd3	3.64575e-21	-0.297455
Tmed2	6.83615e-22	-0.284426		Bmyc	2.34548e-57	-0.263595		Ddost	2.00022e-43	0.302724		Micos10	2.81588e-160	0.567562		Higd1a	3.50199e-09	-0.297575
Txnl4a	7.12439e-50	-0.284531		Tnfsf4	2.76367e-59	-0.263804		Rwdd1	4.36824e-39	0.302084		Slc25a5	3.56402e-140	0.567032		Adprh	2.60137e-23	-0.298232
Dazap1	3.76095e-42	-0.28454		Cinp	7.84227e-88	-0.264175		Brk1	3.02757e-47	0.30175		Mtch1	1.25495e-263	0.565942		Zfp207	3.68666e-22	-0.298553
Pstpip1	7.65687e-33	-0.284959		Rps28	2.12335e-26	-0.264496		Galk1	2.75595e-26	0.301508		Ostc	2.11037e-168	0.565515		Grap	1.53787e-17	-0.298637
Ndufa2	3.00605e-29	-0.285143		Psmb3	5.04015e-32	-0.26481		Timm17a	2.79755e-37	0.300781		Ebna1bp2	1.59834e-244	0.564538		Dnajc19	1.93132e-18	-0.299035
Srpr	9.56555e-42	-0.285282		Prdx3	1.59071e-79	-0.26567		Hnrnpa1	7.68855e-30	0.300759		Uqcrc1	2.12865e-179	0.564261		Ndufs4	1.05442e-21	-0.299703
Mrpl27	1.0019e-56	-0.285288		Hsp90b1	1.33393e-37	-0.265962		Gm42031	3.20863e-18	0.300631		Timm10b	1.68186e-223	0.564065		Mrpl27	5.6822e-26	-0.299751
Nrm	1.21241e-44	-0.28579		Cdc20	4.92021e-72	-0.26625		Ergic3	4.74565e-42	0.30058		Cct8	1.39227e-161	0.563786		Fdps	2.29403e-20	-0.300107
Mrpl21	4.67173e-45	-0.285889		Gpm6b	2.66836e-69	-0.266491		Ctsz	1.07652e-33	0.30028		Naa38	7.91865e-275	0.562525		Ost4	5.74189e-13	-0.300271
Trmt112	2.99188e-23	-0.285966		Rplp2	1.84604e-72	-0.266711		Psmd8	3.17642e-44	0.299834		Pglyrp1	1.07633e-160	0.562418		Psmc4	7.37738e-22	-0.300454
Polr2k	5.44426e-48	-0.286032		Serbp1	1.35453e-40	-0.266989		Ndufv3	2.60252e-39	0.299256		Acot7	7.55895e-285	0.561726		Rps15	8.82192e-12	-0.300672
Zbtb8os	3.93952e-51	-0.28611		Mrpl15	1.41721e-82	-0.267186		Cd81	2.8424e-12	0.298801		Lsm4	7.04789e-133	0.561507		Polr2j	1.01477e-23	-0.301074
Sec61b	4.95855e-28	-0.286351		Eef1e1	5.78947e-79	-0.267391		Akr1a1	1.01009e-41	0.298801		Prc1	0	0.561322		Fdx2	3.55225e-21	-0.301187
Iqgap1	2.60712e-33	-0.28662		Mydgf	1.96424e-81	-0.26756		Ap2m1	5.62802e-45	0.298794		Idh3a	1.36516e-286	0.560439		Gnb1	2.9378e-14	-0.301374
Cct4	9.23097e-24	-0.286739		Smc1a	4.78498e-77	-0.267843		Coa3	4.31516e-42	0.297492		Ncapg	0	0.560305		Mcm6	3.08246e-18	-0.301536
Blmh	2.03273e-49	-0.287069		Fabp5	1.14737e-72	-0.267922		Txn1	7.87508e-35	0.296851		Ube2n	7.7977e-191	0.560158		Npm3	3.33482e-17	-0.301695
Chmp5	1.69467e-41	-0.287535		Eno1	2.83726e-42	-0.268349		Vma21	6.36883e-32	0.296144		Eno3	2.96023e-300	0.559429		Ufc1	2.91659e-20	-0.301732
Rhog	1.53294e-30	-0.287659		Uap1	7.24094e-77	-0.268515		Eif3h	8.58642e-42	0.296008		Nudt21	3.59483e-153	0.558989		Wdr83os	6.65191e-15	-0.302197
Isg15	8.51746e-06	-0.287857		Timm50	4.2442e-89	-0.26912		Nap1l1	1.77543e-40	0.295224		Ppih	0	0.55839		Sh2d1a	1.06088e-15	-0.302455
Rpn2	6.0585e-36	-0.288055		Fdx1	2.57484e-89	-0.269263		Polr2f	2.69754e-37	0.294286		Mrps21	1.27495e-178	0.557662		Hdgf	2.43001e-16	-0.302546
M6pr	4.33866e-35	-0.288234		Npm3	2.93601e-66	-0.27		Naxe	2.70312e-37	0.293804		Cenpx	8.42935e-229	0.557577		Gmnn	1.81435e-22	-0.302619
Mrpl28	1.2114e-49	-0.288379		Psmd6	1.85737e-79	-0.270825		Ltb	9.5919e-27	0.293786		Ptpn6	7.98236e-258	0.557269		Cox20	6.47772e-21	-0.303248
R3hdm4	1.15557e-37	-0.288682		Orc6	6.09357e-81	-0.271049		Igfbp7	4.33628e-22	0.293622		Hdac1	8.0628e-212	0.557259		Tomm22	2.76504e-16	-0.303595
Il18rap	2.24128e-34	-0.288737		Micos10	8.58408e-58	-0.27107		Pdia6	3.13946e-33	0.293589		Tmem167	6.03782e-192	0.55665		Ramp3	1.40871e-11	-0.30369
Grpel1	4.9352e-40	-0.288769		Crtam	6.10411e-60	-0.271314		Slamf7	1.93497e-34	0.293362		Tent5a	1.65825e-160	0.556178		Rtn3	3.50889e-22	-0.303828
Slc35b1	1.75421e-47	-0.288811		Dusp10	1.32338e-41	-0.271732		Thy1	1.17323e-31	0.292545		Cct6a	9.06403e-188	0.556163		Ndufa12	1.98756e-19	-0.303909
Selplg	1.73122e-13	-0.289142		Psmd1	1.62625e-93	-0.272552		Atox1	8.6969e-39	0.292316		Cbx5	0	0.5559		Lamtor5	3.41728e-26	-0.303942
Rex1bd	2.97234e-44	-0.289231		Rps3a1	8.7565e-80	-0.272668		Vps29	3.55141e-46	0.292283		Fh1	0	0.554852		Med28	9.60797e-17	-0.304096
Fkbp8	8.69961e-39	-0.289233		Plac8	1.14864e-29	-0.272859		Tmem126a	2.94818e-39	0.291792		Txnl1	2.15356e-168	0.554346		Nudc	3.11528e-18	-0.304237
Ncbp2	7.37145e-54	-0.289498		Itgav	6.3091e-81	-0.273131		Sin3b	2.12663e-50	0.291714		Hnrnpu	4.6851e-130	0.554329		Nans	1.55443e-20	-0.304252
Pdia4	8.17238e-49	-0.289618		Hspbp1	8.67454e-87	-0.274216		Ciao2a	6.07347e-42	0.291542		Anapc5	4.13233e-275	0.553963		Hnrnpab	2.45538e-09	-0.304734
Pcmt1	4.0591e-45	-0.289953		Ccnb1	3.09351e-79	-0.274765		Nol7	1.21608e-34	0.291512		Usp1	1.08283e-299	0.553668		Npc2	9.60335e-12	-0.305307
Timm50	1.00019e-43	-0.290037		Rpl8	8.78282e-69	-0.275171		Snrpe	1.65938e-32	0.290807		Nt5c	7.62442e-165	0.553558		Fkbp3	8.72342e-16	-0.306342
Actr10	2.61637e-48	-0.290813		Nudt5	3.48068e-92	-0.275518		Hspe1	5.68489e-27	0.289413		Ppp1ca	2.09854e-130	0.553396		Fh1	1.71411e-24	-0.30636
Hras	2.50897e-51	-0.291115		Vdac1	2.83936e-72	-0.275599		Lsm7	1.73693e-33	0.288877		Mthfd2	3.49726e-280	0.55306		Rex1bd	3.98459e-23	-0.306554
Cenpf	4.91015e-43	-0.291484		Aurkb	3.23678e-82	-0.275962		Cct8	1.29451e-34	0.288865		Pdap1	9.23903e-275	0.55303		Apobec3	2.42015e-20	-0.306653
Ptpn11	3.51868e-41	-0.291574		Vma21	4.66171e-90	-0.277848		Pop5	1.3052e-39	0.288816		Mrpl33	3.37136e-144	0.552912		Phf11b	7.0457e-15	-0.306773
Gimap7	5.71161e-23	-0.291589		Nudcd2	3.63504e-87	-0.278167		Sh2d2a	2.03144e-33	0.288148		Psma1	1.77853e-194	0.55269		Hspe1	9.46171e-11	-0.3082
Cacybp	1.3483e-26	-0.291629		Nusap1	8.81511e-78	-0.278353		Ghitm	6.40297e-39	0.287291		Pold2	0	0.552577		Rnaseh2b	1.66208e-26	-0.309197
Prelid2	1.30941e-51	-0.291733		Uchl3	1.55933e-85	-0.27905		Sec61b	5.15671e-33	0.287186		Phb	2.22602e-191	0.551426		Pfdn1	2.28106e-25	-0.309261
Actr2	6.16536e-34	-0.291922		Cd74	8.79038e-79	-0.2793		Psmb2	5.00898e-35	0.287021		Ndufs8	9.85438e-215	0.551419		Mrps18c	1.92729e-23	-0.309405
Tomm40	3.8138e-44	-0.292275		Fh1	1.80549e-97	-0.280116		Vmp1	2.20389e-34	0.286921		Hmmr	0	0.55018		Lamtor4	8.02938e-22	-0.309406
Diaph1	2.0071e-41	-0.292459		Nop16	1.99676e-87	-0.280378		Ankrd39	6.89924e-28	0.286805		Lamtor4	4.58426e-257	0.550114		Plp2	3.38387e-16	-0.30986
Gatad1	8.53105e-50	-0.292597		Rps29	3.81824e-27	-0.280405		Hsd17b10	1.72021e-40	0.286536		Actg1	8.34266e-161	0.549585		Ssr4	4.50606e-14	-0.310434
Lrp10	3.43353e-45	-0.292615		Vars	4.74526e-85	-0.280755		Med28	2.05626e-46	0.286452		Sdhd	7.08082e-231	0.54953		AI662270	1.07742e-21	-0.310693
Psmd1	8.16653e-50	-0.292619		Timm10b	2.99917e-74	-0.280888		Mrpl33	1.31155e-35	0.286095		Hist1h3e	0	0.549304		Psmd8	1.05583e-14	-0.310781
Mrps7	3.84405e-48	-0.292954		Hist1h4d	5.12518e-60	-0.281988		Agfg1	1.21222e-34	0.285642		Gar1	5.33516e-295	0.548881		Pop5	1.88023e-22	-0.311064
Psmd4	7.37915e-36	-0.293247		Timm17a	6.602e-81	-0.282614		Prmt1	1.15807e-29	0.285341		Tubg1	0	0.547894		Eif3l	1.26078e-18	-0.311668
Nudcd2	3.48432e-58	-0.293948		Prelid1	1.79789e-31	-0.283218		Nt5c	1.74037e-35	0.284734		Ubl4a	0	0.54787		Kdelr2	9.20192e-22	-0.311677
Eif4h	3.49589e-33	-0.294016		Rnaseh2b	1.72226e-97	-0.283616		Cox6a1	1.79432e-30	0.284731		Psmb8	2.53544e-132	0.546199		Klrk1	3.27129e-18	-0.31219
Cs	2.58382e-47	-0.294249		Exosc8	9.05376e-74	-0.28386		Mrpl17	7.735e-32	0.283845		Psmd1	0	0.545789		Ino80e	5.47361e-22	-0.31229
Cct2	1.98583e-26	-0.294544		Rpl23	5.1668e-75	-0.287057		Mrpl14	6.82912e-36	0.283502		Dhfr	0	0.544563		Nop10	4.55627e-14	-0.312414
Zcchc17	1.17321e-49	-0.294765		Eif3c	1.1057e-49	-0.287891		Il2rg	6.67267e-36	0.28327		Gm4316	0	0.544482		Hist1h4d	5.85446e-18	-0.312612
Atp6v0b	2.15197e-40	-0.294925		Rfc5	4.48272e-96	-0.288065		Rrp15	6.08494e-17	0.282256		Ciapin1	2.72805e-286	0.543896		U2af1	2.3378e-15	-0.312664
Pdcd6	3.57233e-34	-0.295229		Rpl22l1	4.81652e-44	-0.288248		Syngr2	5.98034e-36	0.282129		Pdcd5	5.71219e-148	0.542604		Agpat3	2.75506e-20	-0.312778
Clta	5.22321e-25	-0.295366		Cenpm	1.78679e-92	-0.288371		Tmem165	1.99934e-36	0.28143		Phf5a	5.04343e-208	0.542281		Il2ra	2.41236e-21	-0.313034
Sqstm1	9.56704e-17	-0.295823		Dusp4	1.09934e-76	-0.289706		Rtraf	7.81626e-35	0.281047		Nol7	5.60235e-134	0.541487		Dctn3	5.71814e-19	-0.313237
Sar1a	1.11992e-39	-0.296362		Snrpa1	3.27359e-86	-0.289798		Klrk1	4.19308e-39	0.280136		Eef1g	3.14628e-105	0.54049		Havcr2	1.65701e-19	-0.314252
Dnajc19	4.90232e-37	-0.296647		Srsf9	1.17122e-80	-0.289979		Phactr2	8.72314e-32	0.279745		Sms	2.40503e-216	0.54039		Vmp1	6.31374e-23	-0.314309
Pfdn2	5.50916e-37	-0.296689		Nol7	7.88333e-56	-0.290468		Trappc4	2.00793e-41	0.279377		Elof1	0	0.540264		Hilpda	1.16724e-16	-0.314363
Ggh	2.53236e-48	-0.296765		Nolc1	5.7051e-76	-0.290501		Cox8a	5.2263e-45	0.279196		Vps29	1.36698e-206	0.539671		Mcm5	6.10359e-24	-0.314423
Lsm1	7.28476e-41	-0.296838		Acot7	2.97186e-84	-0.2912		Ndufb5	5.9897e-33	0.27913		Nrm	0	0.538512		Uqcrfs1	2.41763e-15	-0.315787
Ndufa7	2.27646e-24	-0.297031		Mrpl14	8.76131e-94	-0.291306		Ncbp2	3.98365e-31	0.279053		Rbbp4	4.48625e-162	0.538276		Crtam	4.95226e-19	-0.316358
Lamtor1	2.7096e-50	-0.297179		Vamp8	1.84153e-53	-0.291953		Spcs2	5.04478e-40	0.278182		Psmb7	6.02581e-281	0.537233		Ccdc34	1.62609e-24	-0.316765
Derl2	2.21583e-49	-0.297256		Psat1	7.395e-95	-0.292191		Serf2	2.03001e-51	0.278139		Tmem258	6.05418e-125	0.537172		Usp1	1.62016e-21	-0.317048
Asf1b	9.30113e-53	-0.297443		Glrx3	5.35574e-70	-0.292412		Mmd	1.69799e-28	0.27794		Atp5g2	1.44179e-158	0.53688		Ttc39c	2.41102e-20	-0.317464
Idh3a	3.30941e-46	-0.297566		Cct7	1.54245e-55	-0.292415		Snhg15	3.29796e-27	0.277808		Ppa1	6.91004e-201	0.536568		Ndufa5	8.48028e-23	-0.31807
Ndufb10	2.76596e-34	-0.2976		Psmb4	9.52463e-53	-0.29295		Magohb	9.78666e-19	0.277799		Aarsd1	0	0.536076		Hist1h2bj	1.22785e-22	-0.318073
Elof1	4.12148e-52	-0.297968		Serpine2	5.90946e-49	-0.293741		Fis1	2.61694e-32	0.277791		Csf2	9.37416e-132	0.535676		Tmed10	2.4764e-21	-0.318082
Maea	6.50006e-45	-0.297977		Ddx39b	9.29441e-71	-0.294806		Tm2d3	4.60062e-32	0.277689		Mrps24	2.53719e-157	0.533699		Idh3b	1.56502e-20	-0.318402
Psmd11	1.29871e-45	-0.298351		Ywhah	2.38399e-49	-0.295851		Mrps28	2.81786e-32	0.277494		Polr2c	8.07756e-271	0.533454		Sub1	4.97692e-09	-0.318485
Mrps23	1.40471e-45	-0.298384		Eif3i	2.0148e-43	-0.296568		Slc16a3	1.63702e-20	0.276951		Rtn3	1.96849e-256	0.533035		Carnmt1	2.08273e-22	-0.318521
Ppm1g	3.65037e-35	-0.298432		Lsm3	7.24382e-82	-0.2966		Cyc1	1.76273e-32	0.276645		Plk1	0	0.532643		Acp1	1.07776e-23	-0.318827
Sdhd	6.51846e-39	-0.298444		Satb1	8.70101e-45	-0.296716		Ndufb3	2.07319e-42	0.276237		Shmt2	8.73109e-298	0.531715		Med30	4.17343e-23	-0.318859
Rtraf	7.66067e-28	-0.29884		Mrpl51	1.16769e-94	-0.297423		Psmd6	1.84079e-34	0.276136		Rer1	1.24284e-172	0.529518		Spn	3.79661e-22	-0.318884
Nptn	4.71813e-40	-0.299044		Romo1	9.95067e-74	-0.299877		Atp5g2	3.47485e-31	0.275848		Mrpl27	0	0.529414		Fbl	1.86297e-15	-0.320281
Gabarapl1	7.14212e-50	-0.299649		Anapc5	3.12207e-83	-0.300021		Romo1	4.89314e-37	0.27566		Pcbp1	8.82567e-118	0.529001		Taldo1	8.47853e-16	-0.32033
Lrmp	4.36408e-45	-0.300497		Traf1	1.13069e-66	-0.300818		Fubp1	4.25591e-35	0.275238		Nono	2.09829e-213	0.528769		Gar1	2.75865e-23	-0.32034
Incenp	2.56481e-49	-0.301242		Id3	5.1361e-16	-0.300934		B4galnt1	1.22929e-31	0.275065		G3bp1	4.2546e-155	0.52797		Chmp2a	1.02858e-22	-0.320639
Usp1	1.2534e-40	-0.301316		Cct3	7.2868e-79	-0.301331		Ssu72	1.24316e-39	0.274735		Srp19	9.8433e-207	0.525977		Dera	1.48705e-24	-0.32102
Marcksl1	3.50658e-39	-0.301356		Timm13	1.57846e-56	-0.301594		Gar1	6.13135e-23	0.273646		Psma5	6.04022e-140	0.524831		Atp5k	5.89787e-23	-0.32124
Aurkb	4.1543e-54	-0.301501		Atp1b1	5.22269e-26	-0.303586		Vcp	1.02384e-36	0.273555		Tmem256	2.06976e-216	0.524803		Gspt1	2.79659e-23	-0.321294
2310001H17Rik	4.65891e-38	-0.301893		Tmem97	3.50824e-96	-0.304446		Runx2	1.35396e-32	0.273383		Timm8b	7.86613e-252	0.524749		Snf8	2.64566e-23	-0.32175
Tusc3	2.34313e-50	-0.302222		Bri3bp	1.8761e-90	-0.304819		Ndufs6	2.2882e-36	0.273079		Ndufb2	3.92919e-181	0.524657		Glrx	5.31636e-15	-0.321827
Isy1	1.94946e-30	-0.302413		Trp53	1.14428e-80	-0.305085		Atp5o	2.45207e-27	0.272977		Uchl3	2.75045e-281	0.524526		Jaml	4.54399e-17	-0.321924
Txn2	2.73237e-32	-0.30255		Psma3	2.94864e-48	-0.30512		Nucb1	4.78148e-29	0.272861		Mtch2	2.96272e-228	0.524256		Uap1	1.61048e-20	-0.322118
Bcl2l1	5.30009e-43	-0.30276		Rps5	3.81733e-87	-0.305642		Marcksl1	1.7583e-31	0.272569		Gnb2	3.3731e-111	0.521985		Pno1	2.39011e-23	-0.323154
Thoc7	3.19193e-49	-0.30284		Mpp6	1.55127e-92	-0.305757		Nenf	7.66708e-27	0.272116		Emc8	3.1999e-293	0.520921		Nrp1	1.15081e-21	-0.323215
Lcp2	9.86398e-42	-0.303003		Rbis	3.83861e-83	-0.306103		Ndufa7	1.52624e-30	0.272023		Ccdc124	1.62115e-275	0.520612		Ndufa7	2.29431e-15	-0.324271
Zmat5	4.65835e-54	-0.303084		Rplp0	1.41797e-107	-0.306593		Tbc1d4	3.02737e-31	0.271894		Paics	8.04125e-221	0.520279		Ssbp1	1.04984e-23	-0.324351
Lxn	2.44966e-52	-0.303203		Prelid3b	1.73546e-85	-0.306894		Psmc5	8.19874e-38	0.271569		Creld2	0	0.519121		Cib1	1.36582e-19	-0.324356
Ift20	1.48736e-39	-0.303215		Tomm5	7.74141e-71	-0.307398		Ppp1r11	3.66783e-33	0.271122		Serbp1	1.3441e-114	0.517671		Cd83	5.45319e-19	-0.324509
Dera	3.67623e-53	-0.30351		Lcp1	2.84685e-33	-0.308014		Chchd1	1.35177e-37	0.270562		Hspe1	2.31329e-99	0.517339		Glrx3	9.87841e-20	-0.325099
Mrpl43	6.30296e-46	-0.303578		Ndufb7	3.33841e-42	-0.308245		Ppic	7.65462e-19	0.270082		Got2	3.27953e-295	0.517107		Mcm4	1.35809e-21	-0.32559
Erp44	1.45021e-48	-0.303665		Cox7c	5.50513e-43	-0.308301		Denr	3.12918e-33	0.269951		Mrpl34	1.23052e-260	0.515624		Tmem160	3.97828e-17	-0.325898
2023-09-11	2.34465e-52	-0.303727		Slc25a3	6.74032e-53	-0.308531		Nfat5	1.3925e-38	0.269749		Dnajc2	4.33713e-213	0.515534		Stk39	6.92706e-25	-0.326414
Pdcl3	4.0266e-48	-0.303749		Ccdc34	1.12394e-97	-0.308605		Selenof	1.90162e-36	0.26934		Ncaph	0	0.515498		Ccdc12	1.29899e-20	-0.327235
Ncf4	3.74053e-45	-0.30377		Mdh1	6.17976e-46	-0.308867		Slc1a5	1.22095e-37	0.269242		Lman2	2.479e-210	0.515325		Cdkn2aipnl	1.8285e-24	-0.327429
Ak2	1.57126e-36	-0.304368		Klhdc2	2.79403e-46	-0.30991		Eno1	9.24493e-28	0.268955		Kif15	0	0.515267		Arhgdia	5.43936e-15	-0.327622
Pfkp	1.79258e-36	-0.304415		Ssrp1	9.55112e-81	-0.310014		Eif3l	2.15454e-35	0.268914		Pmf1	0	0.515266		Ntan1	4.97776e-22	-0.327657
Uhrf2	3.04783e-36	-0.304494		Atic	4.96646e-88	-0.310277		Ncf4	8.45159e-29	0.267379		Casp3	7.57999e-250	0.514389		Tmem128	7.02571e-21	-0.327698
Smarca5	2.47297e-33	-0.3045		Ciapin1	8.94099e-98	-0.310398		Atp6v0b	1.50458e-39	0.267226		Gltp	3.20027e-190	0.513504		Polr2c	6.35006e-23	-0.328314
Ubl4a	1.51443e-54	-0.304748		Nsun2	4.46179e-82	-0.310852		Stoml2	1.09478e-28	0.266538		Tnfrsf18	1.47745e-140	0.512885		Fundc2	2.0936e-20	-0.328631
Kdm2b	4.13555e-38	-0.3048		Fen1	1.62003e-99	-0.310939		Tma7	1.33391e-28	0.26643		Mrpl13	0	0.512672		Mrpl52	2.9826e-12	-0.328774
Mrto4	8.73254e-42	-0.304872		Ube2l3	3.18176e-67	-0.311266		Vdac1	1.00989e-38	0.266215		Hmbs	0	0.511574		Rassf5	1.03655e-20	-0.329252
Snrpf	1.76331e-21	-0.304913		Tfdp1	9.09238e-98	-0.311559		Mea1	1.49731e-40	0.266007		Mpp6	0	0.511097		Bub3	5.29599e-19	-0.329915
Hist1h2bj	7.78253e-55	-0.305479		Plp2	8.29144e-78	-0.311895		Serbp1	4.67513e-23	0.265993		Rpn2	1.27892e-206	0.511002		M6pr	3.70184e-19	-0.330015
Get4	4.86784e-51	-0.305612		Hspa9	1.16571e-87	-0.312125		Baz1a	1.91676e-34	0.26576		Taf10	2.75532e-112	0.51083		Wdr1	2.17856e-19	-0.330237
Txndc17	9.61778e-40	-0.305645		Mrps12	5.57403e-104	-0.313219		Ctdnep1	8.35837e-38	0.265317		Mrps7	8.05798e-273	0.510407		Mrto4	8.74356e-24	-0.331762
Med30	4.29807e-53	-0.305923		Commd1	7.58101e-100	-0.3133		Ube2n	7.06859e-37	0.264947		Stip1	5.12313e-288	0.509555		Mrpl40	3.9816e-26	-0.331949
Gna15	2.5458e-34	-0.306195		Ndufb2	9.60074e-80	-0.314199		Zmat5	5.1134e-31	0.264805		Erg28	0	0.508263		Nt5c3b	1.86529e-24	-0.33255
Tpx2	2.0049e-54	-0.306319		Hmgn1	3.66371e-68	-0.314362		Prr13	3.86682e-38	0.264244		Mrps28	6.53809e-254	0.50686		Cfdp1	1.46608e-24	-0.332595
Mlec	4.01569e-54	-0.30643		Ruvbl1	3.99126e-100	-0.314505		Psmb8	7.81396e-26	0.263527		Hist1h4i	0	0.506204		Sem1	1.15587e-15	-0.332625
Ripk2	1.37458e-34	-0.307399		Rpl7	3.18691e-80	-0.315109		Zfp52	8.23615e-31	0.263402		Cst3	2.6383e-171	0.505966		Plac8	1.38618e-05	-0.332773
Mrpl15	1.77933e-50	-0.308516		Gapdh	2.36468e-33	-0.315534		Adipor2	9.07372e-29	0.2628		Cs	1.15073e-264	0.505283		Mrps28	2.73142e-24	-0.332926
Elovl1	1.94813e-53	-0.309356		Ndufb9	8.27912e-58	-0.316231		Vim	1.12235e-12	0.262558		Areg	7.77775e-112	0.504792		Psmb1	2.33864e-16	-0.33337
Ergic1	7.6154e-57	-0.309383		Rps27a	1.42385e-102	-0.316257		Gm17745	5.83024e-32	0.262519		Psmd7	5.67242e-234	0.503052		Hnrnpa2b1	8.39881e-16	-0.333483
Gabarap	1.24794e-25	-0.309402		Mpc1	1.17076e-65	-0.317526		Ndufs2	1.02901e-39	0.262439		Ndufa8	2.04758e-164	0.502751		Cd28	1.14148e-16	-0.333789
Otub1	2.95839e-49	-0.310119		Ssr2	5.93805e-67	-0.317917		Eif3g	4.63847e-34	0.262437		Supt16	0	0.50219		Zdhhc2	9.03347e-24	-0.334021
Bak1	3.15574e-56	-0.310241		Ssr4	7.4652e-55	-0.318112		Mrpl34	7.74242e-38	0.261424		Romo1	3.47749e-169	0.502011		Mrpl4	3.11036e-20	-0.334499
Tomm5	3.96e-32	-0.311064		Ndufv2	1.57955e-70	-0.318766		Mlf2	2.04654e-37	0.260911		Mrpl15	3.12555e-256	0.501618		Tomm7	3.93315e-15	-0.33498
Cyth4	2.90831e-43	-0.311176		Hells	7.08968e-94	-0.319609		Eif3i	6.24059e-26	0.260824		Cacybp	3.35192e-163	0.500856		Tfdp1	2.52856e-26	-0.335598
Gars	3.30345e-40	-0.311245		Ndufa11	2.30895e-57	-0.319791		Psmd13	1.26259e-32	0.260808		Mpc1	1.16704e-137	0.500647		Ywhah	3.30667e-15	-0.3364
Hat1	9.92418e-58	-0.311298		Cenpf	4.1716e-71	-0.320266		Clic1	5.0002e-27	0.260154		Cfl1	3.61932e-155	0.500564		Lsm7	8.62445e-18	-0.336525
Gpm6b	5.10252e-50	-0.311314		Gins2	1.04142e-100	-0.321108		Nsun2	2.32867e-15	0.259908		Nudt5	0	0.500525		Tmem97	1.40589e-24	-0.3366
Fen1	7.34887e-51	-0.312013		Hpf1	9.44948e-107	-0.322773		Pycard	2.2477e-33	0.259746		Cops6	7.5321e-189	0.499871		Micos10	2.64449e-19	-0.33748
Ptpn6	8.20862e-46	-0.312107		Tacc3	4.51852e-97	-0.325634		1110008P14Rik	8.86812e-45	0.259526		Sdf4	3.60824e-96	0.499522		Timm50	1.06977e-25	-0.337865
Sae1	7.35039e-42	-0.312111		Aprt	5.45291e-51	-0.325772		Srsf9	8.99049e-40	0.259192		Npm3	2.31757e-160	0.498209		Samsn1	2.63245e-22	-0.338403
Aup1	2.53861e-33	-0.312275		Ncl	1.04216e-42	-0.326125		Ptprs	1.82245e-26	0.258564		Pgp	5.69812e-297	0.496735		Serpinb6a	2.20341e-22	-0.338496
Hacd2	2.22561e-50	-0.312378		Tubb6	1.71597e-91	-0.326725		Rap1a	1.1648e-33	0.258497		Wdr83os	3.46076e-160	0.496427		Zbtb32	2.00481e-21	-0.338754
Lrrc59	5.32501e-50	-0.312483		Mrpl28	5.42088e-100	-0.328188		Coro1a	3.69149e-32	0.25846		Ruvbl2	0	0.494519		Metap2	1.56818e-20	-0.339238
Mea1	5.22722e-52	-0.312538		Pglyrp1	9.74535e-46	-0.328714		Crip1	1.42506e-21	0.257938		Hikeshi	8.47539e-290	0.494429		Commd1	3.98963e-25	-0.339506
Tmem165	9.96721e-46	-0.312901		Pdcd1lg2	3.44377e-94	-0.328976		Timm8b	2.27459e-37	0.257772		Sf3b2	2.28985e-161	0.494311		Ndufb4	5.8013e-21	-0.339876
Hnrnpl	2.4591e-27	-0.313119		U2af1	1.66115e-70	-0.329609		Sra1	1.0382e-34	0.257503		Eea1	2.73902e-245	0.494158		2023-09-07	7.69088e-20	-0.33988
Gmfg	1.47456e-22	-0.313238		Rps4x	6.75378e-86	-0.330617		Mis18a	1.69307e-18	0.256711		Snrnp40	8.07079e-245	0.493385		Arpc1b	3.84666e-15	-0.34033
Fkbp4	1.16239e-35	-0.313478		Dpy30	4.21389e-100	-0.330678		Txndc17	3.67112e-40	0.256353		Cd83	7.78982e-224	0.492593		Naa38	3.33596e-26	-0.340878
Ndufs4	8.89958e-42	-0.314707		Mybbp1a	5.2401e-87	-0.331341		Spry1	1.08453e-33	0.255978		Psmc4	1.12288e-221	0.491888		Ndufa2	5.25038e-15	-0.341419
Rab8a	7.44728e-45	-0.315103		Calm3	5.15409e-49	-0.331558		Hccs	3.78391e-24	0.255941		Pdia3	1.62661e-102	0.491604		Anxa6	3.33659e-20	-0.34165
Comt	6.30941e-56	-0.315426		Pin1	4.90981e-100	-0.331958		Atp1a1	4.76561e-37	0.255904		Ssu72	4.8262e-196	0.491428		H2-T22	5.92926e-13	-0.342332
Rab10	5.48206e-40	-0.316268		Pno1	2.78156e-90	-0.332213		Aimp1	9.90431e-36	0.255469		Pomp	4.06004e-109	0.490642		Cish	3.77546e-15	-0.34249
Trac	5.25855e-32	-0.316398		Atp5o	5.99133e-47	-0.333015		Taldo1	3.44098e-29	0.255031		Atp5k	1.43081e-233	0.489916		Rrm1	8.46219e-26	-0.342684
Dnmt1	2.79028e-47	-0.316913		Mrps14	8.55988e-87	-0.33455		Stk39	4.06394e-28	0.25502		Prdx1	4.30518e-104	0.489864		Lamtor1	8.00408e-24	-0.343128
Jaml	3.07683e-37	-0.316954		Rpl4	8.81355e-64	-0.335548		Dctn3	2.55483e-39	0.254949		Mydgf	1.08953e-265	0.488524		Cd3e	1.20162e-13	-0.343397
Vcp	2.36406e-34	-0.317033		Hmgb3	1.08101e-101	-0.336224		Stx6	1.65164e-26	0.254554		Snrpb	2.99378e-113	0.488384		Ppil1	2.36409e-25	-0.344375
Emd	2.8439e-41	-0.317185		Hnrnpa1	3.853e-52	-0.336413		Ran	3.30071e-35	0.254487		Psmd14	3.84928e-240	0.488254		Mrpl15	1.44377e-26	-0.345006
Lad1	4.50565e-44	-0.317262		Ddx39	6.87691e-80	-0.337315		Odc1	6.78699e-21	0.254457		Topbp1	0	0.48798		Nop16	9.73219e-24	-0.345705
Smarcb1	5.08725e-61	-0.31739		Manf	1.77611e-72	-0.337347		Cnpy2	6.68938e-30	0.254252		Ywhae	4.47558e-139	0.486674		Atp5h	7.43674e-18	-0.345876
Ppp1r35	4.32868e-59	-0.317671		Eif3b	1.06207e-88	-0.33757		Eef1e1	3.81525e-19	0.254213		Tufm	5.24256e-247	0.486407		Psmd7	1.44619e-22	-0.34653
Rps17	7.77633e-22	-0.317789		Eno3	4.81271e-84	-0.337712		Mrpl15	1.05454e-30	0.254022		Serpinb6b	3.65354e-164	0.486361		Spcs1	1.16985e-16	-0.346596
Sh3glb1	1.72864e-35	-0.317848		Gem	3.85821e-76	-0.338069		Tufm	1.04621e-32	0.253755		Pycard	2.71554e-187	0.486304		Tecr	2.3223e-20	-0.347595
Tsn	1.03626e-39	-0.318483		Sdf2l1	3.17323e-101	-0.338233		Rpl28	9.06892e-52	0.252893		Cnih4	1.95302e-307	0.486133		Cox4i1	3.44677e-26	-0.348271
Pfdn1	9.7116e-56	-0.318789		Ybx1	6.29441e-55	-0.338548		Nop58	8.50205e-16	0.25266		Impa2	1.0711e-274	0.483747		Sri	2.17017e-14	-0.348452
Glrx3	9.89373e-39	-0.318794		Hist1h2bj	3.429e-93	-0.339639		Timm10b	4.33983e-35	0.252439		Ncapd2	0	0.483481		Vdac1	5.38834e-20	-0.348479
Capza2	8.02641e-37	-0.319258		Rpsa	1.59379e-140	-0.340145		Trappc6a	4.9709e-29	0.252361		Pfdn6	5.86044e-277	0.48328		Adh5	2.36268e-24	-0.348781
Rnaseh2c	1.30265e-34	-0.320319		Snrpa	1.17983e-91	-0.341208		Ms4a4c	2.63466e-26	0.250888		Cyb5b	0	0.483189		Cnn2	9.71812e-13	-0.348977
Tspan31	3.02081e-50	-0.321434		Ifng	1.78966e-12	-0.342464		Tmem208	7.02441e-31	0.250237		Shcbp1	0	0.482789		Timm8b	8.07503e-24	-0.349172
Glrx5	9.83255e-35	-0.321535		Rfc4	1.0671e-106	-0.343094		Hspd1	1.53646e-19	0.250226		Sarnp	3.72896e-202	0.481847		Zbtb8os	2.72218e-27	-0.349225
Hnrnpk	3.32022e-28	-0.321691		Sell	1.11831e-21	-0.343821		Cdc20	1.62724e-25	-0.250312		Coa3	1.19098e-283	0.481741		Cope	8.46049e-23	-0.349472
Tmbim4	4.03535e-51	-0.321696		Apex1	5.74359e-97	-0.347441		Kbtbd11	0.00193675	-0.250419		Sfxn1	5.7869e-288	0.48123		Magohb	3.87334e-27	-0.349815
Got2	2.47207e-54	-0.321976		Lyar	2.18943e-93	-0.347676		Fbxo32	0.0052572	-0.25102		Trir	4.91403e-127	0.481193		Smc1a	1.20508e-24	-0.349954
Chchd1	8.86077e-43	-0.322086		Pdia6	2.95934e-83	-0.348017		Itpr2	0.00582896	-0.254643		Ncl	2.94607e-88	0.480922		Psmd6	6.19262e-23	-0.350671
Adgre5	2.18515e-40	-0.322171		Bsg	5.12873e-58	-0.349724		Rpl21	2.30537e-30	-0.255814		Ppp1r11	1.067e-264	0.480574		Dpy30	1.68075e-24	-0.352934
Mrps18c	5.24488e-54	-0.322418		Ppil1	1.8202e-105	-0.351048		Slco3a1	3.39315e-05	-0.256256		S100a10	1.90572e-88	0.480443		Stoml2	1.44098e-25	-0.353042
Tmem163	3.23072e-47	-0.322482		Rel	6.17981e-84	-0.351858		Rpl19	5.18552e-49	-0.256652		Ly6a	2.49756e-89	0.480064		Mif4gd	2.96272e-24	-0.353475
Trbc1	2.25969e-27	-0.322705		Il2ra	3.12009e-91	-0.351952		Rad21	0.000177466	-0.258384		Ptprcap	1.29426e-96	0.47959		Tbcb	2.28278e-24	-0.354074
Pkp3	1.29255e-38	-0.323174		Mcm7	2.92078e-102	-0.35215		Tacc3	1.23004e-30	-0.258394		Uchl5	3.54997e-276	0.479176		Arl6ip1	3.91307e-08	-0.355946
Canx	4.15083e-40	-0.323317		Hnrnpab	6.45934e-42	-0.352439		Cenpf	7.65201e-32	-0.259818		Ndufb3	2.03854e-185	0.478951		Idh3a	1.82475e-26	-0.355977
Pigx	1.45335e-51	-0.323465		Tpx2	1.0014e-95	-0.353523		Srrm2	0.00286128	-0.260267		Vdac2	3.3731e-109	0.478638		Snrpa1	8.0189e-25	-0.356445
Trbv16	0.00062397	-0.323612		Rplp1	9.81319e-93	-0.354451		Rps7	6.98042e-26	-0.262851		2023-09-07	2.46686e-143	0.478394		Mtch1	4.0542e-25	-0.356933
Pcbd2	4.53071e-51	-0.323722		Atp5j	3.27314e-50	-0.354576		Ddx5	1.54615e-07	-0.262996		Prdx4	0	0.47831		Ssbp4	8.12676e-21	-0.357334
Romo1	2.154e-37	-0.323819		Ndufs8	2.54423e-92	-0.356921		Vrk3	0.00014415	-0.263555		Acadl	4.47197e-261	0.477983		Ppa1	9.81587e-20	-0.357898
Eif3l	4.49063e-36	-0.324013		Cenpw	2.49094e-99	-0.357252		Hsp90aa1	4.33431e-10	-0.263899		Mrpl14	9.54118e-269	0.477902		Ndufa1	2.65974e-16	-0.358048
Tes	1.58976e-35	-0.324427		Rrm1	1.964e-98	-0.357318		Lat	0.000407899	-0.265025		Lsm8	2.35096e-191	0.4772		Atp5e	1.59182e-22	-0.358461
Nmb	7.31205e-43	-0.324598		Prdx2	1.37572e-53	-0.357786		Rps19	2.01277e-16	-0.268805		Etfa	4.64308e-251	0.47677		Atp5g2	1.4495e-22	-0.359132
Denr	9.13841e-52	-0.32487		Lad1	8.7625e-76	-0.358177		Rpl30	1.10503e-35	-0.269685		Cep55	0	0.475595		Hells	3.18528e-26	-0.359681
Perp	3.91809e-43	-0.324994		Atpif1	1.68025e-62	-0.35844		Pik3r5	7.95e-05	-0.26992		Alad	0	0.475474		Ndufv3	8.9679e-18	-0.359886
Tnfaip8	2.93769e-41	-0.325208		Cct2	9.06529e-67	-0.358493		Chd2	0.0019678	-0.271286		Gspt1	7.14721e-233	0.47537		Nucks1	1.48767e-17	-0.360729
Eif4e	2.57807e-47	-0.325596		Ndufa5	3.84984e-99	-0.358585		Mfsd6	0.00886163	-0.271922		Nolc1	8.48225e-232	0.475246		Nudcd2	4.41424e-28	-0.361621
Ell2	6.01657e-36	-0.325871		Calr	1.40428e-76	-0.359035		Lbr	1.45887e-05	-0.272717		Cox8a	1.05576e-155	0.474151		Cct8	3.3293e-16	-0.361839
Mrpl14	7.10821e-57	-0.326276		Cox7a2	1.58025e-51	-0.359499		Rnf19b	0.000230926	-0.272873		Rexo2	9.29028e-157	0.473545		Rbis	6.27242e-23	-0.361902
Tap1	6.25419e-38	-0.326435		Myc	6.82455e-60	-0.359864		Nfkbid	6.02563e-05	-0.275133		Psmc3	4.21175e-172	0.473471		Oxsr1	3.39867e-22	-0.361951
Nabp2	1.53127e-49	-0.326444		Ube2m	4.72164e-64	-0.360375		Rnf145	0.00119436	-0.276341		Zbtb8os	4.38371e-293	0.473252		Cct6a	2.52325e-22	-0.361969
Fabp5	2.91714e-41	-0.326874		Mrpl18	3.22024e-77	-0.360804		Asf1a	0.00401604	-0.276999		Glrx3	3.30026e-159	0.473125		Mrpl57	8.67274e-24	-0.363551
Ndfip2	1.83192e-51	-0.327039		Nop58	2.16493e-82	-0.360946		Fau	3.3865e-58	-0.283896		Chchd10	1.55614e-212	0.472017		Nt5c	2.26628e-20	-0.363931
Cox4i1	1.20134e-49	-0.327825		Snrpd2	1.1762e-60	-0.362433		Pik3cd	0.00654866	-0.284755		Dnajc19	1.55167e-181	0.471223		Tmem256	1.29368e-24	-0.364255
Gm43305	4.69859e-39	-0.328129		Itm2a	2.12737e-74	-0.363277		Rps28	2.29458e-19	-0.285662		Pbdc1	0	0.471141		Mrpl21	2.66447e-26	-0.366019
Ilk	2.72372e-44	-0.328496		Mrpl34	2.97144e-110	-0.363902		St3gal6	0.00146727	-0.286892		Csnk2b	1.08533e-99	0.470831		Itgb2	5.14764e-18	-0.36603
Pcnp	9.66415e-48	-0.328754		Uqcrq	3.73724e-55	-0.36434		Tpt1	8.281e-40	-0.286988		Bri3bp	4.4616e-236	0.470814		Tipin	4.83341e-29	-0.366549
Lypla1	1.1597e-52	-0.329149		Timm8a1	6.6534e-94	-0.36546		AY036118	0.0011607	-0.290985		Cbx3	1.06168e-264	0.470303		H13	6.47716e-22	-0.367808
Arpp19	1.40157e-31	-0.329384		Uqcrb	1.10845e-63	-0.36567		Sh2b1	0.000718054	-0.292386		Eif3l	1.05644e-159	0.469538		Pomp	2.5522e-16	-0.368254
Malsu1	1.13816e-53	-0.329628		Shmt2	5.4854e-99	-0.36667		Pde3b	0.000173688	-0.292869		Atp5d	3.99491e-119	0.468363		Aopep	1.13617e-23	-0.369094
Adh5	1.96073e-46	-0.329752		Ndufb8	8.43795e-61	-0.368547		Usp48	7.53756e-06	-0.292875		Ywhab	3.90107e-142	0.467261		Got2	1.09413e-26	-0.36918
Tbx21	1.18164e-42	-0.329919		Cox6a1	2.59897e-54	-0.369853		Cdt1	1.81037e-10	-0.297084		Rbpj	7.53357e-255	0.466795		Sec11c	5.22163e-17	-0.36948
Coro1b	2.74638e-45	-0.330234		Cct6a	2.18974e-85	-0.370521		Aff4	0.00970932	-0.299421		Mrps15	1.10571e-219	0.466243		Ndufa11	7.26286e-20	-0.369571
Cd44	3.14485e-46	-0.330404		Mrps33	9.46047e-97	-0.372114		Stk10	0.00111366	-0.299423		Fzr1	0	0.466243		Polr3k	8.13195e-26	-0.369944
Aarsd1	1.77595e-57	-0.330856		Dusp14	4.77653e-70	-0.372347		Gm42418	1.23221e-17	-0.30296		Ppp1r35	0	0.466239		Pam16	2.56376e-26	-0.371556
Rbbp7	1.51008e-30	-0.330944		H2afz	1.78067e-38	-0.372696		Heca	0.00114926	-0.305621		Cdkn2aipnl	7.82853e-288	0.465566		Phb	1.91667e-23	-0.371688
Ms4a6b	4.80831e-26	-0.331071		Atp5f1	6.0725e-56	-0.372986		Gbp4	0.00127237	-0.305862		Nasp	2.25277e-190	0.465101		Emg1	6.2324e-19	-0.372508
Sumo1	1.07696e-34	-0.331313		Lsm6	4.6321e-86	-0.373057		Jpt1	1.02203e-12	-0.315937		Cct2	2.36409e-109	0.465019		Nmrk1	4.89262e-25	-0.372861
Rbis	1.28624e-39	-0.331391		Rpl3	1.2216e-116	-0.373374		Kif21b	0.000676165	-0.315987		Il2ra	9.33142e-270	0.464954		Mrpl32	4.40219e-26	-0.372938
Sarnp	2.98448e-43	-0.332795		Rack1	7.41674e-80	-0.37374		Gpr18	0.00375603	-0.316715		Serpine2	1.81704e-144	0.463869		Map2k3	9.20771e-19	-0.372974
Ppp1cc	4.68819e-24	-0.332983		Psma6	2.0142e-84	-0.374781		Rpl18a	2.33401e-63	-0.320201		Rangap1	4.60096e-306	0.4637		Ctsa	2.34879e-19	-0.373414
Rnaseh2b	8.36282e-64	-0.333043		Jun	3.46106e-54	-0.376042		Eif1	2.48371e-40	-0.323081		Penk	1.05138e-58	0.463355		Denr	9.32925e-26	-0.373818
Cmpk1	9.17426e-48	-0.333665		Smc4	6.8592e-82	-0.376525		Cirbp	0.00119905	-0.325878		Nedd8	1.17639e-100	0.463198		H2-T23	1.17431e-14	-0.373974
Mxd4	5.24035e-25	-0.33402		Asf1b	5.26337e-108	-0.376746		Crybg1	0.00410682	-0.328676		Mrps17	6.34273e-268	0.462943		Mrps33	1.12202e-23	-0.374122
Ppp2r1a	3.55487e-50	-0.334142		Mrps28	5.50302e-110	-0.377074		Sirt1	1.0999e-05	-0.331282		Ost4	6.70217e-97	0.462519		Txndc17	8.62511e-27	-0.374917
Bag1	2.87353e-38	-0.334471		Tomm40	7.77921e-98	-0.377509		Nin	3.05138e-06	-0.3313		Knstrn	0	0.461534		Ndufs8	8.26322e-27	-0.375096
Vdac3	2.85911e-48	-0.334648		Fdps	5.7017e-93	-0.377585		Ccng2	0.000458275	-0.3331		Eif6	1.42537e-171	0.461261		Exosc8	1.71886e-25	-0.37521
Snf8	1.96681e-51	-0.335748		Eif2s1	1.63625e-85	-0.377723		Smc4	2.27622e-05	-0.333528		0610010K14Rik	1.87706e-265	0.46095		Psma3	2.10626e-16	-0.375649
Hikeshi	2.97079e-57	-0.335763		H2afx	8.8571e-54	-0.379324		A930005H10Rik	3.7703e-07	-0.336762		Krtcap2	1.34602e-98	0.460667		Esd	1.88704e-20	-0.375858
Tmed5	4.22073e-36	-0.335765		Ccr8	7.09093e-94	-0.380277		Ripor2	7.65447e-07	-0.337591		Ssna1	3.69903e-231	0.458566		Vdac2	6.9253e-19	-0.376614
Plaat3	8.36496e-36	-0.336057		Mrps36	1.11753e-93	-0.381809		Rnf213	0.000919992	-0.337612		Anapc15	0	0.458559		Eif6	1.09501e-21	-0.377798
Dnajc9	5.31001e-49	-0.336266		Sec13	6.11927e-101	-0.382489		Laptm5	1.86686e-06	-0.338395		Ap1s1	1.46802e-294	0.458461		Psma1	1.05722e-25	-0.37812
Lsm12	5.46826e-42	-0.336296		Bola3	2.33594e-92	-0.383204		Atp1b3	0.00120596	-0.338606		Ska1	0	0.457816		Ccdc124	1.92172e-25	-0.378219
Tmem134	5.64776e-40	-0.33658		Wdr83os	4.90003e-88	-0.384214		Slain1	0.0007927	-0.340283		Arpc4	9.28125e-101	0.456787		Cd82	1.74933e-17	-0.37834
Ndufv3	1.15571e-40	-0.336702		Cct8	2.99795e-85	-0.386554		Tra2b	1.23143e-05	-0.343609		Tomm5	1.07612e-158	0.456709		Chchd1	2.62757e-26	-0.378485
Arl6ip4	1.4278e-54	-0.337462		Hmgb1	4.34093e-41	-0.386955		Mcl1	6.84027e-05	-0.343785		Drg1	0	0.456494		Mrps7	5.95163e-25	-0.379228
Nfil3	9.71872e-26	-0.337745		Ndufb6	1.57029e-70	-0.387061		Tiparp	0.000375571	-0.344425		Racgap1	0	0.456396		Cox8a	5.96129e-28	-0.379454
Aip	1.08685e-52	-0.338327		Rpa3	5.0375e-110	-0.387115		Gbp6	6.52152e-05	-0.346395		Tsn	2.1833e-183	0.45637		1810037I17Rik	1.41286e-16	-0.379477
Slc16a3	1.2262e-50	-0.338446		CAAA01147332.1	4.51612e-56	-0.387163		Junb	3.097e-08	-0.34674		Haus4	0	0.456069		Anp32e	3.64951e-19	-0.379499
Polr2c	2.72243e-51	-0.338719		Plscr1	8.4089e-93	-0.387944		H2afz	2.31406e-31	-0.350397		Actn4	1.85644e-269	0.455455		Bax	1.27725e-19	-0.379701
Exosc8	5.57566e-49	-0.339163		Atp5g2	2.63071e-73	-0.389261		Inpp5d	0.00939629	-0.352124		Cinp	0	0.453473		Prdx2	1.53992e-16	-0.38041
Dcps	2.37715e-55	-0.339172		Pdcd1	2.63845e-67	-0.390135		Rbm38	0.00728252	-0.354309		Kif22	0	0.45268		1110008P14Rik	2.65973e-25	-0.380988
Polr3k	1.00956e-57	-0.339677		Ptpn6	7.31102e-105	-0.391007		Rgs10	0.00116371	-0.355815		Tecr	2.3332e-152	0.452664		Pdcd5	2.77399e-20	-0.38134
Nfkb1	2.52791e-41	-0.340384		Sdhb	1.74901e-73	-0.391431		Maff	4.61899e-09	-0.359623		Npm1	1.89807e-74	0.452601		Cd160	1.95409e-18	-0.382967
Set	1.59658e-25	-0.340934		Gm26917	4.9376e-63	-0.394287		Otulinl	1.03492e-06	-0.360018		Rab5if	5.10217e-165	0.451968		Plek	1.40156e-25	-0.383553
1810058I24Rik	5.68314e-43	-0.341023		Atp5b	5.84893e-61	-0.394327		Dnaja1	1.63285e-10	-0.36032		Ppp4c	1.77182e-131	0.451067		Irf8	1.0693e-23	-0.385207
Nmrk1	3.96215e-54	-0.341026		Tipin	3.59284e-108	-0.39593		Irgm1	1.04479e-06	-0.362635		Tmem109	0	0.450797		Rhof	1.07558e-25	-0.385342
Ppp2ca	6.50478e-32	-0.341398		Rpl32	7.8883e-183	-0.397509		Sorl1	0.000355387	-0.362653		Ndufs7	3.06158e-166	0.450532		Tent5a	2.40261e-15	-0.386233
Mtch2	1.51306e-44	-0.342202		Gm43305	5.18945e-87	-0.397924		Arhgef1	0.00357761	-0.363249		Pfdn1	8.86256e-257	0.449592		Galk1	6.30155e-28	-0.386327
Aebp2	1.01549e-47	-0.342528		Set	9.08108e-57	-0.399101		Rassf1	2.67293e-05	-0.364152		Pcbd2	2.70337e-279	0.449416		Hif1a	1.48089e-21	-0.387144
Acp1	1.20443e-56	-0.342926		Magohb	1.67656e-117	-0.399293		Map1lc3b	0.000262268	-0.365177		Dcps	2.26204e-256	0.449238		Ubl5	5.44731e-16	-0.387156
Ndufb4	6.175e-42	-0.343181		Fkbp1a	5.11058e-52	-0.399843		Rras2	1.25438e-10	-0.365203		Tmsb4x	3.90121e-110	0.44898		Cdca3	3.58984e-26	-0.387365
Hnrnpll	3.70629e-48	-0.343205		Cd83	6.71864e-90	-0.400321		Arl6ip5	0.00336821	-0.365843		Fdx1	4.51168e-279	0.44799		Cd6	8.4501e-19	-0.387549
Eloc	1.34928e-32	-0.343291		Nudc	3.07701e-101	-0.400899		Pitpnc1	0.00104686	-0.368771		Cox6c	2.37117e-97	0.447278		Ak2	2.70156e-24	-0.388414
Ssb	9.38391e-33	-0.343713		Uqcr11	4.68281e-81	-0.400953		Bbc3	5.13219e-12	-0.368775		Ak2	9.40624e-202	0.446125		Crlf2	1.09343e-24	-0.388663
Bax	1.00475e-37	-0.343864		Gm42031	6.07215e-91	-0.402869		Fam189b	5.58076e-05	-0.369113		Mcm2	0	0.445394		Hspd1	6.32927e-14	-0.390384
Lig1	1.35296e-56	-0.3442		Stoml2	1.27469e-113	-0.404271		Fam102a	0.00060457	-0.370007		Eif4a3	1.67647e-173	0.444735		Phb2	1.37088e-17	-0.390471
H2-T22	5.81827e-27	-0.344784		Mdh2	7.94148e-62	-0.40438		Cdc42ep3	0.00425934	-0.371867		Aspm	0	0.443935		Ndufb3	9.98616e-27	-0.391372
Pdap1	1.02515e-48	-0.344983		Rpl41	3.30941e-217	-0.404682		Ccdc117	2.29007e-09	-0.37252		Ciao2a	1.98843e-184	0.443772		Aurkaip1	9.66248e-23	-0.392909
Mrpl17	1.07116e-58	-0.344985		Rpn1	9.48087e-110	-0.404778		Tmsb10	3.93137e-90	-0.373087		Sem1	1.24855e-91	0.443643		Grpel1	3.73782e-27	-0.393805
Srm	3.5428e-27	-0.345203		Rpl13	6.34374e-176	-0.406787		Amz2	3.85553e-05	-0.374082		Psmd2	3.90033e-233	0.443513		Ciapin1	3.99111e-29	-0.393928
Tubb6	3.10603e-59	-0.345402		Mrpl17	2.37631e-119	-0.406808		Oat	6.26837e-09	-0.3745		Lockd	0	0.443205		Nubp1	1.02569e-27	-0.394071
Stoml2	2.36313e-61	-0.345665		Impdh2	8.65857e-83	-0.407675		Rps29	3.46993e-33	-0.374554		Tbcb	3.52408e-233	0.442967		Rer1	4.2057e-24	-0.394483
Il2rg	5.37181e-27	-0.345856		Cct5	5.32082e-78	-0.407805		Tuba4a	0.000711956	-0.376742		Fkbp4	5.58644e-182	0.442534		Gng2	2.52147e-26	-0.394499
Mrps12	9.21054e-57	-0.345892		Pkm	1.91911e-50	-0.409758		Ifitm10	3.31122e-07	-0.378167		Wdr18	1.20207e-300	0.441736		Ciao2a	7.71772e-28	-0.395415
Alcam	1.29718e-52	-0.34602		Prf1	3.32544e-59	-0.410248		Plcxd2	0.00188813	-0.378338		Nsd2	0	0.441692		Rbpj	1.83947e-24	-0.395461
Tufm	5.20925e-54	-0.346027		Snrpe	7.92106e-63	-0.411831		Mki67	1.90013e-25	-0.380946		Dph3	9.43265e-223	0.441492		Ndufa4	3.14035e-20	-0.396785
Tfdp1	3.50501e-58	-0.346952		Rpl26	2.14154e-150	-0.412008		Tubb2a	0.000544827	-0.38285		Stk39	3.79747e-265	0.441089		Lsm5	6.60573e-21	-0.396997
Mrpl40	3.23574e-59	-0.346972		Galk1	6.29707e-119	-0.412673		Skap1	7.76655e-08	-0.383045		Dapl1	5.33379e-44	0.441017		Prelid3b	1.95424e-28	-0.397647
Psmd2	2.63063e-55	-0.347367		Stat3	6.41332e-72	-0.412974		Znrf1	3.57526e-05	-0.387949		Hist2h2bb	6.12179e-307	0.440951		Arf5	1.52219e-18	-0.397969
Nrp1	8.01692e-57	-0.34746		Mrpl36	2.75681e-107	-0.414167		Kpna4	0.00131751	-0.391627		Pno1	9.99553e-257	0.440749		Ech1	3.01137e-26	-0.398869
Mbd2	9.24075e-32	-0.347548		Capg	2.32527e-77	-0.41448		Cdca8	1.70835e-29	-0.392058		Nup85	0	0.44025		Pebp1	2.36579e-17	-0.399161
Mis18a	7.48319e-54	-0.348234		Chchd1	1.65315e-106	-0.414828		Racgap1	2.21167e-27	-0.392237		Tnfsf11	7.99762e-187	0.439186		Gpi1	8.49382e-18	-0.39924
Gpx4	1.00749e-29	-0.348279		Ndufs5	3.15132e-97	-0.416586		Ubb	3.26786e-61	-0.393749		Tpm3	2.59113e-91	0.438462		Nudt21	6.63342e-23	-0.399354
Calm1	1.37393e-54	-0.348386		Psma4	1.9575e-85	-0.417011		Ccna2	7.15401e-40	-0.394296		Vdac3	1.03641e-214	0.438401		Tomm6	1.92141e-19	-0.399838
Ndufb1-ps	2.75928e-43	-0.348398		Cyc1	4.0743e-92	-0.417504		Selplg	1.77315e-13	-0.394891		Rad21	8.47832e-264	0.437546		Sarnp	7.76102e-24	-0.399864
Rab11b	6.15596e-52	-0.348643		Gar1	1.49434e-115	-0.418191		Brd2	0.00344817	-0.397213		Rbm8a	4.64854e-202	0.437144		Ebp	9.34415e-31	-0.401569
Hcls1	3.27279e-47	-0.349693		1110038B12Rik	1.0983e-84	-0.419146		Epb41	8.18428e-07	-0.398713		Grpel1	2.89055e-204	0.436572		Fkbp2	1.13477e-28	-0.401633
Ltb	1.43052e-23	-0.350121		Ndufa12	5.92167e-99	-0.420329		Atad2	3.09936e-14	-0.3996		Mrpl35	1.6437e-277	0.43627		Ddx39	2.55239e-23	-0.401803
Hmgb3	3.03323e-57	-0.350249		Ndufc1	2.07984e-107	-0.422731		Smc2	1.03408e-11	-0.399667		Dazap1	8.45715e-204	0.436209		Mrpl36	4.82922e-29	-0.402432
Cbx3	1.15362e-48	-0.350269		Rpl15	2.49007e-178	-0.423152		Pde4d	0.00276633	-0.401693		Ptms	1.16366e-183	0.436036		Sf3b5	7.7962e-19	-0.402963
Psmc2	2.64107e-55	-0.350704		Cdk4	4.58085e-89	-0.423608		Gimap7	4.23563e-05	-0.402203		Hnrnpa2b1	7.22397e-115	0.434741		Casp3	4.2332e-27	-0.405749
Psmb7	5.05273e-57	-0.351479		Uqcr10	7.72117e-65	-0.423929		Prex1	1.12628e-05	-0.402836		Prpf19	6.45658e-257	0.434649		Tk1	5.7297e-28	-0.406023
Ssna1	1.34545e-45	-0.351717		Lgals1	2.3267e-06	-0.425758		Stk38	3.86568e-06	-0.403518		Adprh	4.74119e-232	0.434609		Tufm	7.97221e-31	-0.406634
Shisa5	5.42584e-23	-0.35187		Tcp1	1.40931e-100	-0.426377		Il4ra	3.99667e-08	-0.404124		Psmd12	5.36878e-227	0.434444		Hist1h2ap	3.74342e-21	-0.406646
Metap2	4.37564e-46	-0.352709		Lsm7	3.53326e-95	-0.431848		Itga4	0.009068	-0.405669		Ergic1	1.78768e-300	0.433758		Uqcrc1	5.45608e-25	-0.407006
Nudt21	7.83991e-37	-0.352778		Mcm5	2.69512e-117	-0.433936		Chd3	0.00191204	-0.406575		Rbis	1.37576e-166	0.433741		Gtf2h5	9.67217e-27	-0.408054
Polr2f	1.64068e-38	-0.35278		Swi5	3.57189e-74	-0.434997		Mbnl1	9.80448e-08	-0.407119		Aip	1.08265e-242	0.433374		Nedd8	2.40141e-19	-0.408372
Havcr2	3.24772e-53	-0.352895		Psmb6	3.30756e-78	-0.435356		Kmt2e	0.000986024	-0.407491		Poc1a	0	0.432956		Ddost	5.12835e-26	-0.410914
Rnasek	4.35313e-39	-0.353115		Ppa1	1.6562e-107	-0.437369		Klk8	0.000839003	-0.407678		Gadd45gip1	5.17271e-213	0.432942		Rac2	3.64727e-22	-0.41182
Mxi1	1.05729e-26	-0.354841		Rps25	3.64301e-83	-0.437949		Tgif1	0.00141541	-0.410422		Cct7	8.00732e-103	0.432798		Spc24	8.89998e-29	-0.413461
Psmc3	5.08492e-40	-0.355219		Cox5a	1.23402e-61	-0.438338		Tgfbr2	0.00324993	-0.411759		Diaph3	0	0.432326		Ube2n	4.27819e-22	-0.414039
Naxe	2.90673e-61	-0.355729		Hist1h2ap	4.42639e-84	-0.438552		Lax1	4.5528e-05	-0.411897		Dctn3	2.11104e-166	0.432312		Eif3b	3.12043e-25	-0.414141
Atp5h	2.60688e-43	-0.35606		Cdk1	1.28425e-101	-0.439285		Irf7	0.000167665	-0.412062		Timm23	7.58882e-106	0.430288		Mrps12	9.18326e-31	-0.414731
Gpsm3	6.61807e-39	-0.356525		Eea1	1.32688e-106	-0.440149		Glul	0.000710334	-0.413145		Prim1	0	0.430005		Cops9	1.24269e-26	-0.414916
Chst12	1.7605e-52	-0.357185		Uqcc2	3.58852e-100	-0.440289		Cdk1	2.91007e-32	-0.414786		Rpl23a	4.80377e-77	0.429807		Cdk1	2.54262e-24	-0.415173
Mcm7	2.1511e-54	-0.357421		Eef1b2	5.76306e-115	-0.44042		Tmem59	0.00729638	-0.415738		Pop5	4.66955e-175	0.429434		Actr3	4.58424e-15	-0.415373
Tcp1	1.95687e-41	-0.358188		Etfb	1.58183e-93	-0.440685		H2-Q4	0.000890503	-0.416916		Capzb	7.29881e-85	0.427436		Eea1	1.31562e-26	-0.416497
Dph3	7.44979e-49	-0.359535		Polr2f	2.97934e-106	-0.440792		Rap1b	5.44207e-12	-0.419464		Cops9	4.60383e-156	0.427155		Runx2	6.40849e-27	-0.418271
Myo1g	1.07103e-58	-0.359626		Nop10	3.31964e-75	-0.44294		Cks2	2.88588e-08	-0.419547		Syngr2	2.52028e-210	0.426085		Ppp4c	4.85234e-21	-0.419208
Sar1b	1.70015e-58	-0.359631		Phb2	3.56756e-80	-0.444458		Rps21	6.05621e-48	-0.421158		Fundc2	1.84824e-171	0.42588		Stx11	2.89057e-29	-0.419518
Ap1s1	1.54725e-65	-0.360124		Ebna1bp2	3.12223e-100	-0.44462		Zc3hav1	0.00311974	-0.42343		Vma21	3.89894e-254	0.424858		Impa2	1.31904e-30	-0.419616
Rhoa	2.04644e-34	-0.360218		Hspd1	3.42346e-68	-0.4451		Srsf5	1.46972e-05	-0.424641		Myl12a	4.69361e-92	0.424532		Lsm6	5.79313e-26	-0.420632
Vma21	7.23311e-60	-0.360993		Psmb5	1.74782e-74	-0.447883		Ldb1	0.000141048	-0.424997		Rcc1	0	0.42414		Coa3	3.05027e-32	-0.42086
Glud1	3.69775e-46	-0.361554		Pebp1	5.47134e-73	-0.448182		Zbp1	6.54837e-05	-0.427447		Ccdc50	2.48429e-257	0.423162		Csnk2b	1.67487e-19	-0.421456
Hdgf	2.60419e-35	-0.361756		Mrpl23	4.30211e-96	-0.450059		Npc2	6.83684e-06	-0.43132		Eif4g1	2.40404e-223	0.422887		Ssu72	8.30793e-26	-0.421852
Ttc39c	6.78188e-54	-0.362629		Cdca3	3.87202e-111	-0.450156		Psip1	1.29923e-08	-0.431545		Higd1a	7.81124e-101	0.422578		Hsp90b1	7.1026e-15	-0.42207
Gnb1	7.06072e-33	-0.362661		Fkbp2	6.473e-123	-0.450981		Hist1h2ap	3.78301e-37	-0.43236		Ube2s	6.63524e-86	0.422396		Mdh1	1.01556e-17	-0.422375
Fhl2	1.3404e-56	-0.362854		Rbx1	3.97002e-82	-0.452252		Rbm39	1.12236e-22	-0.435546		Arpc5	3.89821e-80	0.422323		Stat3	3.76635e-16	-0.42339
Timm17b	1.86512e-50	-0.362965		Snrpd3	4.26175e-87	-0.452524		Gpr183	0.0030972	-0.438182		Uap1	4.10577e-236	0.422015		Ndufb1-ps	1.08806e-25	-0.423727
Slamf7	1.72547e-46	-0.363521		Siva1	2.11972e-104	-0.453138		Klhdc2	1.52299e-05	-0.43904		Cdc34	2.07658e-212	0.41973		Gm42031	3.51487e-25	-0.425229
Zbtb32	6.31897e-55	-0.363749		Rgs16	6.53387e-71	-0.45367		Thada	8.8088e-15	-0.440732		Nsmce1	8.74649e-289	0.419256		Ndufb10	5.1838e-20	-0.425536
Gng5	1.20097e-38	-0.363908		Mrpl12	5.78128e-98	-0.454943		Hist1h4d	1.39173e-16	-0.443651		Esd	1.12657e-129	0.419036		Sec61g	5.11918e-21	-0.425554
Psmc4	1.11897e-50	-0.364044		Rpl31	9.93941e-87	-0.455928		Rgs1	0.000371706	-0.450078		Idi1	3.7378e-300	0.419001		Ccr8	1.4983e-26	-0.426144
Bnip2	1.95234e-54	-0.364211		Rpl12	1.21537e-95	-0.456109		Mef2d	3.64765e-07	-0.450459		Cyba	3.69392e-83	0.418585		Polr2f	2.536e-26	-0.426521
Nubp1	4.51935e-55	-0.364331		Mcm3	2.91626e-110	-0.457026		Gimap9	2.36454e-07	-0.453521		Ndufb4	4.01984e-144	0.418075		Snrpd3	4.50166e-22	-0.426679
Capns1	8.24931e-49	-0.364449		Hint1	1.64863e-63	-0.462441		Sidt1	6.14033e-14	-0.457044		Hnrnpa1	2.79994e-82	0.417062		Snrpf	6.76697e-20	-0.427129
Tmem128	8.11411e-45	-0.364546		Tk1	2.79111e-122	-0.46584		Rrad	0.00173505	-0.459643		Hras	6.5174e-257	0.416826		Atp5d	8.47935e-27	-0.427929
Crtam	2.03216e-47	-0.364623		Cd160	1.53465e-105	-0.46763		Bst2	0.0028288	-0.460793		Ssb	4.7585e-120	0.416805		Set	5.31228e-17	-0.428293
Il10ra	5.64799e-39	-0.36483		Anp32b	4.02403e-64	-0.471215		Rhob	8.05428e-09	-0.464442		Cdc45	0	0.416696		Anapc11	4.96918e-24	-0.428689
D8Ertd738e	8.21042e-36	-0.36516		Psma7	1.92949e-75	-0.471864		Itk	8.77855e-07	-0.465395		Uba2	2.01677e-225	0.416136		Cct5	3.16518e-23	-0.42912
Ramp3	4.89618e-37	-0.365733		Mrpl42	6.08873e-120	-0.472956		Tpst2	9.69248e-09	-0.466432		Nop10	9.26337e-90	0.415731		Mcm3	1.39848e-25	-0.429137
Polr1d	7.98836e-34	-0.365734		Rpl5	2.3587e-85	-0.473337		Rsrp1	0.00343754	-0.466976		Cdc123	4.57118e-273	0.41566		Tma7	2.87673e-20	-0.429428
Psme2	2.81603e-31	-0.36595		Rps18	2.49901e-206	-0.474022		Ablim1	0.000136547	-0.470623		Dynlrb1	4.12725e-143	0.415498		Myl6	1.84613e-25	-0.429843
Galk1	2.05448e-59	-0.366297		Mki67	1.30313e-105	-0.474125		Itgb7	6.69703e-06	-0.472847		Tomm6	9.17084e-87	0.415232		Tcp1	2.01492e-25	-0.429919
Cops9	8.71611e-50	-0.367673		Mrpl54	1.5818e-106	-0.475042		Prdx6	8.42523e-19	-0.473293		Cct3	9.72325e-157	0.41253		Gng10	7.70096e-28	-0.430355
Fam129a	2.90292e-57	-0.367734		Prmt1	1.26329e-96	-0.476313		Atp11b	7.5882e-08	-0.475133		Rex1bd	1.93359e-221	0.412294		Cdca8	1.46328e-25	-0.431576
Ergic3	1.44014e-57	-0.368188		Rpl10a	1.49068e-196	-0.47685		Rabac1	1.02667e-08	-0.480665		Smarcb1	5.74928e-267	0.41187		Smdt1	8.45326e-21	-0.432668
Micos10	3.63291e-34	-0.368487		Hist1h1e	1.70339e-58	-0.476877		Socs1	5.34797e-05	-0.480697		Pam16	3.31453e-233	0.411759		Ndufs6	4.40893e-25	-0.433568
Ube2v1	7.90059e-52	-0.368527		Ptma	1.51507e-103	-0.477222		Klf6	5.95606e-06	-0.481346		Psmc5	2.42576e-205	0.411251		Sugt1	1.47654e-27	-0.433908
Hpf1	1.49443e-60	-0.368685		Tkt	5.20559e-84	-0.478968		Ifrd1	3.59372e-07	-0.483218		Canx	4.28893e-177	0.411134		Psmb7	7.27057e-33	-0.43574
D16Ertd472e	6.61316e-37	-0.368995		Phb	4.16885e-107	-0.481269		Klhl6	3.33438e-10	-0.483699		Erh	2.55456e-249	0.410501		Lsm2	8.80309e-29	-0.436658
Fam173a	2.18194e-53	-0.369064		Snrpd1	2.40381e-84	-0.483903		Ets1	5.87313e-09	-0.485425		Ptges3	9.16871e-124	0.410336		Psma5	8.06535e-24	-0.436672
Hells	4.58624e-59	-0.369565		Mrpl20	3.30246e-94	-0.484918		Rasgrp2	9.43759e-14	-0.486719		Ift27	4.04187e-278	0.410231		Hprt	5.47543e-25	-0.436917
Serf2	3.73715e-61	-0.370046		Klf2	1.44352e-05	-0.486188		Tut4	2.58354e-05	-0.487447		Ppid	1.51661e-238	0.410166		Eif2s1	2.17371e-26	-0.437884
Ikzf2	4.83683e-38	-0.370262		Ldha	6.89212e-52	-0.491087		Satb1	1.50426e-06	-0.487823		Lamtor5	1.13676e-231	0.409776		Bola3	1.32649e-26	-0.439047
Dctn2	6.83834e-50	-0.370614		Tmpo	2.71101e-112	-0.491768		Ptpn18	4.89569e-38	-0.490067		Atic	2.75345e-240	0.408969		Bri3bp	1.14835e-33	-0.440639
Supt4a	4.77336e-35	-0.371153		Tnfsf11	1.14567e-76	-0.494038		H3f3b	2.37356e-84	-0.495058		Dusp14	4.85698e-191	0.408308		Eif3c	9.75699e-24	-0.441984
Capza1	2.46702e-45	-0.371489		Mrto4	3.24472e-119	-0.49604		Cdk2ap2	9.29873e-13	-0.497369		Chmp2a	2.17013e-208	0.408298		Psmd13	1.57106e-26	-0.442205
Pdcd5	2.65392e-37	-0.371552		Rpl14	1.19921e-147	-0.499113		Zfp36l1	0.000416473	-0.500314		Ifi30	2.36695e-286	0.407368		Ndufa8	5.34312e-26	-0.442254
Spn	7.67424e-56	-0.371635		Rpl23a	4.07019e-85	-0.500504		Slc9a3r1	1.06644e-09	-0.502088		Nop58	2.71061e-183	0.407368		Snrpa	8.62917e-29	-0.442597
Nucb1	3.24441e-54	-0.3719		Rps19	3.68808e-136	-0.501123		Prkch	4.02663e-06	-0.505408		Akip1	0	0.406886		Uqcr11	8.60787e-22	-0.444055
Prelid3b	5.89269e-56	-0.372457		Hspe1	5.2566e-93	-0.502248		Rrm2	1.63673e-31	-0.50789		Bhlhe40	1.23008e-97	0.406203		Dnajc2	1.00957e-24	-0.444402
Apobec3	3.15249e-46	-0.37395		Rpl35	4.07958e-163	-0.50287		Slbp	3.82946e-13	-0.510073		Id2	4.40294e-139	0.40619		Arhgdib	8.8891e-23	-0.444856
Sat1	1.0403e-31	-0.374365		Alyref	3.99563e-75	-0.509773		Stmn1	6.68737e-05	-0.510418		Med9	0	0.40486		Ccna2	8.55637e-27	-0.445021
Nfkbib	1.06929e-42	-0.374467		Lsm2	3.34788e-122	-0.512257		Pdcd4	1.37204e-07	-0.513082		Plk4	0	0.404791		Cst3	1.05831e-13	-0.445595
Rab11a	5.30514e-55	-0.375028		Rpl10	1.6624e-174	-0.512653		Gbp2	1.66596e-06	-0.515576		Nup62	0	0.404572		Tmem258	7.32913e-21	-0.445878
Cnih4	9.75931e-63	-0.375049		Cst3	2.39973e-65	-0.51716		Pja1	2.79935e-08	-0.51586		Fbl	3.39656e-124	0.404377		Phf5a	1.30045e-26	-0.445903
Snrnp25	6.06931e-64	-0.375442		Phgdh	3.80414e-94	-0.517455		Rtp4	5.01827e-17	-0.51623		Lrrc59	1.52347e-251	0.404061		Dnajc15	2.61834e-22	-0.447175
Rgs2	1.27244e-31	-0.375763		Snrpf	2.69655e-90	-0.519702		Mxd1	1.14688e-06	-0.518745		Syce2	0	0.40313		Hist1h1e	2.35919e-15	-0.447232
Eif2s1	4.70656e-38	-0.37636		Atp5g1	1.85607e-82	-0.524738		Ccnd3	3.86339e-08	-0.518984		Lsm12	4.28758e-170	0.402909		Cox7b	1.00034e-21	-0.447867
Mrpl58	1.30947e-59	-0.376683		Nucks1	5.11614e-109	-0.527609		Ube2s	8.14081e-35	-0.519011		Sf3a3	2.39999e-260	0.402884		Ube2l3	3.15114e-24	-0.448616
Mmd	3.59544e-60	-0.377122		Ppia	5.79882e-147	-0.530528		Jak1	1.3839e-12	-0.520649		Plscr1	1.43731e-232	0.402674		Sec61b	5.56403e-28	-0.449125
Pin1	2.30267e-63	-0.378318		Spc24	1.99256e-136	-0.530931		1810026B05Rik	1.46307e-06	-0.524261		Psmc2	8.88499e-225	0.401657		Psmc5	2.3284e-31	-0.449885
Srp19	2.74565e-50	-0.378329		Rps12	3.90557e-160	-0.531257		Cdkn2d	2.09963e-16	-0.524916		Mrpl21	7.70267e-226	0.401551		Srsf9	1.05065e-29	-0.451455
Mien1	3.78929e-51	-0.378732		Dapl1	2.44708e-42	-0.533608		1700025G04Rik	1.30708e-17	-0.525012		Snx3	5.95447e-106	0.401317		Cfl1	1.44065e-35	-0.451493
Prmt1	3.72176e-39	-0.378774		Cisd1	5.78173e-130	-0.536693		Top2a	1.52624e-21	-0.52652		Coq7	0	0.400953		Sms	1.99609e-26	-0.452812
Bub3	1.9083e-41	-0.379048		Dtymk	1.09977e-125	-0.537311		Jmy	1.62774e-11	-0.528278		Pola1	0	0.400805		Rora	1.21386e-20	-0.452851
Fkbp3	2.04552e-36	-0.379474		Txn1	3.56265e-54	-0.538195		Ier5	3.49323e-08	-0.532149		Dnajb11	7.84632e-189	0.399		Serpinb6b	7.21507e-19	-0.454272
Chmp2a	1.32138e-58	-0.380416		Eif1ax	1.66511e-113	-0.542566		Txk	3.19822e-15	-0.532451		Hspa9	3.21766e-189	0.398907		Atp5l	2.42797e-29	-0.454965
Erg28	3.31897e-66	-0.381293		Npm1	1.36173e-106	-0.544654		Tnfaip3	6.26993e-10	-0.532606		Commd3	1.14263e-248	0.398072		Dynlrb1	2.88437e-27	-0.455838
Dek	6.9681e-37	-0.381545		Hsp90ab1	3.33202e-162	-0.552351		Ftl1	7.2299e-50	-0.534417		Psmd8	1.16326e-106	0.397965		Hnrnpu	3.34168e-21	-0.456593
Mrps16	1.79087e-45	-0.381591		Cdca8	6.41209e-116	-0.55832		Elf1	3.28759e-10	-0.537145		Ruvbl1	4.47721e-268	0.397812		Pglyrp1	9.1768e-17	-0.456643
Nans	1.6013e-54	-0.382169		Tent5a	1.90831e-84	-0.558597		Calm2	5.55327e-25	-0.544206		B4galnt1	1.95802e-107	0.397734		Mrpl54	4.38327e-29	-0.457453
Dcun1d5	1.60712e-49	-0.382482		Top2a	1.91767e-97	-0.560522		Fth1	1.26319e-75	-0.553265		Cct4	2.56216e-111	0.397292		Hnrnpa3	6.75781e-22	-0.457709
Serbp1	2.48365e-33	-0.382738		Rps6	1.04548e-179	-0.562502		Arhgap45	1.26614e-07	-0.55714		Rad51ap1	0	0.397212		Sec13	2.85771e-30	-0.458136
Orai1	2.51482e-41	-0.382805		Nutf2	3.35081e-118	-0.564856		Smchd1	4.6946e-15	-0.557408		Rnps1	5.82269e-183	0.396572		Tspan31	8.48051e-34	-0.460066
Vdac2	9.37951e-39	-0.382826		Dbi	8.82555e-83	-0.565093		Ankrd11	1.80917e-10	-0.557879		Ube2i	3.36055e-82	0.396356		Cd3g	5.19075e-25	-0.460273
Phf5a	3.93002e-48	-0.382922		Rps15	5.01896e-94	-0.569806		Rps24	1.89639e-88	-0.557941		Ino80e	4.34593e-275	0.396076		Erp29	3.12872e-30	-0.460794
Pcbp1	2.56664e-36	-0.383959		Ccna2	3.36399e-124	-0.569826		Grap2	2.83458e-13	-0.558582		Trmt112	1.37093e-76	0.395471		Mrpl17	1.94726e-32	-0.462656
Timm23	3.36297e-31	-0.384032		Tnfrsf18	1.77319e-97	-0.571091		Pde2a	6.1478e-25	-0.570863		Lag3	5.61735e-184	0.395436		Cenpw	4.17632e-30	-0.462674
Psmd14	4.99404e-56	-0.384293		Ndufc2	4.0364e-111	-0.580037		Rapgef6	1.0898e-10	-0.571845		Pdia4	9.19719e-263	0.395413		Mki67	1.51309e-26	-0.46481
Hspd1	6.65305e-22	-0.384368		Smc2	1.6357e-117	-0.586347		Frat2	2.57294e-13	-0.576427		Spcs1	1.73017e-83	0.39442		Ebna1bp2	5.38277e-27	-0.466005
Hist1h4d	2.88143e-44	-0.384734		Fbl	1.14759e-116	-0.58934		Dbf4	1.38573e-18	-0.586763		Trbv19	1.91195e-28	0.394282		Mrps14	6.46222e-29	-0.466409
Cox7b	3.59621e-38	-0.385493		Cycs	4.76281e-96	-0.59515		Stk17b	1.40508e-18	-0.589977		Reep4	2.34428e-261	0.393916		Inpp4b	1.90743e-31	-0.46756
C1qbp	9.23492e-22	-0.385691		Mrps6	2.02134e-125	-0.599578		Klf13	5.8452e-11	-0.590571		Denr	1.98816e-208	0.393725		Mrps24	3.56258e-25	-0.469754
Sf3b6	1.9495e-40	-0.386066		Ccnb2	5.36599e-120	-0.600464		Pmepa1	2.26409e-10	-0.591824		Txnl4a	3.28755e-254	0.39368		Cyc1	5.86937e-25	-0.47089
Mrpl32	2.0133e-56	-0.386214		Rpl28	1.82751e-277	-0.600778		Ubc	1.37232e-39	-0.59694		Baz1b	4.46583e-273	0.393408		Ostc	3.979e-29	-0.47325
Ywhae	4.8242e-39	-0.38639		Rrm2	3.20061e-105	-0.600846		Txnip	6.56985e-12	-0.597233		Vcp	3.14255e-125	0.393051		Timm17a	4.12057e-30	-0.473533
Uap1	2.46965e-54	-0.386416		Rpl36a	1.41515e-150	-0.601879		Rhoh	3.14977e-13	-0.598792		Emc4	2.67398e-213	0.393041		Ndufa3	1.95696e-25	-0.474091
Sin3b	2.84742e-47	-0.387094		Rps8	0	-0.611179		Sell	2.87983e-24	-0.600367		Eloc	5.63574e-109	0.392861		Lsm4	1.19891e-21	-0.475153
BC031181	5.45798e-50	-0.38744		Lag3	5.94432e-106	-0.614849		Cdkn1b	4.90636e-12	-0.602769		Znrd2	1.00209e-262	0.392552		Ybx1	1.35993e-25	-0.475869
Il18r1	8.56162e-51	-0.387708		Ikzf2	5.44703e-93	-0.618039		Lars2	4.02803e-13	-0.60683		Rnf7	2.50972e-166	0.392376		Cd3d	1.20932e-31	-0.476162
Wdr83os	2.67711e-44	-0.387839		Dctpp1	1.70828e-139	-0.620155		H2afx	3.72942e-06	-0.609153		Dnajc15	2.12712e-88	0.392179		CAAA01147332.1	1.38503e-20	-0.482034
Carnmt1	5.04049e-59	-0.388062		Rps20	4.18923e-238	-0.625385		Ubald2	4.39279e-12	-0.60939		Sri	2.62404e-80	0.391574		Atox1	1.2752e-21	-0.483277
Csrp1	1.26043e-49	-0.38833		Tyms	2.72579e-133	-0.635157		Dusp5	6.43417e-17	-0.618115		Adsl	1.44008e-277	0.390893		Abracl	2.77794e-23	-0.484011
Vmp1	7.1539e-58	-0.388337		Ppp1r14b	5.33318e-116	-0.641919		Hist1h1e	2.99949e-06	-0.618818		Rpl5	7.91237e-70	0.390741		Plscr1	3.93745e-32	-0.484387
Selenof	4.1575e-37	-0.389224		Eef1g	7.58958e-124	-0.650681		Igtp	1.25372e-11	-0.630255		Bcas2	2.1127e-165	0.390689		Zap70	2.31462e-29	-0.484682
Ppp1r11	1.0465e-64	-0.389957		Sdf4	1.70486e-75	-0.65147		Lef1	4.54549e-27	-0.631633		Serpinb9	7.39545e-138	0.390678		S100a13	5.75264e-22	-0.485681
Ppil1	3.53376e-66	-0.390442		Areg	5.57748e-55	-0.651723		Cited2	9.94182e-12	-0.633583		Tma7	3.97948e-80	0.390462		Cox6c	4.30056e-28	-0.486357
Brk1	6.94343e-54	-0.390571		Hmgb2	6.54286e-29	-0.655218		Elmsan1	8.51019e-22	-0.637993		Ipo5	2.06219e-256	0.39015		Mrpl18	9.56636e-30	-0.486763
Itm2b	5.5038e-32	-0.390751		Rps26	0	-0.659519		Tob1	2.35978e-11	-0.638116		Ormdl2	9.44071e-290	0.389958		Ppp1ca	6.60834e-24	-0.487295
Cenpx	2.70981e-52	-0.39103		Cox17	6.0359e-89	-0.66527		Cxcr4	1.26318e-16	-0.638182		Hist2h2ac	0	0.389831		Psma2	1.15998e-24	-0.487536
Dpy30	5.69405e-56	-0.391072		Selenoh	4.41823e-100	-0.671621		Epsti1	1.55551e-16	-0.638705		Immt	5.15978e-273	0.389497		Areg	1.64841e-15	-0.48945
Tmem173	3.50933e-61	-0.391452		Nap1l1	2.53246e-105	-0.674644		Birc5	2.52755e-22	-0.639329		Eif4e	9.63609e-212	0.389487		Fxyd5	4.09427e-26	-0.490344
Dnajb11	3.44106e-49	-0.391866		Pgk1	1.48492e-104	-0.674699		Nsd3	1.73391e-13	-0.645579		Cd47	2.61824e-76	0.389291		Psmb2	6.98077e-26	-0.491423
Il2ra	1.22732e-61	-0.391867		Srm	6.19457e-118	-0.681838		Cdkn1a	1.14328e-13	-0.646505		Mrpl55	7.80708e-292	0.388997		Rbm3	2.28258e-36	-0.492026
Zdhhc2	1.02933e-63	-0.391917		Irf8	1.34048e-134	-0.69084		Tcp11l2	5.01838e-14	-0.650301		Psmd11	9.60295e-199	0.388244		Krtcap2	7.24252e-24	-0.492704
Ciao2a	3.05513e-52	-0.392226		Rps2	0	-0.692571		Hcst	1.43037e-23	-0.652896		Adh5	6.43841e-178	0.388048		Taf10	1.56375e-25	-0.493087
Cox20	1.15109e-60	-0.392249		Hist1h1b	1.4066e-93	-0.699729		Hist1h2ae	1.01375e-12	-0.65503		Exosc7	9.59139e-293	0.387896		Ccnb2	1.00083e-25	-0.494562
Magohb	2.06807e-68	-0.392283		Atp5g3	3.16426e-121	-0.714893		Tcf7	2.22625e-18	-0.668465		Eef1akmt1	5.11461e-294	0.387515		Ezh2	4.44208e-33	-0.495037
Timm8b	2.99865e-60	-0.392303		Rps27l	8.72867e-119	-0.721414		S1pr1	6.90935e-32	-0.671909		Yif1b	7.65492e-281	0.387299		Cops6	6.07808e-31	-0.495392
Degs1	1.86559e-48	-0.39231		Pa2g4	3.37845e-135	-0.722214		Arid5a	2.51964e-21	-0.674831		Comt	5.62494e-279	0.386887		Rpa3	2.21884e-31	-0.495636
Mydgf	1.57963e-62	-0.392339		Tuba1b	1.00269e-104	-0.73145		Gna13	4.0801e-15	-0.675901		Sec61g	1.95018e-71	0.386695		Srm	6.42703e-24	-0.496467
Dgat1	9.45173e-41	-0.39237		Pgam1	3.4631e-121	-0.74024		Id3	2.32076e-17	-0.681648		Cdca5	0	0.386579		Snrpd1	1.16913e-22	-0.4967
Mrpl4	9.99136e-50	-0.393419		Nme2	6.96412e-184	-0.76262		Acp5	7.0166e-19	-0.684002		Smarcc1	3.72924e-291	0.385897		Gdi2	2.1086e-23	-0.497792
Oxsr1	1.77476e-53	-0.393641		Nhp2	1.98318e-136	-0.764246		Fam241a	6.50134e-17	-0.684726		Rpa2	3.94557e-238	0.385718		Ndufs5	3.35981e-29	-0.49799
Cenpw	5.32396e-63	-0.394215		Hmgn2	7.28978e-98	-0.768231		Gimap3	6.55405e-14	-0.685854		Rnaseh2a	0	0.38515		Arpc5	2.11012e-21	-0.49846
Arf1	2.10136e-37	-0.394857		Rps17	9.14236e-160	-0.778227		Arl4c	1.28303e-15	-0.687557		Cenps	0	0.385075		Phgdh	5.20025e-26	-0.500769
Phb2	1.57595e-37	-0.395134		Eif5a	4.11371e-132	-0.787543		Bcl2	3.36524e-29	-0.692181		Ddb1	5.54219e-254	0.385074		Sdf2l1	1.04768e-32	-0.503841
Psmb1	8.03187e-43	-0.395882		Banf1	3.1021e-131	-0.790117		Tuba1a	4.29431e-25	-0.695921		Cd8a	1.17861e-69	0.384666		Eno1	2.3711e-19	-0.504169
Ebna1bp2	1.00965e-53	-0.396443		Ndufab1	9.79971e-152	-0.790966		Pde7a	6.64493e-14	-0.699515		Arl6ip4	3.75853e-212	0.384593		Cdk4	2.25051e-27	-0.504598
Dnajc15	1.70482e-36	-0.396656		Ranbp1	5.05926e-122	-0.792847		Tuba1b	3.02985e-15	-0.701983		Nop16	5.49691e-259	0.384513		Rbx1	1.08785e-26	-0.50561
Rab1b	1.09343e-50	-0.397036		Anxa2	3.82782e-76	-0.801978		Hist1h1b	1.76769e-37	-0.703432		Fxn	0	0.384251		Atp5c1	1.08773e-29	-0.506726
Mapkapk3	1.30965e-49	-0.397843		Nme1	2.92125e-124	-0.807255		Btg2	5.97627e-13	-0.704583		Dtl	0	0.384072		Ppia	3.5106e-46	-0.506753
Sf3b2	7.71378e-44	-0.398511		Fam162a	3.52667e-157	-0.807382		Egr1	4.7386e-14	-0.714763		Atp5c1	4.59043e-77	0.383688		Sla	4.93554e-27	-0.50692
Serpina3g	8.12732e-47	-0.399524		Stmn1	2.13761e-94	-0.82881		Dnajb1	2.20086e-17	-0.735034		Cox7b	6.23748e-76	0.383399		Sdhb	2.64749e-29	-0.507227
Nol7	4.34299e-39	-0.399677		C1qbp	5.46847e-144	-0.843542		Rnf138	4.95052e-22	-0.735845		Fam110a	6.34501e-226	0.382944		H2afx	1.8262e-17	-0.507757
Trappc4	7.55894e-63	-0.401037		Hist1h2ae	6.21625e-104	-0.861812		Pclaf	4.01168e-10	-0.743364		Trp53	3.79096e-171	0.382635		Ndufb2	1.73645e-32	-0.508629
Cops6	1.41452e-51	-0.401552		Cenpa	8.70647e-118	-0.865346		Irf2bpl	1.76028e-26	-0.746832		Ndufa9	9.11412e-245	0.382462		Rrm2	5.50682e-25	-0.51079
Manf	1.81673e-36	-0.401568		Tpi1	1.53537e-122	-0.898081		Emb	3.69607e-35	-0.758876		Polr2e	1.67798e-169	0.381997		Atp5o	3.09816e-27	-0.511618
Atp5k	2.87137e-59	-0.401969		Ran	1.01751e-135	-0.947588		Ssh2	1.63075e-28	-0.76405		Thoc7	2.57887e-214	0.381697		Pdia6	7.54682e-29	-0.512035
Ndufb3	3.02523e-55	-0.403153		Mif	4.96175e-145	-0.964108		Ier2	3.71339e-41	-0.794712		Hmgn5	2.24134e-276	0.381653		Rilpl2	2.00365e-27	-0.512354
Akr1a1	9.82085e-44	-0.403796		Nrn1	1.10525e-116	-0.992085		Samhd1	4.40961e-21	-0.796655		Gars	9.54252e-204	0.381535		Swi5	1.0231e-25	-0.515188
Coa3	1.15672e-72	-0.40424		Cks1b	1.98381e-171	-1.07335		Pnrc1	1.22031e-70	-0.801356		Exosc5	1.33753e-252	0.381115		Ctsb	9.07531e-31	-0.518869
Snrpd2	7.29781e-37	-0.404434		Birc5	9.34147e-148	-1.09166		Gzmk	3.53851e-12	-0.803598		Crip1	2.70738e-54	0.380755		Psme2	3.59911e-28	-0.519497
Commd1	1.71399e-69	-0.404438		Ccl3	1.86407e-46	-1.12921		Ctla2a	1.87327e-24	-0.804895		Map4k1	2.47002e-243	0.380681		Cycs	4.58749e-21	-0.519626
Runx2	1.33832e-54	-0.404883		Dut	2.16906e-158	-1.13267		Socs3	1.8732e-17	-0.809058		Slirp	8.00255e-271	0.38066		Tmem14c	8.21276e-29	-0.521119
Srsf3	4.41152e-40	-0.40523		Tubb5	4.94189e-154	-1.1463		Hmgb2	2.73349e-23	-0.810279		Tuba1c	1.14604e-231	0.379454		Mrps21	3.03942e-33	-0.521328
Gmnn	1.06278e-58	-0.406232		Ccl1	1.29764e-83	-1.16292		Rps27	8.79961e-125	-0.828068		Hilpda	1.14425e-139	0.379376		Rps17	7.74285e-26	-0.522609
Srsf9	2.26002e-62	-0.406977		Tnfrsf4	4.05553e-195	-1.19999		Nrarp	2.50863e-28	-0.830234		Mlf2	2.52739e-138	0.379056		Ndufc1	5.04411e-35	-0.524379
Spcs2	1.31209e-47	-0.40838		Ube2c	6.64655e-120	-1.27741		Malat1	5.4547e-67	-0.839739		Tgfb1	5.60736e-124	0.378922		Tmem167	2.07198e-34	-0.52511
Ndufb11	3.90874e-45	-0.408817		Tnfrsf9	3.47264e-199	-1.38287		Ifi47	1.48212e-18	-0.843486		Ckap5	0	0.378864		Eif5a	2.10024e-21	-0.5267
H13	1.18966e-43	-0.409299		Pclaf	3.3157e-171	-1.50854		Gramd3	2.23581e-43	-0.843754		Mrps18a	4.8191e-273	0.378763		Psma6	1.14313e-30	-0.528998
Acadl	1.23455e-62	-0.410166		Ccr7	3.96096e-195	-1.56214		Cd69	2.53339e-24	-0.850751		Bub1b	0	0.378682		Tomm5	4.88955e-32	-0.529366
Rnh1	2.87523e-65	-0.410297		Gzmc	3.47367e-70	-1.75554		Tubb4b	2.29553e-49	-0.854043		Slc25a11	4.23652e-219	0.378613		Mrps36	2.72076e-34	-0.530368
Rfc2	1.62725e-65	-0.410801		Nrgn	7.91452e-216	-2.02969		Il7r	2.97574e-25	-0.854094		Lman1	8.06858e-262	0.378315		Arpc4	3.402e-26	-0.536614
Tipin	2.70976e-66	-0.41104		Xcl1	7.87427e-244	-2.38124		Gimap6	1.37188e-31	-0.859023		Ndc80	0	0.377394		Mrpl42	1.99646e-35	-0.536644
Tox	1.39487e-62	-0.411455						Klf3	7.39938e-33	-0.872563		Ap2m1	8.40839e-131	0.377214		Mrpl12	9.54977e-31	-0.538378
Pdcd1lg2	3.37968e-70	-0.411717						Zfp36	3.27609e-23	-0.873041		Rpl31	8.52113e-72	0.375615		Uqcc2	1.66759e-31	-0.538948
Il2rb	8.74189e-37	-0.411781						Fos	2.33702e-12	-0.874342		Akr1a1	5.75931e-103	0.375113		Psmb6	3.09089e-24	-0.543545
Ube2i	1.30197e-40	-0.412675						Ube2c	3.11611e-07	-0.876365		Stub1	1.45748e-247	0.375002		Ndfip1	1.41341e-25	-0.543709
Sms	7.83032e-53	-0.412968						Irf1	8.18622e-25	-0.878714		Gart	6.68301e-288	0.374346		Snrpd2	1.40331e-27	-0.543945
Naa38	3.88483e-69	-0.413537						Saraf	1.23224e-62	-0.899344		Slc16a3	7.38748e-212	0.374337		Ndufab1	2.98425e-26	-0.545139
Rpa3	3.02326e-61	-0.414059						Tubb5	1.92994e-26	-0.899511		Ndufb5	6.73046e-79	0.37379		Cd5	2.3901e-33	-0.54592
Pa2g4	1.54397e-31	-0.414183						Btg1	1.19291e-55	-0.901203		Exosc3	1.75307e-206	0.373369		Ube2m	1.25285e-27	-0.546247
Snrpb	1.30553e-42	-0.414522						Dusp2	2.86293e-75	-0.973609		Mrpl4	6.29282e-149	0.373188		Batf	5.52435e-32	-0.547113
Ghitm	1.8433e-40	-0.414594						Smad7	1.68736e-63	-0.975359		Plac8	2.62203e-41	0.372887		Psma4	3.1994e-32	-0.547442
Fis1	1.88609e-42	-0.414628						Tsc22d3	3.59752e-39	-0.996112		Med28	5.66775e-135	0.372399		Nutf2	2.3808e-30	-0.550286
Lman2	8.54408e-59	-0.41571						Cebpb	5.16058e-45	-1.11627		Cpsf2	5.0156e-289	0.371788		Cox6a1	2.50617e-28	-0.551276
Esyt1	7.0197e-57	-0.41596						Cd7	1.32885e-48	-1.22086		Slc25a3	2.79319e-83	0.3716		Top2a	4.2121e-26	-0.552479
Prdx1	1.54555e-39	-0.416166						Vps37b	4.15493e-103	-1.24795		Sra1	3.24801e-203	0.371398		Mrps16	1.77057e-32	-0.552567
Atp5l	3.4309e-59	-0.416364						Zfp36l2	4.19941e-91	-1.29546		Pkmyt1	0	0.371215		Rwdd1	6.8152e-29	-0.555169
Ccdc12	4.80446e-50	-0.416443						Ifngr1	3.13152e-116	-1.36222		Gps1	4.27283e-268	0.370725		Prmt1	1.62168e-27	-0.555553
Kdelr2	3.72857e-61	-0.417953						Ly6c2	1.91641e-94	-1.51084		Parp1	1.3932e-270	0.37053		Atp5b	1.89248e-32	-0.557438
Surf4	4.49949e-57	-0.418156						Gzma	5.1271e-10	-1.6476		Mrps16	7.83742e-122	0.37041		Dusp14	2.72578e-28	-0.559162
Psmb2	5.70073e-44	-0.418644						Ccl5	6.50978e-86	-1.86557		Ech1	2.01488e-192	0.370316		Atp5f1	5.86694e-29	-0.561537
Itga4	4.54151e-35	-0.418876						Klf2	3.33902e-140	-2.55891		Tomm22	4.48793e-91	0.369064		Tuba1b	9.43756e-19	-0.563584
Atp6v1f	6.98152e-45	-0.419096										Uck2	6.77262e-222	0.36892		Hopx	5.39737e-24	-0.56524
Sh3bgrl	2.68862e-68	-0.419473										Glrx5	1.11841e-130	0.36885		Lat	6.82795e-29	-0.568832
Itgal	9.25051e-53	-0.420254										Polr2k	1.8825e-234	0.368847		Emp3	1.36775e-25	-0.572313
Abracl	1.67087e-41	-0.420715										Dusp4	2.82959e-180	0.368154		Psmb4	8.14573e-31	-0.572879
Lsm5	5.6309e-45	-0.421023										Ndufb10	4.85959e-95	0.367779		Ppib	2.24676e-29	-0.573458
Sh2d1a	3.10105e-44	-0.421036										Rps2	1.18219e-122	0.367598		Alyref	7.12364e-24	-0.574941
Ap3s1	1.44314e-56	-0.421568										Mrps18c	1.74089e-238	0.367549		Atp5j2	1.23976e-34	-0.57634
Cd83	2.95095e-60	-0.422265										Pih1d1	3.19225e-281	0.367284		Psmb8	9.40048e-33	-0.579649
Mrps24	8.64015e-51	-0.423055										Nudt1	0	0.367229		Ap2s1	4.50202e-35	-0.579652
Mrpl57	9.71493e-60	-0.42337										Zcchc17	4.01871e-254	0.366819		Mrps6	4.44891e-35	-0.581384
Ssu72	7.14662e-59	-0.424887										Slc25a39	3.68888e-193	0.366671		Bsg	4.02975e-31	-0.582143
Pop5	1.13361e-51	-0.42493										Blvra	0	0.366086		Dtymk	4.53174e-38	-0.585768
Slc25a3	8.99111e-59	-0.424995										Ncbp2	7.1485e-250	0.365986		Ndufb8	3.03823e-30	-0.586311
Rap2a	3.08038e-51	-0.425293										Rnh1	1.13937e-210	0.364692		Cd74	1.86284e-20	-0.586419
Ccdc124	3.47541e-66	-0.425703										Lage3	3.8877e-272	0.364224		Gstp3	3.32022e-33	-0.586506
Rpn1	3.19825e-63	-0.425721										Smarca5	2.72139e-125	0.364163		Cox5b	1.42629e-37	-0.588027
Ndufb2	9.31782e-52	-0.426029										Ppp2r1a	6.16061e-187	0.36357		Cox7c	1.78708e-32	-0.588578
Anp32e	1.86787e-43	-0.426411										Tcerg1	1.20643e-265	0.363429		Tkt	2.348e-31	-0.589221
Phgdh	1.99987e-43	-0.426421										Tmed10	4.54692e-158	0.36337		Rps27l	3.13908e-24	-0.59041
Gnai2	6.92382e-48	-0.426978										Ufc1	2.50843e-175	0.363087		Ndufa13	7.89564e-34	-0.590727
Mrpl36	5.1038e-62	-0.427222										Kif4	0	0.362476		Tnfsf11	1.09665e-23	-0.59093
Metrnl	2.41583e-36	-0.427244										Ncapg2	0	0.362001		Clic1	3.6119e-31	-0.591074
Ubash3b	7.73498e-65	-0.427515										Slc29a1	1.74322e-252	0.361602		Eif1ax	3.03068e-34	-0.592733
Snrpa	6.48852e-57	-0.427623										S100a11	2.39014e-61	0.361574		Tubb5	5.67242e-11	-0.592814
Slc25a11	8.55314e-75	-0.427829										Tsfm	3.23465e-285	0.361404		Atp5g1	3.49289e-26	-0.592854
Snrpa1	5.14081e-58	-0.427946										Ndufs2	1.57818e-167	0.361125		Cd47	2.0433e-28	-0.594006
Timm10b	3.218e-55	-0.428078										1700097N02Rik	2.35645e-203	0.361011		Snrpe	1.58681e-34	-0.595581
Ufc1	2.10956e-63	-0.428131										Eprs	1.0753e-209	0.360782		Dusp4	6.18603e-36	-0.597238
Tpm3	5.72125e-39	-0.428377										Rfc1	1.50995e-276	0.360322		Cmtm7	2.22346e-30	-0.597724
Rnf7	2.7695e-56	-0.429676										Ilk	8.60371e-170	0.359752		Cisd1	5.82925e-39	-0.597814
Bola3	2.39548e-59	-0.43023										Hspbp1	1.4125e-218	0.359731		Mrpl33	1.69477e-31	-0.597943
Pld3	2.62294e-52	-0.430318										Arpp19	3.04877e-91	0.359654		Cox6b1	4.54392e-35	-0.600061
Cd226	9.07485e-62	-0.430655										2210016F16Rik	1.61037e-262	0.359633		Dctpp1	1.42642e-36	-0.603094
Polr2j	2.63547e-57	-0.431045										Oxsr1	6.14775e-185	0.358813		Coro1a	5.63926e-44	-0.603311
Ube2a	9.34057e-49	-0.431227										Stat3	1.97554e-85	0.358657		Ssr2	6.53546e-35	-0.606264
Sec13	2.71174e-60	-0.431476										Mlec	5.14707e-255	0.358625		Tyms	2.29754e-34	-0.606658
Tomm6	1.10978e-48	-0.431513										Coro1a	2.77726e-72	0.358573		Vamp8	8.87972e-29	-0.607993
Arpc3	2.30565e-61	-0.431618										Cox20	3.56835e-203	0.358469		Atp5j	5.4701e-33	-0.613897
Hnrnpu	1.45748e-39	-0.431642										Tusc3	1.35525e-229	0.358093		Uqcr10	2.40586e-30	-0.614339
Rer1	8.29433e-53	-0.432063										Mtx2	2.3738e-272	0.357624		Psma7	9.05416e-33	-0.615564
Itm2c	1.39681e-48	-0.432103										Hacd2	2.41737e-227	0.357616		S100a11	1.94594e-21	-0.616944
Arf6	1.09974e-41	-0.432124										Sptssa	6.54798e-175	0.357424		Id2	1.25522e-28	-0.619704
Dad1	4.46596e-46	-0.432909										Gm20628	1.54974e-234	0.357228		Cst7	1.0293e-30	-0.620173
Mcm5	9.44319e-68	-0.433129										Cnpy2	7.90126e-244	0.357101		Ostf1	1.98547e-34	-0.620308
Psmd6	1.8719e-63	-0.434015										Txndc17	8.41324e-136	0.356712		Elob	1.71733e-39	-0.621299
Arpc2	2.52007e-49	-0.434328										Ndufv1	5.56078e-197	0.356261		Ms4a6b	1.30335e-30	-0.622829
Ebp	6.27939e-62	-0.435274										Cenpp	0	0.355964		Pa2g4	1.46469e-29	-0.623457
Gng10	7.10881e-61	-0.435597										Tcf19	6.73477e-280	0.355571		Atpif1	1.29528e-36	-0.624575
Glmp	5.13515e-66	-0.435832										Prdx3	1.90297e-187	0.355504		Cd48	2.7658e-35	-0.626793
Tmem256	2.59719e-56	-0.436211										Psmc1	1.8963e-252	0.355429		Prf1	3.73332e-25	-0.637677
Tmem126a	1.27665e-68	-0.437957										Lta	4.22826e-145	0.355419		Timm13	1.98984e-35	-0.637861
Rhof	1.10943e-62	-0.439364										Mrpl58	5.0369e-206	0.354784		Mdh2	7.49757e-34	-0.639011
Anxa5	1.70907e-58	-0.439372										Vps36	2.1352e-216	0.354644		Ms4a4b	8.39825e-32	-0.639405
Ndufs6	2.22911e-52	-0.441057										E2f4	5.44922e-193	0.354632		Rpa2	1.40576e-37	-0.639948
Mrpl18	3.28484e-55	-0.4417										Wdr1	9.5075e-107	0.354441		Aprt	4.27028e-34	-0.643617
Hist1h2ap	3.61075e-55	-0.441795										Idh3g	1.21206e-232	0.354356		Ucp2	2.93072e-27	-0.644851
Ddt	2.68297e-62	-0.441962										Rbm17	1.38202e-203	0.354093		Ndufb9	9.29315e-35	-0.647787
Psma1	9.40165e-57	-0.443231										Utp11	2.14024e-293	0.354046		Hist1h1b	1.18745e-22	-0.649107
Arpc1b	1.88111e-57	-0.443559										Cit	0	0.353563		Psmb3	1.08218e-35	-0.649366
Ubl5	1.09029e-44	-0.444103										Ccdc184	1.40077e-196	0.353273		Sumo2	1.34823e-38	-0.655234
Snx3	1.07574e-46	-0.445076										Fubp1	2.1568e-187	0.352798		Ndufb6	5.21219e-37	-0.656069
Cd47	2.39907e-41	-0.445257										Rpl7l1	1.20675e-271	0.352033		Etfb	8.04452e-39	-0.656471
Tln1	1.21729e-44	-0.446041										Hist1h2ab	0	0.351859		Ndufv2	1.76042e-44	-0.656855
Timm13	2.17256e-40	-0.447329										Psmb1	5.69492e-66	0.351534		Reep5	1.88289e-31	-0.658165
Syngr2	2.03613e-66	-0.448323										Mogs	2.32619e-264	0.351454		Pfn1	6.5682e-59	-0.659009
Grap	1.09328e-61	-0.448901										Cd48	5.78961e-129	0.351403		Sh3bgrl3	2.1323e-38	-0.659513
Tmbim6	5.2458e-44	-0.450844										Ndufs4	5.7224e-157	0.350579		Smc2	9.42267e-36	-0.666197
Vdac1	4.37269e-56	-0.451436										U2af2	1.55985e-197	0.350287		Gadd45b	1.56299e-24	-0.669825
Uqcrc1	9.57215e-53	-0.451541										Nup37	0	0.349545		Calm3	1.03504e-35	-0.674908
Lsm6	1.05816e-54	-0.451856										Mt2	1.07835e-161	0.349087		Anxa2	1.16119e-12	-0.682091
Cd5	1.20278e-51	-0.452051										Apex1	1.05114e-234	0.349034		Mrpl20	3.58391e-38	-0.684045
Stard3nl	8.54988e-69	-0.452083										Sf3b4	1.3377e-179	0.348942		Pycard	1.89824e-40	-0.684248
Nucks1	6.18801e-49	-0.452203										Mrpl22	2.14887e-268	0.348869		Edf1	1.81033e-38	-0.690241
Eif3c	9.68726e-48	-0.452501										Eef1e1	8.78023e-201	0.347328		Ndufc2	6.80199e-37	-0.690524
Ier5l	6.99398e-34	-0.45455										Xpo1	3.37985e-276	0.34678		Ptprcap	1.02272e-35	-0.690762
U2af1	4.33512e-47	-0.456321										Gins4	5.004e-286	0.34661		Lsp1	3.97064e-34	-0.696098
Lamtor5	1.69082e-72	-0.45638										Polr2l	1.40748e-277	0.346514		Hint1	1.39895e-41	-0.696152
Mif4gd	1.16762e-68	-0.456747										Haus1	0	0.346388		Pgam1	5.51405e-30	-0.702953
Timm17a	7.68668e-59	-0.456867										Snf8	2.29971e-172	0.346158		Pkm	1.26581e-35	-0.703514
Cd3d	1.04278e-62	-0.456901										Havcr2	1.10801e-208	0.346055		Psmb5	1.13043e-38	-0.703904
Sra1	1.51436e-70	-0.457255										Mrpl41	3.92754e-238	0.345618		Tmsb4x	6.09826e-66	-0.708078
Cope	1.61584e-49	-0.457838										Atp5md	1.60925e-67	0.345582		Hist1h2ae	1.17009e-25	-0.722755
Cdca3	2.85353e-72	-0.457871										Ddt	1.32302e-158	0.345086		Hmgn2	5.74653e-24	-0.722799
Spc24	2.14004e-78	-0.458592										Actr3	4.5948e-63	0.344828		Dapl1	9.82121e-23	-0.723662
Fundc2	4.81572e-58	-0.458624										Ncaph2	6.83796e-261	0.344784		Stmn1	6.84314e-21	-0.726358
Slc25a5	5.26831e-54	-0.459353										Nelfe	8.08526e-285	0.344239		Selenoh	9.51588e-33	-0.728054
Mcm3	1.02293e-63	-0.459576										Vars	1.2239e-229	0.344064		Gm8369	6.84491e-36	-0.734387
Lmna	5.36757e-36	-0.45976										Tcof1	3.9238e-231	0.343977		Lcp1	1.62191e-39	-0.737121
Nutf2	1.34609e-48	-0.460288										Spcs3	8.34704e-247	0.343918		Psmb9	7.15395e-44	-0.740415
Rab5if	8.62022e-58	-0.461311										Prpf40a	9.07885e-170	0.343762		Ptms	9.31584e-43	-0.741215
Snrpd1	1.02207e-42	-0.46163										Tg	2.49326e-216	0.34325		Uqcrq	1.01973e-41	-0.744155
Ndufa1	9.72091e-50	-0.461753										Pdzd11	9.98162e-277	0.342701		Actg1	7.87794e-66	-0.747438
Gng2	7.34135e-65	-0.462361										Bckdk	2.12304e-265	0.342683		Myl12a	4.83766e-55	-0.75692
Txnl1	6.52246e-54	-0.463642										Rel	4.3981e-141	0.342662		Cox5a	3.90089e-45	-0.76297
Krtcap2	1.10061e-47	-0.464408										Snrnp27	8.13333e-287	0.342372		Mt1	1.26921e-24	-0.770607
Sec61g	1.05015e-48	-0.464599										Psmd3	4.27372e-210	0.342189		Actb	3.49158e-74	-0.770694
Srp14	4.42472e-51	-0.465325										Mrps10	2.26939e-288	0.3421		Klrc1	1.88344e-36	-0.773985
Ywhab	7.26438e-52	-0.465868										Gtf3a	3.8577e-206	0.342002		Ybx3	3.46827e-37	-0.778948
Gm45716	1.7884e-61	-0.466852										Ppm1g	6.83418e-147	0.341945		Nhp2	5.9794e-39	-0.784575
Impa2	2.16995e-75	-0.467245										Pfdn4	8.35813e-268	0.341896		Banf1	5.13892e-37	-0.790997
Gm42031	2.05958e-64	-0.46732										Akt1	1.46883e-202	0.341697		Atp5g3	2.79416e-45	-0.791512
Atp5b	7.5708e-52	-0.467681										Rpa1	3.35454e-251	0.341263		Nme2	7.45194e-60	-0.792602
Srgn	3.6999e-41	-0.468259										Ints11	3.18007e-278	0.340751		Gapdh	5.88223e-48	-0.79656
Ndufs8	6.67179e-65	-0.469239										Pigf	4.01195e-277	0.340435		Fam162a	1.35295e-44	-0.798427
Serpinb6a	1.12141e-68	-0.46961										Ube2a	1.83848e-125	0.340377		Sdf4	1.88967e-26	-0.802368
Cstb	4.11473e-53	-0.470156										Ciao2b	8.44768e-187	0.340286		Thy1	1.53179e-48	-0.804774
Lsm2	8.1176e-67	-0.470167										Suclg1	7.39362e-211	0.340088		Fkbp1a	3.13958e-41	-0.80523
Gnas	1.37328e-48	-0.470712										Mis18a	1.51581e-223	0.339932		Ldha	1.22034e-47	-0.805988
Siva1	9.20275e-52	-0.471479										Melk	0	0.339651		Icos	3.77929e-40	-0.809448
Tbcb	1.30384e-70	-0.471682										Mthfd1	1.05652e-272	0.338901		Ndufb7	1.34061e-47	-0.820938
Plek	1.5918e-69	-0.472653										Mrpl11	2.64465e-243	0.338186		Cxcr6	4.31316e-37	-0.821705
Cnn2	4.7174e-45	-0.472974										Isyna1	8.91201e-178	0.338161		Hmgb2	2.20268e-14	-0.826994
Adprh	1.14563e-73	-0.473662										Tmem147	2.68946e-202	0.338076		Anp32b	3.16322e-44	-0.827684
Traf1	2.05245e-67	-0.473945										Shmt1	2.25189e-306	0.337483		Cyba	2.32751e-51	-0.829611
Leprotl1	4.41902e-55	-0.474281										Rad23a	1.58106e-229	0.337439		Nme1	4.49305e-39	-0.829862
Baz1a	1.27427e-53	-0.47478										Aco2	8.49654e-237	0.337313		Pgk1	4.80122e-40	-0.849536
Cyc1	1.42998e-52	-0.475008										Kif20b	0	0.337238		C1qbp	1.52699e-39	-0.849933
Fkbp2	1.44077e-75	-0.475273										Rps25	1.09804e-61	0.337237		Cenpa	6.89532e-31	-0.860329
Psma6	5.78418e-55	-0.475307										Gtf2a2	1.14531e-225	0.336618		Cks1b	8.28987e-36	-0.864785
2023-09-09	4.13261e-71	-0.475479										Ndufv3	7.86419e-88	0.336417		Ranbp1	5.99346e-37	-0.870365
Rrm1	1.39915e-67	-0.476712										Impdh2	4.89578e-93	0.336364		Dbi	5.61244e-44	-0.884465
Tpm4	6.82474e-50	-0.477324										Cd74	7.18439e-159	0.33602		AW112010	8.54212e-36	-0.891579
Cd28	9.12226e-57	-0.477407										Rac1	3.74774e-62	0.335939		Prelid1	2.65531e-50	-0.916703
Nt5c	9.19112e-54	-0.477977										Emg1	1.70646e-86	0.335641		Nap1l1	2.87255e-48	-0.921583
Crlf2	2.75362e-58	-0.478407										Arpc5l	1.27525e-175	0.335515		Birc5	1.96125e-33	-0.927104
Mrpl42	3.32848e-63	-0.47893										Cdc6	0	0.335431		Mif	3.89187e-43	-0.943749
Batf	2.11371e-60	-0.479087										Klrk1	1.01994e-196	0.335408		Nrn1	4.11872e-32	-0.947244
Uqcr11	2.37283e-54	-0.479874										Kpnb1	1.77826e-207	0.335402		Rgs16	2.44715e-31	-0.949346
Atp5md	1.1667e-50	-0.480182										Aimp2	5.93021e-266	0.335195		Ccl1	1.56488e-18	-0.949387
Sdf2l1	2.94501e-70	-0.481859										Snrpg	1.07609e-78	0.334982		Ctla4	1.81536e-53	-0.951367
Sub1	1.77253e-41	-0.483117										Rmi2	0	0.334796		Crip1	3.29829e-42	-0.952125
Aurkaip1	5.24517e-65	-0.483568										Ndufa10	1.68194e-172	0.333898		Cox17	4.58592e-46	-0.954678
Mrps14	2.13682e-62	-0.484472										Ilf2	6.30407e-246	0.333881		Aldoa	5.56004e-50	-0.960683
Fxyd5	3.79104e-57	-0.484765										Rpp30	2.20376e-304	0.333784		Ran	3.0469e-41	-0.963098
Atox1	8.83151e-54	-0.48507										Sec61b	9.26856e-62	0.333704		Ifi27l2a	1.36856e-22	-0.970829
Ccr8	3.39337e-72	-0.485107										Cd82	2.93821e-72	0.333014		Cd52	3.96696e-70	-0.986482
Rtn3	2.11299e-70	-0.485501										Ndufb1-ps	3.79657e-139	0.332869		Itgb1	1.75577e-46	-0.991584
Uqcc2	1.4571e-67	-0.486712										Taldo1	7.37637e-91	0.332028		Txn1	7.84151e-49	-1.00054
Tmpo	1.52326e-59	-0.486971										Chaf1a	0	0.332011		Bhlhe40	1.68843e-50	-1.03854
Fam110a	2.22515e-72	-0.487042										Zdhhc2	2.46801e-272	0.331627		Lmnb1	1.81142e-58	-1.06262
Rac1	3.43135e-55	-0.487758										Nt5c3b	3.67027e-227	0.331027		Bcl2a1d	3.53309e-65	-1.07061
Tk1	4.24779e-80	-0.488547										Htra2	2.38661e-287	0.330852		Dut	4.05445e-40	-1.08532
Nme1	9.27574e-37	-0.48883										Dlgap5	0	0.330653		Ube2c	1.03794e-30	-1.11737
Taldo1	3.04415e-51	-0.490447										Itpa	7.87583e-253	0.330543		Tpi1	2.29868e-44	-1.13431
Tmem160	2.69734e-56	-0.491965										Kif23	4.40209e-291	0.329919		Tnfrsf4	2.35235e-50	-1.14602
Aopep	1.09194e-54	-0.492257										Ndufa2	3.42332e-71	0.328636		Gzmk	7.06175e-29	-1.15814
Ddx39	1.61802e-57	-0.492299										Cenpk	0	0.328547		Vim	5.59707e-56	-1.18048
Psma3	1.58294e-50	-0.492795										2023-09-11	4.11275e-242	0.328309		S100a10	6.96375e-64	-1.20112
B4galnt1	1.55839e-51	-0.493302										Hnrnpc	6.04629e-143	0.328215		Nkg7	1.93528e-79	-1.20698
Cd3e	6.415e-56	-0.493305										Mrpl16	2.14521e-235	0.328152		Pdcd1	4.49777e-62	-1.224
Laptm5	6.45299e-34	-0.493559										Smc6	2.6403e-188	0.328023		Ccr7	9.02644e-34	-1.23181
Ybx1	6.80585e-54	-0.493568										Tfrc	6.65869e-231	0.327775		Bcl2a1b	4.91109e-79	-1.26439
Med28	9.92047e-66	-0.494506										Ssr4	7.20204e-62	0.327622		Capg	2.99507e-62	-1.29046
Mtch1	4.19998e-71	-0.494865										Cd81	1.56088e-61	0.327584		Lag3	1.47144e-68	-1.30016
Stk39	3.41289e-83	-0.495515										Ptpa	1.26715e-211	0.327016		Ccl4	3.2192e-15	-1.30831
Stx11	3.49315e-85	-0.495574										Sf3b6	1.75315e-81	0.326841		Pclaf	8.73876e-41	-1.33531
Prdx5	1.92288e-56	-0.496334										1500009L16Rik	1.80907e-270	0.326562		Lgals3	1.01285e-54	-1.36391
Zap70	3.77092e-55	-0.496553										Rtraf	2.52933e-66	0.326307		Ccl3	3.03771e-18	-1.41857
Tomm22	6.80237e-54	-0.497651										Txn2	1.81666e-103	0.326304		Cd8a	3.98103e-92	-1.42049
Rel	4.11128e-57	-0.498049										Fam3c	2.09246e-225	0.325825		Ifng	9.30075e-44	-1.4245
Psma7	3.00418e-46	-0.498382										Litaf	6.23895e-123	0.325652		Gzmc	7.31181e-16	-1.51923
Dctn3	2.68718e-66	-0.498825										Erp29	4.30894e-133	0.325472		Tnfrsf9	2.1794e-52	-1.54921
Nedd8	6.07564e-55	-0.499282										Ccr8	9.30838e-184	0.325358		S100a6	1.22601e-73	-1.69246
Samsn1	3.79943e-78	-0.499604										Eif4h	1.45139e-147	0.325035		Nrgn	9.41199e-46	-1.75527
Ciapin1	5.45891e-83	-0.499848										Sumo1	4.1237e-89	0.324405		Cd8b1	2.41279e-153	-1.86727
Sla	5.03087e-62	-0.500967										Farsb	4.47191e-244	0.323669		Gzma	5.35632e-10	-1.90946
Spcs1	9.13995e-57	-0.501241										Srsf1	5.0011e-237	0.323663		S100a4	1.00182e-79	-1.92121
Eif5a	6.32214e-36	-0.501506										Gatad1	4.04993e-237	0.323603		Ly6a	1.09334e-105	-1.97547
Pdia6	3.20325e-64	-0.502275										Rfc3	3.5334e-287	0.323581		Lgals1	2.98207e-125	-2.37978
H2-Q6	2.10672e-50	-0.502989										Elp5	3.29091e-256	0.323531		Gzmb	1.8427e-59	-2.71351
Ddost	3.34622e-63	-0.5031										Gusb	3.03753e-244	0.323365
Higd1a	4.43009e-57	-0.503949										Hist1h2ak	6.79632e-285	0.323335
1110008P14Rik	7.48639e-73	-0.503961										Srsf2	6.02179e-62	0.323332
Rpa2	2.99429e-60	-0.504097										Trappc1	2.6965e-262	0.323148
Pdia3	4.50139e-49	-0.504764										Dkc1	6.90191e-243	0.322383
Aprt	1.08643e-46	-0.50531										Bub1	0	0.321783
Tma7	2.97576e-57	-0.50552										Pmvk	7.54455e-255	0.321723
Ccna2	7.46678e-73	-0.506434										Rnpep	2.57425e-232	0.32125
Sf3b5	3.1435e-57	-0.506521										Exosc9	3.48239e-305	0.321192
Mki67	4.20331e-70	-0.508512										Suz12	5.74086e-210	0.320904
Atp5o	3.02435e-55	-0.508679										Pigx	1.84641e-196	0.320543
Taf10	2.10037e-55	-0.509141										Neil3	8.31123e-307	0.319579
H2afv	8.11017e-34	-0.509334										Csnk2a1	5.84446e-161	0.318703
Serinc3	5.57443e-52	-0.509773										Ebp	1.83103e-187	0.318486
Gtf2h5	1.70365e-67	-0.51113										Memo1	2.68986e-245	0.318282
Hdac1	3.60659e-64	-0.511269										Cst7	9.49078e-99	0.318163
Tent5a	8.05741e-45	-0.511472										Cops4	2.08038e-224	0.318084
Rap1a	7.76991e-59	-0.512838										Cd160	1.31876e-156	0.317701
Hnrnpd	2.19274e-58	-0.513674										Oxct1	3.98154e-215	0.317081
Snrpc	4.28395e-61	-0.514107										Smc3	2.20588e-211	0.316639
Mpc1	2.0383e-52	-0.514267										Eif3i	2.74503e-52	0.316284
Ndufa12	8.25753e-64	-0.515735										P4hb	1.69455e-94	0.315732
H2afz	1.15393e-44	-0.516265										Ndufs3	2.25107e-135	0.315222
Mrpl12	3.87103e-61	-0.518093										Prim2	7.42493e-293	0.315094
Ndufa4	4.89602e-68	-0.518153										Serpinb6a	7.88263e-180	0.314957
Rbpj	9.77796e-76	-0.518655										Mrpl39	1.18472e-262	0.314858
Atp5c1	5.33341e-64	-0.519318										Srrm1	1.93413e-133	0.314711
Nhp2	5.44029e-45	-0.521849										Spc25	0	0.314259
Cdca8	1.18905e-68	-0.52233										Psmg1	1.59117e-245	0.31425
Ndufa8	1.75983e-64	-0.522721										Pdcd1lg2	1.43331e-189	0.314228
Mdh1	9.52217e-51	-0.52294										Mrpl23	1.73123e-111	0.314114
Unc119	2.75711e-81	-0.524486										Mpdu1	7.70554e-239	0.313943
Smdt1	3.34906e-55	-0.524653										Abcf1	1.24581e-216	0.313724
Bcl7c	4.56794e-79	-0.524723										Cks2	3.36472e-89	0.313604
Ezh2	1.85266e-79	-0.524754										Prkcsh	3.84597e-220	0.313403
Smim3	2.19695e-76	-0.524784										Kifc1	0	0.313152
Arhgdib	1.35871e-65	-0.524994										Srpr	9.30898e-177	0.312764
Wdr1	4.37081e-61	-0.525										Mrps11	3.84199e-239	0.312405
Dtymk	1.32921e-74	-0.525757										Nsun2	2.29411e-200	0.312267
Tmem50a	1.95705e-53	-0.526722										Umps	1.03944e-254	0.311532
Cst7	2.5599e-51	-0.526826										Gldc	7.0036e-200	0.3115
Cdk1	1.76664e-69	-0.527376										Thap12	6.04266e-204	0.311153
Mrps33	6.35238e-67	-0.52781										Mif4gd	1.15222e-192	0.311083
Trir	3.73491e-61	-0.528555										1700037H04Rik	4.90526e-227	0.311029
Ppia	6.87175e-105	-0.528665										Mcts1	3.82042e-215	0.309996
Pebp1	2.23047e-54	-0.528692										Snx5	3.36173e-176	0.309527
Ube2n	1.9871e-69	-0.529816										Aaas	3.41199e-292	0.30922
Actr3	4.91534e-56	-0.530331										Eno1b	3.5866e-248	0.309073
Ppp4c	1.96255e-65	-0.532287										Psme2	1.06972e-54	0.308849
Hnrnpab	2.79865e-47	-0.532788										Mybl2	0	0.308768
Tmem167	2.8259e-64	-0.532965										1110004F10Rik	1.28807e-190	0.308765
Psmd8	3.56857e-62	-0.533189										Fdx2	5.18694e-190	0.308706
Ap2m1	4.06371e-69	-0.53612										Stx11	1.07599e-207	0.308583
Atp5g1	2.04911e-50	-0.537816										Chaf1b	7.28278e-266	0.308155
Uqcrb	7.2508e-58	-0.53794										Hist1h1c	1.15915e-190	0.307411
Ccdc50	3.2354e-86	-0.538521										E2f1	1.21889e-241	0.307154
Hprt	5.12698e-64	-0.538792										Rps6	1.54026e-68	0.30715
H2-K1	3.11322e-88	-0.539448										Clns1a	1.21621e-208	0.306639
Mrps36	5.45683e-70	-0.540374										Cdca7	7.58831e-249	0.306345
2023-09-07	2.07089e-61	-0.541611										Gpx4	1.07151e-59	0.306242
Anapc11	2.99264e-61	-0.541778										Derl2	8.61307e-242	0.306017
Psmd13	4.81741e-77	-0.545754										Prelid2	4.37666e-213	0.305978
Hif1a	3.5146e-62	-0.545859										Marcksl1	2.87336e-148	0.305793
Mcm6	3.85731e-67	-0.547215										Rdx	2.23149e-215	0.305352
Psmb4	3.28705e-63	-0.547318										Ak6	1.62808e-234	0.305318
Phlda1	4.98985e-62	-0.5474										Slc35b1	4.02673e-207	0.304991
Tuba1b	9.68005e-32	-0.547842										Sapcd2	6.24797e-298	0.304558
Ndufc1	2.52009e-71	-0.548463										Pycr2	2.13663e-232	0.304552
Klrd1	1.34056e-34	-0.551196										Snrnp70	1.81427e-113	0.304431
Lpxn	1.8293e-62	-0.55148										Rnf126	1.49633e-217	0.304358
Ostc	1.95148e-60	-0.55237										Ap1m1	4.86727e-219	0.304326
Esd	2.04759e-68	-0.554156										Pole3	2.57803e-262	0.303994
Tspo	8.29119e-60	-0.554209										Zfp367	1.37478e-280	0.303892
Atp6v0e	1.91134e-66	-0.556637										Mybbp1a	3.86764e-179	0.303695
Gadd45b	2.83668e-65	-0.556758										Atp6v0e	1.23405e-74	0.303546
Psma5	1.32163e-66	-0.557407										Ssbp1	2.4297e-171	0.302718
Atp5d	1.10595e-93	-0.557549										Tmbim4	1.53786e-193	0.302658
Psma2	5.28976e-63	-0.558698										Dmac1	1.0487e-212	0.302289
Ech1	5.25137e-77	-0.558716										Gcat	1.56378e-268	0.30219
Zyx	2.73636e-60	-0.560368										Rpl14	2.74993e-65	0.302127
H2afx	3.04285e-35	-0.560663										Dera	1.04196e-200	0.301932
H2-D1	2.35408e-97	-0.560796										Nsmce4a	8.68568e-175	0.301583
Tkt	2.93895e-56	-0.562448										AI506816	1.47372e-191	0.301502
Smap1	2.26635e-66	-0.563455										Casp8ap2	1.42149e-251	0.301118
Lamtor4	2.53993e-89	-0.565044										Ddx1	2.97565e-260	0.300851
Cd8b1	3.7692e-52	-0.568916										Mapre1	1.60291e-130	0.300774
Mdh2	1.04278e-59	-0.569355										Bax	1.38263e-87	0.300305
Mrpl33	4.70322e-65	-0.57069										Brk1	3.35167e-115	0.300241
Ndufs5	2.24782e-76	-0.570943										Pola2	1.0614e-244	0.2999
Cox8a	2.56668e-136	-0.572362										Rad50	5.60484e-268	0.299835
Cfl1	2.12193e-118	-0.573278										Mars	6.69001e-256	0.299566
Sem1	4.18826e-73	-0.573347										Rae1	2.27911e-237	0.299297
Ube2l3	1.55195e-65	-0.573422										Znhit1	7.20836e-229	0.298659
Cisd1	1.21467e-87	-0.57407										Rnf5	1.79739e-231	0.298077
Cdk4	2.00406e-65	-0.574142										Nfu1	5.40059e-215	0.297665
Swi5	5.39721e-58	-0.574216										Zranb2	1.03119e-207	0.297657
Cox6c	1.77221e-82	-0.575027										Rap2a	1.09486e-185	0.296777
Ndufa13	2.68151e-80	-0.576145										1190007I07Rik	3.18144e-216	0.296644
Stat3	4.83026e-54	-0.579251										Syncrip	5.48323e-177	0.296607
Casp3	4.71029e-86	-0.579393										Adap1	3.93352e-242	0.296295
Mrpl54	1.11682e-82	-0.584639										Ncf4	1.08666e-185	0.295333
Irf8	8.90688e-64	-0.585089										Otub1	2.68553e-231	0.294964
Sri	1.02277e-62	-0.588173										Eftud2	1.22884e-236	0.294736
Efhd2	4.68089e-72	-0.588339										Trip13	0	0.294679
1810037I17Rik	8.41264e-61	-0.591043										Cdk2ap1	3.44708e-241	0.294331
Hnrnpa3	7.23265e-64	-0.592027										Lrr1	0	0.294162
Pycard	8.22832e-80	-0.593124										Cope	8.34842e-105	0.294106
Ctla2a	4.05498e-28	-0.593508										Apip	9.68042e-246	0.293923
Tmem258	3.08052e-66	-0.596793										Gtf2e2	7.87003e-246	0.293743
H2-Q7	9.07713e-55	-0.598701										Myg1	6.95168e-247	0.293324
Ost4	2.85352e-69	-0.600026										Sar1b	1.31147e-188	0.292908
Dctpp1	9.34254e-78	-0.600668										Magoh	5.62193e-109	0.292857
Tnfsf11	2.61069e-57	-0.600702										Tmem238	1.3129e-227	0.292685
Dusp14	8.53876e-74	-0.604457										Dnajc8	2.04817e-181	0.292516
Ccnb2	2.40885e-76	-0.604858										Med11	1.40668e-202	0.292185
Gstp3	9.3003e-77	-0.605962										Lamtor1	5.82063e-199	0.29207
Cap1	1.42607e-74	-0.607505										Psmg2	2.52754e-245	0.291757
Arf5	4.22182e-84	-0.608546										Ppie	9.86159e-208	0.291047
Psmb8	1.27255e-82	-0.609293										Polr2h	1.44616e-227	0.290469
Mrpl20	1.22403e-72	-0.612159										Gnb1	8.08436e-76	0.289797
Arhgdia	7.78134e-69	-0.612169										Mrpl2	8.14007e-214	0.289576
Cd9	3.73751e-78	-0.612647										A430005L14Rik	6.70927e-266	0.289228
Pomp	6.98275e-72	-0.613015										Ndufa13	1.19735e-48	0.288983
Glrx	1.71357e-69	-0.613441										Usp14	8.60552e-250	0.288685
Rwdd1	1.94913e-68	-0.613947										Sdr39u1	2.5945e-240	0.288565
Mlf2	1.23796e-77	-0.614123										Naxe	2.18947e-205	0.288419
Itgav	3.1536e-88	-0.614871										Naa50	1.01092e-206	0.287987
Ndufa11	6.31161e-75	-0.615793										Dhcr24	2.19543e-240	0.287845
Gnb2	5.52272e-71	-0.618313										Gnpnat1	8.74281e-213	0.287447
Rrm2	5.79928e-70	-0.619433										Sh3bgrl	1.92197e-194	0.287329
Cotl1	3.61554e-65	-0.620792										Traf1	3.28572e-125	0.287295
Ndufb6	1.3304e-68	-0.621225										Dcun1d5	1.36659e-115	0.286933
Rbm3	4.23862e-116	-0.622993										Malsu1	1.40687e-208	0.286853
Cox6a1	1.61825e-70	-0.624123										Emd	4.24984e-150	0.286767
Hsp90b1	2.45794e-56	-0.624544										Sugt1	9.76802e-144	0.286334
Hnrnpa2b1	2.64238e-110	-0.628583										Ckap2l	7.59065e-293	0.28616
Eif1ax	1.98474e-76	-0.629713										Mrps18b	3.41569e-236	0.285297
Cox7c	4.97975e-79	-0.631537										Rcc2	2.56099e-198	0.285292
Hilpda	2.71565e-64	-0.632886										Nenf	1.44245e-211	0.28508
Ndufv2	2.30058e-81	-0.635092										Bcat1	3.27058e-261	0.284745
Tmem14c	1.95355e-74	-0.636076										Taf12	1.67541e-234	0.28448
Rbx1	4.73252e-71	-0.636668										Nuf2	2.09916e-304	0.284412
Atp5j2	5.2057e-86	-0.637104										Snu13	1.1909e-55	0.284331
Gm19585	4.46625e-68	-0.637898										Glrx2	2.53865e-201	0.283865
Rac2	1.48911e-108	-0.638426										Igfbp7	1.26164e-119	0.283498
Tagln2	3.86512e-69	-0.639325										Lyrm9	2.66799e-243	0.283236
Tyms	8.75574e-87	-0.640348										Gng2	1.36916e-158	0.282896
Uqcrq	3.4315e-76	-0.641298										Pdk3	6.51234e-223	0.282864
Fasl	1.80329e-55	-0.641942										Abce1	4.33457e-210	0.282121
Ssr2	1.25785e-81	-0.643691										Gfer	4.2875e-224	0.282096
Prdx2	3.43794e-70	-0.643842										Uqcrc2	1.87667e-127	0.281821
Ndufb9	1.97498e-76	-0.644575										Atad5	8.59716e-275	0.281588
Smc2	7.12464e-77	-0.644705										Myo1g	2.55367e-199	0.281438
Plscr1	3.86599e-97	-0.646541										Ahsa1	5.77162e-175	0.28125
Eea1	1.83828e-92	-0.647711										Pnkd	9.9036e-212	0.281235
Tecr	5.63992e-83	-0.650866										Mrps25	7.9355e-239	0.280806
Atp5f1	1.97044e-77	-0.651558										Ndufa7	2.2454e-51	0.280478
Anxa6	4.23949e-76	-0.65434										Zc3h15	8.76848e-123	0.280278
Cycs	2.1231e-64	-0.65652										Ctcf	5.52584e-168	0.280263
Mrps21	6.0417e-86	-0.656711										Uba1	2.42443e-176	0.27912
Vps29	1.45781e-88	-0.658965										Spn	1.06215e-215	0.279034
Ap2s1	5.3884e-90	-0.662032										Trappc4	1.07416e-167	0.278857
Psmb5	1.40123e-73	-0.662299										Atad2	3.0686e-199	0.27869
Ctsd	2.53675e-64	-0.663012										Myl6	8.67472e-58	0.278501
Sec11c	2.62838e-75	-0.664555										Timm17b	4.13623e-153	0.278415
Cmtm7	1.35988e-68	-0.665791										Ppp1r7	2.03655e-248	0.27838
Dynlrb1	1.52143e-89	-0.666494										Gmds	1.19618e-228	0.278182
Top2a	4.12886e-70	-0.668293										Apoo	1.52679e-274	0.278081
Ly6a	7.06097e-42	-0.669352										Pimreg	3.08435e-273	0.277637
Ube2m	2.45927e-83	-0.669935										Fam92a	6.26463e-218	0.277306
Ndufab1	2.88631e-72	-0.672044										Cenph	2.13507e-278	0.276618
Acot7	6.84835e-105	-0.675647										Bak1	1.72192e-210	0.276617
Snrpe	9.32767e-92	-0.676882										Psph	2.90577e-195	0.276552
Itgb2	6.13514e-82	-0.67756										Tspan31	3.93667e-195	0.275839
Csnk2b	3.63962e-83	-0.677632										Noc2l	9.34787e-188	0.275791
Tgfb1	1.08833e-77	-0.679041										Nup43	3.57042e-293	0.275504
Atp5j	5.9736e-88	-0.680316										Eif2s2	7.08395e-106	0.275435
Ahnak	9.83962e-64	-0.688767										Atp5a1	5.93057e-48	0.275434
Cox7a2	3.43701e-89	-0.691813										Prxl2a	2.69403e-214	0.275395
Sdhb	4.18094e-82	-0.692409										Rtca	2.28387e-222	0.274828
Eno1	4.02656e-71	-0.694287										9130401M01Rik	2.38169e-237	0.274475
Ctsb	1.02798e-82	-0.695619										Nabp2	5.26463e-202	0.274145
Ndufc2	1.44382e-79	-0.696257										Slc25a4	1.32223e-176	0.274088
Mrps6	1.9401e-79	-0.697895										Thrap3	1.24927e-187	0.273863
Cd3g	1.91765e-107	-0.699347										Tmem173	4.18919e-192	0.273444
Bsg	1.75434e-80	-0.70137										Mtx1	1.50217e-253	0.273293
Cdc42	1.12967e-104	-0.702										Park7	1.01082e-62	0.27314
Cd2	1.74538e-82	-0.706559										Actl6a	2.8272e-214	0.272744
Sumo2	1.71025e-97	-0.709578										Bola1	2.20321e-230	0.27215
Cd74	1.97614e-56	-0.714333										Cd200	4.10226e-131	0.271462
Selenoh	2.55141e-61	-0.715186										Acsl5	6.76722e-194	0.271189
Elob	1.0762e-114	-0.716085										Nmral1	1.1418e-226	0.270961
Psmb3	1.37803e-93	-0.717703										Rsl1d1	7.6004e-141	0.270898
Alyref	1.10635e-69	-0.718794										Cnih1	2.21747e-192	0.27032
Edf1	8.55588e-100	-0.723913										Gng10	1.60475e-133	0.269557
Psmb6	9.87307e-84	-0.723928										Cfdp1	1.55361e-192	0.269205
Hist1h1e	1.51543e-57	-0.728827										Srsf11	1.24979e-106	0.269113
Cd48	6.70136e-93	-0.728842										Mpv17l2	2.73637e-217	0.269088
Gdi2	7.36194e-84	-0.729431										C1d	4.03771e-200	0.26888
Arl6ip1	7.17044e-61	-0.732761										Cad	2.60761e-245	0.268588
Coro1a	2.77912e-138	-0.733082										Cox4i1	4.83545e-58	0.26845
Thy1	3.10304e-93	-0.735542										Tomm7	5.4391e-53	0.26841
Sh2d2a	1.6046e-87	-0.742743										Rdm1	4.13785e-185	0.268015
Areg	4.60933e-42	-0.742908										Thyn1	2.79881e-211	0.267954
Ifi27l2a	2.09593e-19	-0.743121										Brix1	6.3156e-192	0.267679
Uqcr10	1.57438e-85	-0.744586										Lrwd1	6.01716e-227	0.267661
Ranbp1	1.53196e-58	-0.747648										Noc4l	2.55237e-225	0.267512
Prf1	1.99504e-68	-0.749392										Surf4	3.54413e-169	0.267306
Pgam1	3.89782e-71	-0.749585										1110038B12Rik	5.29903e-96	0.267193
Cish	4.1874e-92	-0.749913										Emc7	9.82333e-161	0.267067
Hopx	7.02955e-84	-0.753307										Cdc42	2.1642e-47	0.267019
Cst3	2.52466e-67	-0.755028										Hist1h2bm	2.67121e-261	0.266672
Dusp4	9.19531e-110	-0.756225										Fdft1	1.23355e-226	0.266271
Anp32b	7.99657e-77	-0.756682										BC004004	6.41331e-197	0.266263
Map2k3	4.84588e-97	-0.761097										Pold1	4.37369e-242	0.266136
Cox6b1	6.80483e-118	-0.764108										Mrps26	7.3442e-191	0.266113
Rps27l	9.02616e-76	-0.766219										Selenof	9.22925e-69	0.266098
Ywhah	1.46149e-93	-0.767628										Mrpl10	3.94696e-230	0.266059
Icos	6.6293e-87	-0.775056										Srrt	3.40197e-217	0.266
Ppib	4.97198e-110	-0.775195										Txndc9	7.46933e-194	0.265847
Hist1h1b	1.68723e-66	-0.775613										Elovl1	6.59808e-204	0.265727
Ndufb8	6.1137e-95	-0.777082										Hirip3	5.74764e-265	0.265713
Plp2	6.44157e-105	-0.777652										Glipr1	6.51171e-179	0.265658
Ppp1ca	1.57482e-109	-0.777713										Mad2l2	7.02102e-221	0.265635
Pkm	7.14863e-98	-0.779501										Eif3d	6.45046e-123	0.265594
Rilpl2	1.47887e-90	-0.77996										Tomm70a	1.24658e-181	0.265586
Hmgb1	8.70573e-85	-0.786453										Bnip2	6.0614e-191	0.265492
Capzb	6.11724e-113	-0.786535										Atp5l	1.40084e-49	0.26532
Psma4	1.21241e-104	-0.786846										Fmc1	5.38444e-193	0.264578
Etfb	1.0928e-109	-0.788342										Cfap20	4.07966e-206	0.264091
Hint1	4.88021e-107	-0.788678										Fcf1	5.85861e-187	0.264003
Rora	5.17622e-88	-0.790744										Suv39h1	1.69463e-270	0.263462
Nap1l1	1.59764e-83	-0.796199										Timm22	7.05931e-226	0.262637
Cox5b	1.76232e-137	-0.802935										Ddx56	1.04076e-253	0.262605
Psmb9	6.13902e-98	-0.803682										Anp32a	2.13476e-95	0.262364
Lsp1	2.19537e-92	-0.804439										Mrpl43	5.66809e-164	0.261991
Arpc4	7.33211e-109	-0.805668										Carnmt1	4.57957e-172	0.261654
Atpif1	9.51035e-106	-0.810141										Gtpbp4	2.71634e-175	0.261651
Pgk1	7.68256e-77	-0.818974										Mms22l	1.47584e-250	0.26159
Calm3	4.88094e-105	-0.819947										Calm1	8.76185e-61	0.261559
Mif	2.63163e-68	-0.820904										Cops5	2.34231e-204	0.261247
Myl6	1.48007e-181	-0.822144										Pcmt1	1.05284e-165	0.26101
Banf1	1.10153e-80	-0.826265										Eif3m	1.51091e-94	0.26086
Ms4a4b	1.37078e-114	-0.827148										Hmgcr	1.65459e-207	0.260848
Cox5a	1.92846e-118	-0.831685										Hnrnpl	2.81097e-57	0.260684
Hmgn2	3.3415e-61	-0.833501										Cops3	5.04208e-225	0.26057
Hist1h2ae	2.77644e-67	-0.83538										Trmt6	5.55712e-231	0.260405
Ndufb7	1.98881e-108	-0.844842										Ccdc58	9.52533e-214	0.259654
Ctla4	3.5703e-118	-0.848182										Ptpmt1	4.16527e-216	0.259652
Prr13	1.99456e-126	-0.850755										Eef1d	1.48915e-44	0.259502
Gapdh	2.19177e-124	-0.852186										Cetn3	6.76504e-200	0.259068
Ldha	2.19904e-116	-0.857501										Spag7	1.90428e-211	0.258451
Fam162a	1.13283e-100	-0.863875										Wdr61	1.37766e-208	0.257956
Nr4a2	1.45798e-100	-0.865269										Naa20	8.88009e-173	0.257949
S100a13	2.73637e-116	-0.874168										Aunip	1.31768e-305	0.257873
Klrk1	1.34418e-122	-0.87633										Gpd2	3.97114e-206	0.25757
Vamp8	1.08014e-108	-0.881042										Cse1l	4.86686e-244	0.257537
Arpc5	1.84782e-119	-0.892351										Commd2	2.20394e-215	0.257122
Ostf1	1.53241e-137	-0.90057										Guk1	2.24723e-161	0.2571
Sdf4	4.39008e-75	-0.906812										Arf5	9.68413e-40	0.25697
Mt1	7.58189e-77	-0.907637										Pold3	7.31241e-242	0.256951
Dbi	4.81182e-97	-0.914941										Sdhc	5.86896e-206	0.256274
Ucp2	2.95004e-118	-0.918261										Ankrd39	5.31781e-216	0.256242
Cd160	4.31543e-117	-0.920409										Gipc1	7.88743e-226	0.255711
Emp3	7.56344e-112	-0.927497										Nudt2	2.42729e-233	0.255511
Myl12a	7.70451e-181	-0.930886										Cdca2	2.30561e-249	0.255241
Cd82	1.06975e-118	-0.941969										Ucp2	5.96536e-48	0.255061
Clic1	3.05583e-152	-0.943043										Smn1	1.67347e-232	0.254723
Cks1b	1.20526e-88	-0.947534										Stard3nl	2.50511e-210	0.254618
Cd8a	1.09506e-111	-0.973234										Nfyb	9.68489e-200	0.254322
Cxcr6	1.64067e-113	-0.97326										Zmynd19	2.36517e-201	0.254146
Tnfrsf18	4.52756e-108	-0.980223										Impa1	1.8519e-212	0.253906
Atp5g3	4.76281e-152	-0.980347										Ola1	5.87663e-138	0.253861
Stmn1	1.49697e-68	-0.987851										Ccnh	2.55698e-208	0.253669
Pglyrp1	2.62485e-113	-0.990767										Ppat	1.05584e-210	0.253568
Sh3bgrl3	6.03485e-180	-0.994309										Mbd3	1.53533e-157	0.253537
Serpinb9	1.56333e-111	-0.997496										St13	2.38276e-170	0.253491
Lcp1	9.22602e-143	-1.01009										Tmem126a	2.99941e-171	0.253342
Ptprcap	1.004e-145	-1.01013										Uxt	4.47353e-237	0.253292
Tmsb4x	1.26301e-289	-1.01352										Atp5e	7.54131e-44	0.252947
Tigit	3.08728e-118	-1.02093										Tamm41	5.8929e-226	0.252416
Ran	4.02014e-96	-1.02643										Mns1	1.437e-254	0.251981
Ptms	2.32092e-154	-1.03102										Strap	4.06465e-122	0.251701
Pfn1	2.06179e-286	-1.03626										Tardbp	1.74207e-189	0.251147
Prelid1	2.34087e-140	-1.04704										Pbk	1.55438e-285	0.251139
Nrn1	6.70044e-89	-1.06569										Cyp51	7.56088e-182	0.251088
Birc5	3.3768e-93	-1.06635										Slc25a17	4.68436e-176	0.250388
Reep5	2.37443e-148	-1.07048										Rars	6.25046e-222	0.250324
Ccl1	1.66733e-50	-1.08022										Smyd2	3.49374e-226	0.250323
Actg1	8.6629e-290	-1.0854										Depdc1a	2.27254e-257	0.250257
Ndfip1	4.51612e-185	-1.09452										Chtop	2.34506e-213	0.250069
Cenpa	1.23837e-106	-1.10048										Il17ra	4.81245e-06	-0.250101
Serpinb6b	8.60732e-130	-1.10411										Asap1	7.56668e-10	-0.250172
Fkbp1a	1.65959e-147	-1.10426										4921524J17Rik	8.31973e-43	-0.250548
Id2	1.24911e-140	-1.11217										Tspyl1	4.58284e-13	-0.251429
Cyba	1.16081e-187	-1.11644										Midn	3.19643e-21	-0.252201
CAAA01147332.1	9.57735e-142	-1.11778										Sik1	3.75865e-28	-0.25263
Lmnb1	3.82974e-140	-1.12083										Ptp4a1.1	6.53108e-12	-0.252905
Aldoa	2.35366e-155	-1.12915										Fam117b	1.43122e-27	-0.254405
Bcl2a1d	1.99554e-163	-1.13502										Tmem64	0.000528394	-0.254592
Crip1	2.95927e-144	-1.14069										Med10	4.08777e-35	-0.254831
Cd52	4.50236e-214	-1.15282										Tut7	5.07008e-30	-0.255849
Cox17	1.23864e-138	-1.19517										Cd3e	5.89719e-10	-0.255885
Actb	0	-1.19902										Ncor1	8.9072e-22	-0.256362
Rgs1	1.96874e-119	-1.21219										Cdkn2aip	6.98445e-27	-0.256389
Txn1	1.64128e-161	-1.21917										Clint1	2.18387e-40	-0.257004
Itgb1	2.17015e-153	-1.22049										Ppp3cc	9.74769e-33	-0.257036
Tpi1	1.42575e-118	-1.2267										Wdr26	1.2078e-27	-0.257179
Litaf	7.63661e-179	-1.23617										Fam169b	6.34123e-13	-0.258096
Ybx3	1.89879e-172	-1.23866										Retreg1	0.000142264	-0.258364
Ube2c	8.69537e-81	-1.24106										Itm2c	3.16575e-26	-0.258441
Gzmk	5.00237e-75	-1.25853										Rpl13	1.09358e-47	-0.258481
Dut	5.24047e-112	-1.26544										Ppp1r16b	1.23875e-30	-0.258551
Tnfrsf4	7.47003e-136	-1.26942										Zfp703	0.000263148	-0.258745
Hmgb2	2.87404e-101	-1.28874										Tnfrsf1b	1.06421e-26	-0.258897
Klrc1	2.17767e-170	-1.31008										Ms4a4b	0.000676586	-0.258919
Lag3	1.22334e-176	-1.33692										Arhgap31	5.9744e-07	-0.259087
S100a11	5.3052e-214	-1.37635										Ddx24	2.71235e-31	-0.259226
Vim	6.56053e-126	-1.38686										Irf9	1.46143e-06	-0.259436
Pclaf	1.85684e-102	-1.39078										Vsir	1.23734e-07	-0.259844
Capg	1.93229e-168	-1.39366										Rsbn1	5.43933e-40	-0.260919
Nkg7	5.04956e-246	-1.41254										Rplp1	8.13906e-32	-0.261736
Bcl2a1b	5.08654e-206	-1.4399										Zfp292	3.02538e-22	-0.262096
AW112010	4.8824e-211	-1.4511										Zfp644	1.27435e-31	-0.262344
Pdcd1	1.0422e-199	-1.51732										Herc4	9.72173e-18	-0.262586
Ifng	6.24355e-140	-1.56748										Myl12b	2.60833e-13	-0.262736
Gzmc	1.40406e-41	-1.63389										Birc6	6.76712e-38	-0.262749
Lgals3	1.36877e-156	-1.66508										Isg20	1.97177e-12	-0.263019
Ccl3	4.81601e-68	-1.66757										Siah2	1.83474e-32	-0.26318
S100a10	2.39656e-270	-1.68088										Mgst2	0.00443297	-0.264422
Ccl5	4.69899e-58	-1.75115										Tmem251	1.07154e-24	-0.265266
Bhlhe40	1.09434e-250	-1.7661										Elf2	5.75961e-45	-0.265763
Ccl4	2.47919e-60	-1.81234										Zbtb7a	8.75964e-36	-0.266166
Rgs16	8.33441e-209	-1.88203										Pik3cd	5.03408e-34	-0.266376
Tnfrsf9	7.33894e-189	-1.97633										Rps27a	1.72794e-56	-0.266821
Gzma	1.64387e-16	-2.01157										Pim3	1.97795e-39	-0.267229
Anxa2	8.45178e-253	-2.05055										Clp1	3.52007e-30	-0.268307
Nrgn	3.80917e-137	-2.08163										Zdhhc20	1.92002e-32	-0.269003
Xcl1	2.84296e-113	-2.12252										Kmt2c	8.57886e-05	-0.269907
S100a4	1.67099e-254	-2.39287										Trim30a	6.6858e-05	-0.271039
S100a6	4.90394e-297	-2.47747										Mafk	0.00815805	-0.271154
Lgals1	0	-2.59546										Gadd45g	1.81752e-33	-0.271324
Gzmb	2.34142e-153	-2.70755										Bin2	6.17515e-32	-0.271673
												Atp6v1e1	1.42084e-34	-0.271846
												Spata13	9.10553e-20	-0.271886
												Pag1	1.62112e-07	-0.27249
												Usp12	0.00741385	-0.273046
												Btg3	3.91093e-19	-0.274494
												Tle4	0.00112946	-0.275957
												Nop53	1.01385e-36	-0.276488
												Pnp	1.20388e-27	-0.276979
												Tent5c	3.70244e-22	-0.27763
												Flt3l	3.16686e-17	-0.278308
												mt-Nd5	0.00143824	-0.27843
												Bambi	0.000206547	-0.279102
												Nxf1	1.10607e-31	-0.280242
												Hipk1	4.96127e-24	-0.280245
												Eomes	4.48639e-05	-0.280502
												Aff1	0.00132904	-0.281471
												Tmem234	3.95825e-18	-0.281566
												Sh2b1	3.62405e-08	-0.283229
												Resf1	3.19607e-23	-0.283666
												Cdc42se2	2.35274e-33	-0.283954
												Gabarapl2	0.00865308	-0.283968
												Stk4	5.06928e-33	-0.284278
												Gsk3b	2.11727e-31	-0.284558
												Esyt2	2.18791e-11	-0.284725
												Rps23	2.36918e-63	-0.284728
												2023-03-07	1.60645e-19	-0.28544
												Camk2d	5.71228e-10	-0.286947
												Prr7	1.8329e-19	-0.288163
												Hsd11b1	6.44976e-08	-0.288225
												Klf10	7.97805e-07	-0.288229
												Mxi1	1.38561e-21	-0.288373
												2023-09-06	1.45951e-24	-0.289473
												Ankrd10	1.40053e-37	-0.28955
												Sp110	1.98602e-26	-0.289827
												Ddx6	1.06577e-27	-0.290078
												Mkrn1	8.96941e-24	-0.292055
												Ankrd44	3.57724e-26	-0.292264
												Pim2	5.58756e-09	-0.292402
												Chka	1.68022e-20	-0.292936
												Rnf19b	3.47858e-07	-0.293004
												Syf2	2.65271e-31	-0.293316
												Chd2	3.99008e-26	-0.293707
												Oga	2.28595e-25	-0.294062
												Rab6a	6.19875e-34	-0.294656
												Pkn1	4.13004e-25	-0.295259
												Tnfaip8l2	3.2505e-13	-0.296642
												Laptm4a	4.59911e-24	-0.296665
												Smg1	3.19075e-26	-0.297666
												Chd7	2.09945e-24	-0.298686
												Tnrc6c	1.85398e-17	-0.29939
												Grcc10	0.00967431	-0.299728
												Tatdn2	9.68778e-14	-0.299926
												Rybp	3.77338e-08	-0.299946
												Mfsd6	1.58782e-08	-0.300358
												Sult2b1	1.83859e-13	-0.300689
												Rpl27a	8.21806e-81	-0.301002
												Zbtb1	1.10696e-23	-0.301292
												Tapbp	4.23185e-18	-0.301907
												Rassf1	3.29297e-34	-0.302492
												Erf	1.96632e-05	-0.30308
												Rasal3	1.41699e-24	-0.303141
												Rnf2	3.97222e-08	-0.303153
												Prkcz	4.44118e-07	-0.303907
												5031425E22Rik	1.06552e-05	-0.304283
												Rps3a1	5.85225e-82	-0.30452
												Ttc14	9.02098e-27	-0.30513
												Fli1	3.36587e-25	-0.305437
												Thap3	0.000267083	-0.305699
												Nrbp1	1.65991e-22	-0.306238
												Hopx	1.20422e-05	-0.306337
												Aplp2	5.88657e-30	-0.306582
												Pdcd6ip	1.98439e-29	-0.307268
												Grina	9.21291e-27	-0.307812
												Ifnar2	6.17763e-17	-0.308006
												Vcpip1	0.00926517	-0.308026
												Rnaset2b	3.45699e-19	-0.309321
												Tnks2	5.16815e-27	-0.311471
												Etnk1	1.93031e-19	-0.311868
												Ankrd12	8.85189e-23	-0.311945
												Cggbp1	4.9977e-32	-0.31217
												Rnf145	3.20639e-14	-0.312339
												Cyth1	0.000423506	-0.313562
												Klf4	6.9077e-20	-0.314233
												Arl2bp	4.47888e-25	-0.31463
												Pten	1.73419e-27	-0.316518
												Prdm2	0.00124144	-0.316717
												Uba52	2.59991e-14	-0.317078
												Gclc	3.4255e-11	-0.317833
												Grasp	2.42349e-09	-0.319246
												Ubac2	7.41978e-26	-0.319404
												Zswim6	1.96054e-05	-0.319996
												Dusp11	4.69541e-17	-0.320233
												Cnppd1	1.12394e-23	-0.320264
												Ppm1h	1.26801e-06	-0.320311
												AB124611	8.00016e-09	-0.321056
												Prrc2c	4.28243e-05	-0.321257
												Kdm6b	2.86911e-26	-0.32177
												Bptf	1.59139e-29	-0.322576
												Rab5a	1.62128e-27	-0.32355
												Per1	4.43977e-13	-0.324265
												Nufip2	5.02017e-17	-0.324801
												Bloc1s4	1.43382e-20	-0.324803
												Ppp1r10	4.94675e-32	-0.324956
												Ctss	6.87278e-19	-0.325631
												Wac	7.52379e-26	-0.326123
												Tm6sf1	7.60192e-09	-0.326268
												Ctsa	5.02489e-19	-0.326987
												mt-Co3	5.56548e-18	-0.327318
												Eif4a2	2.61428e-24	-0.327331
												Ctla2b	9.32215e-16	-0.327656
												Fyb	1.14281e-12	-0.328293
												Sdcbp	2.0944e-17	-0.329824
												Dynll1	5.75763e-07	-0.330097
												Sec62	5.18129e-17	-0.330559
												Arl4a	1.14023e-13	-0.330704
												Nin	4.00982e-09	-0.331281
												Tax1bp1	9.5144e-08	-0.332735
												Armc7	0.0016181	-0.333066
												Camk2n1	5.21145e-09	-0.333525
												Paip2	6.57601e-08	-0.333622
												Mepce	7.17531e-07	-0.334358
												Rps20	2.85008e-41	-0.334797
												Pik3r1	2.2145e-16	-0.335637
												Otulinl	3.73918e-19	-0.335906
												Dennd4a	3.88019e-29	-0.336157
												Kif21b	3.70263e-15	-0.336896
												Atg101	6.08237e-29	-0.337355
												Ythdc1	1.01617e-19	-0.337422
												Tecpr1	0.001074	-0.337517
												Psap	3.65507e-16	-0.337915
												Pcf11	9.23095e-24	-0.338368
												Herpud2	3.31266e-17	-0.338382
												Cnot6l	2.81051e-13	-0.338664
												St3gal6	0.000125756	-0.340502
												Rb1cc1	1.23443e-09	-0.341025
												Ramac	8.50194e-24	-0.342815
												Rpl23	1.08543e-88	-0.342926
												Plk3	9.60382e-11	-0.343821
												Phf3	8.62701e-27	-0.344622
												Plekha2	2.42712e-26	-0.344758
												Prkcq	1.98096e-13	-0.345753
												Nipbl	6.53493e-24	-0.345922
												Snhg12	8.59904e-28	-0.346169
												Bcl10	4.91537e-22	-0.346199
												Rras2	5.05154e-06	-0.346299
												Pde3b	3.8729e-09	-0.347124
												Tpst2	8.40198e-23	-0.349488
												Lamp1	9.67639e-13	-0.34957
												Cd164	1.49183e-23	-0.350311
												A930005H10Rik	4.93748e-05	-0.351467
												Sesn3	4.26185e-09	-0.351614
												Gbp4	1.16175e-05	-0.352631
												Evl	2.09312e-14	-0.352682
												Tor1aip2	1.31973e-22	-0.353616
												Gimap7	5.73775e-24	-0.354922
												Irf2	1.47695e-22	-0.355223
												H2-Ke6	1.52421e-20	-0.357274
												Pld3	1.53516e-13	-0.357634
												Brd2	8.40839e-22	-0.358136
												Nfatc3	1.0029e-23	-0.358463
												Gimap8	7.71368e-05	-0.35877
												Clec2d	5.95011e-06	-0.360358
												Nsg2	2.24745e-06	-0.362585
												Crlf3	4.0397e-28	-0.362686
												Foxo1	9.32786e-16	-0.364426
												Mxd4	2.58071e-06	-0.366012
												Rpl18	1.01761e-133	-0.366282
												Gimap1	1.73671e-16	-0.366564
												Usp3	6.48049e-09	-0.367444
												Cdk17	3.34693e-12	-0.369749
												Malt1	2.08866e-10	-0.369811
												Arid4a	1.96028e-16	-0.370126
												H2-T23	5.24113e-06	-0.370432
												Crybg1	3.43561e-13	-0.374393
												Rpl37	7.7538e-95	-0.374484
												S1pr4	5.31628e-11	-0.375284
												Ccnd2	8.86521e-16	-0.375573
												Rpl8	1.39884e-98	-0.376297
												Ccnd3	1.99163e-19	-0.377548
												H2-T22	2.09012e-06	-0.377897
												Tsc22d2	1.93558e-05	-0.378427
												Sirt1	7.28309e-15	-0.378612
												Mat2a	3.0232e-21	-0.379628
												Dusp1	0.000797323	-0.379752
												Arhgap15	5.7834e-07	-0.380806
												Rnf114	2.90876e-14	-0.382045
												Klhdc2	7.80811e-30	-0.382809
												Mycbp2	8.65641e-20	-0.383028
												Heca	1.87916e-06	-0.383032
												Snx18	9.4427e-07	-0.38305
												Hectd1	1.81617e-20	-0.384035
												Tob2	8.70896e-18	-0.384671
												Gtf2b	5.49245e-08	-0.385248
												Rps5	1.29802e-101	-0.385338
												Rps9	1.72402e-124	-0.385797
												Rasgrp2	8.90527e-05	-0.386013
												Ypel5	0.00570781	-0.38753
												Tubb2a	2.74644e-14	-0.388797
												Rnf166	1.70976e-16	-0.392683
												Arap2	2.28592e-11	-0.39284
												Bnip3l	6.15377e-05	-0.394388
												Avl9	0.00637424	-0.394545
												Gm26917	3.36014e-10	-0.394713
												Ifi203	5.90987e-24	-0.396827
												Sidt2	3.3269e-07	-0.399219
												Rsbn1l	1.92956e-23	-0.399771
												Slain1	2.10096e-18	-0.399847
												Rpl36	7.36928e-101	-0.401718
												Ripor2	2.98812e-05	-0.40283
												Zfp622	2.95504e-14	-0.403503
												Ccng2	1.95235e-06	-0.403835
												Apbb1ip	1.45031e-22	-0.403979
												Ubn1	1.46974e-14	-0.40491
												mt-Co2	1.77213e-60	-0.404977
												Rpl34	6.37982e-155	-0.405608
												Ndufa6	2.6725e-18	-0.406995
												Bbc3	6.96394e-07	-0.409192
												Skil	3.64209e-17	-0.41005
												Ifi27	2.83372e-05	-0.410069
												Gtf2i	1.02371e-13	-0.410528
												Itm2b	1.16757e-25	-0.411485
												Selenow	7.76831e-16	-0.41159
												Rps19	3.85238e-54	-0.412855
												Arhgef1	1.47079e-10	-0.41416
												Rps11	6.69121e-148	-0.414243
												Arid4b	1.49574e-15	-0.414428
												Ube2j1	9.31972e-17	-0.414812
												Map1lc3a	0.000293751	-0.416361
												Taf7	2.87777e-09	-0.417128
												Fasl	1.21414e-23	-0.417715
												Rps16	5.25168e-135	-0.417934
												Rps10	5.59568e-143	-0.418448
												Maff	0.00029807	-0.419645
												Ubl3	9.88361e-13	-0.41986
												Tacc1	7.19847e-16	-0.420314
												Cdk11b	4.6404e-24	-0.421097
												Maf1	3.34177e-12	-0.421712
												Nsa2	1.13957e-09	-0.422198
												Rnf167	9.738e-05	-0.422922
												Rps3	8.28359e-153	-0.42405
												Rps4x	7.9144e-120	-0.424098
												Ss18	3.76278e-13	-0.425003
												B3gnt2	1.16465e-15	-0.42568
												Kpna4	9.39453e-09	-0.426767
												Stk38	3.11995e-12	-0.427437
												Nfil3	4.05937e-13	-0.428626
												Coq10b	1.42219e-14	-0.430582
												Oser1	3.76117e-16	-0.43152
												Cblb	1.24002e-08	-0.432222
												Lgals9	9.71328e-10	-0.432568
												Utrn	8.61948e-07	-0.434239
												Uqcrh	3.60287e-47	-0.434739
												Lat	4.69283e-11	-0.438015
												Fryl	1.27829e-06	-0.43832
												Hspa5	9.21675e-15	-0.43972
												Eef1a1	1.28458e-169	-0.439969
												Gramd1a	1.29194e-09	-0.440207
												Pabpc1	4.9666e-36	-0.440266
												Eif3f	5.7945e-66	-0.441436
												Rpl38	8.22998e-72	-0.444708
												Smpdl3a	0.00864883	-0.447824
												Ahnak	2.49445e-14	-0.448834
												Stat1	1.7209e-16	-0.449092
												Rpl39	8.62258e-109	-0.4499
												Rpl35a	1.12768e-132	-0.450677
												Inpp5d	0.000564546	-0.450848
												mt-Atp8	0.00569193	-0.456119
												Ppp1r12a	1.8144e-09	-0.458231
												Il4ra	0.000108913	-0.459904
												Prex1	0.000113395	-0.460555
												Cox7a2l	0.00584554	-0.462691
												Thada	9.91616e-05	-0.46642
												Gm26740	1.20286e-13	-0.467019
												Ldb1	1.48081e-12	-0.467415
												Ctsw	1.77466e-10	-0.469305
												Itga4	1.98229e-11	-0.469378
												Epc1	2.1095e-09	-0.470068
												Sat1	2.62341e-05	-0.470529
												Dnajb6	0.00339649	-0.471171
												4932438A13Rik	6.88816e-06	-0.474154
												Clk1	3.77964e-09	-0.475079
												H2-D1	1.81202e-68	-0.475416
												Rara	0.00229091	-0.477431
												mt-Atp6	5.97808e-79	-0.477845
												Rpl9	1.38029e-184	-0.478822
												Tprgl	9.41393e-09	-0.47973
												Rbm38	0.007233	-0.480266
												Foxp1	1.40676e-05	-0.482142
												Gimap9	1.44112e-05	-0.486906
												H3f3b	3.22692e-78	-0.487604
												B4galt1	1.14516e-05	-0.487723
												Cdc42ep3	0.00444928	-0.488225
												Snhg8	5.73875e-08	-0.48834
												Tiparp	0.000618715	-0.491339
												Macf1	2.84236e-08	-0.494676
												Irf2bp2	6.07585e-06	-0.495164
												mt-Nd4l	9.99679e-24	-0.499912
												Ppp2r5a	9.1007e-08	-0.500179
												Ube2h	0.00189359	-0.501233
												B2m	7.10788e-112	-0.502626
												Arf4	0.00448346	-0.506552
												Sidt1	0.000608058	-0.510705
												Zbp1	0.00223108	-0.511734
												Kdm5b	6.33967e-09	-0.516687
												Rps13	7.01647e-248	-0.51735
												Sp100	8.82519e-07	-0.521605
												Zfas1	0.00327085	-0.522293
												Cdkn1a	1.38525e-15	-0.52285
												Wsb1	4.59019e-09	-0.522987
												Ubb	8.47323e-122	-0.524804
												Nr3c1	3.12978e-07	-0.525045
												Ptprc	8.56552e-23	-0.529066
												H2-K1	9.02903e-92	-0.532516
												Bst2	4.99674e-12	-0.534913
												Junb	4.6999e-26	-0.537496
												Glul	4.82876e-07	-0.539098
												Hexim1	0.00810465	-0.540319
												Tgfbr2	2.77855e-05	-0.54167
												Cbx4	0.000209231	-0.545747
												Shisa5	9.05544e-38	-0.545892
												Atp11b	0.000353096	-0.545913
												Nfkbia	2.32726e-22	-0.547426
												Rps27rt	0.00358627	-0.550111
												Mknk2	0.00359496	-0.552866
												Eif1	8.73483e-138	-0.554374
												Irf7	9.11914e-06	-0.556171
												Rtp4	9.51535e-16	-0.557724
												Ugcg	0.000953782	-0.558254
												Mef2d	0.000112163	-0.558871
												Pde4d	0.00357612	-0.565378
												1700025G04Rik	3.49591e-10	-0.569909
												Klhl6	1.09399e-05	-0.577167
												Rpl21	3.61742e-206	-0.577292
												Lax1	0.00424882	-0.580765
												Pde2a	1.6502e-26	-0.589073
												Plcxd2	0.00284768	-0.592005
												Socs1	5.75935e-07	-0.592029
												Ccl4	4.11625e-28	-0.598189
												Rps15a	7.99892e-248	-0.601641
												Gm8369	0.00894964	-0.60248
												Rpl19	0	-0.605601
												Gpr132	0.00922542	-0.607098
												Txk	4.73671e-05	-0.608042
												Cytip	0.000253	-0.615237
												Selplg	7.95337e-33	-0.616988
												Prkca	0.00659532	-0.620241
												AY036118	1.13504e-07	-0.620325
												Gm11808	0.000455489	-0.620438
												Tpt1	2.6885e-245	-0.622359
												Zdhhc18	0.00535439	-0.62238
												Dnaja1	4.84615e-40	-0.624281
												Cd37	0.00717396	-0.627308
												Rps7	2.13359e-217	-0.628662
												Arl6ip5	3.60113e-06	-0.633701
												Jun	1.77641e-13	-0.63551
												Rpl37a	2.85413e-238	-0.641564
												Rps29	3.20502e-128	-0.64214
												Gbp2	0.00136338	-0.648588
												Pfdn5	7.60221e-100	-0.651213
												Rpl30	6.54179e-275	-0.652358
												Rgs1	9.45747e-06	-0.655234
												Rps21	4.07021e-130	-0.656223
												Gas5	9.08103e-44	-0.657365
												Hbp1	9.76222e-07	-0.659683
												Jak1	6.6685e-12	-0.660218
												Slc9a3r1	0.00488087	-0.662598
												Rap1b	1.46687e-37	-0.667627
												Rbm39	1.44691e-65	-0.67185
												Rps28	9.59623e-149	-0.673315
												Lef1	6.29534e-11	-0.674893
												Srgn	6.19781e-86	-0.678509
												Sell	1.3478e-31	-0.680136
												Ddx5	2.26381e-89	-0.687079
												S1pr1	6.21376e-29	-0.688863
												Rpl18a	0	-0.69789
												Sqstm1	3.75746e-30	-0.700866
												Prdx6	7.39035e-45	-0.711545
												Jmy	1.96371e-15	-0.716396
												Elf1	6.41202e-05	-0.720706
												Itgb7	1.09409e-09	-0.724772
												Ets1	0.00030676	-0.726422
												Pdcd4	1.10013e-05	-0.727849
												Elmsan1	1.39804e-10	-0.729079
												Txnip	2.43066e-05	-0.730791
												Ankrd11	0.000498165	-0.731679
												Bcl2	4.69553e-16	-0.746536
												Rabac1	7.60515e-13	-0.753407
												Rgs10	1.54453e-05	-0.753723
												Klk8	0.00228633	-0.762132
												Epsti1	0.000147588	-0.768047
												Irf2bpl	0.000146639	-0.772386
												Mcl1	3.97545e-36	-0.773241
												Frat2	1.60325e-18	-0.782506
												Igtp	0.00160235	-0.782755
												Acp5	7.45721e-05	-0.787364
												Neurl3	0.000894337	-0.788661
												Klf13	1.60136e-05	-0.798662
												Fau	0	-0.804326
												Zc3hav1	0.00461119	-0.808362
												Fam107b	1.34396e-15	-0.813041
												Fth1	2.31472e-171	-0.81725
												mt-Co1	2.80996e-217	-0.817759
												Nrarp	7.93661e-16	-0.827697
												Ifi27l2a	3.6953e-05	-0.828648
												Ier5	8.34966e-08	-0.830822
												Nsd3	3.85948e-05	-0.843207
												Id3	8.86162e-13	-0.85116
												Fam241a	7.25563e-12	-0.85377
												Prkch	8.59068e-06	-0.856496
												Npc2	5.12486e-27	-0.857171
												Fos	0.00419192	-0.862925
												2410006H16Rik	3.03344e-55	-0.864236
												Map1lc3b	7.81498e-47	-0.865563
												Dnajb1	0.000100624	-0.869582
												Ppp1r15a	0.000772575	-0.877286
												Pde7a	0.00193398	-0.878248
												Tgif1	5.91848e-12	-0.880847
												Dusp5	2.77969e-09	-0.888859
												Gm42418	3.31573e-105	-0.902069
												Arl4c	1.35734e-14	-0.902984
												Ssh2	2.5209e-12	-0.906373
												Gimap5	8.38936e-10	-0.918196
												Tcf7	4.84518e-22	-0.920633
												Rnf138	1.67049e-09	-0.92075
												Cited2	1.15098e-09	-0.921345
												Ifrd1	2.00723e-34	-0.933125
												Nfkbid	0.00185905	-0.934781
												Laptm5	7.6336e-115	-0.936489
												Egr1	3.55832e-05	-0.941411
												Samhd1	0.00277139	-0.95326
												Ftl1	1.05429e-190	-0.957818
												Ptpn18	5.05314e-177	-0.977257
												Il7r	2.38803e-11	-0.980845
												Klf3	1.82557e-42	-0.983866
												Tob1	1.74159e-16	-0.999061
												Rps24	0	-1.01144
												Ifi47	2.20609e-05	-1.02536
												Tcp11l2	1.95517e-60	-1.02938
												Tnfaip3	1.63299e-54	-1.04642
												Pmepa1	8.63631e-20	-1.06391
												Irf1	6.10791e-09	-1.0686
												Stk17b	1.43269e-59	-1.08262
												Cd69	8.70336e-14	-1.09426
												Ctla2a	2.98461e-12	-1.10113
												Cebpb	2.96646e-14	-1.11749
												Ier2	4.49877e-71	-1.12267
												Ypel3	1.98389e-40	-1.12637
												Btg2	8.83224e-24	-1.13133
												Tsc22d3	7.32883e-19	-1.13612
												Ubc	4.39544e-185	-1.1589
												Zfp36l1	1.27163e-25	-1.16072
												Lars2	4.6444e-86	-1.18195
												Socs3	2.4503e-27	-1.19915
												Gimap3	7.31666e-37	-1.209
												Gna13	2.63304e-47	-1.21225
												Gzma	1.02419e-08	-1.23067
												Gimap6	4.44938e-37	-1.23285
												Saraf	1.50396e-107	-1.27799
												Gramd3	5.83895e-69	-1.29458
												Cd7	7.26475e-53	-1.31676
												Smad7	6.23495e-95	-1.32874
												Ifngr1	1.7534e-84	-1.38416
												Zfp36	1.97403e-41	-1.44668
												Rps27	0	-1.52414
												Zfp36l2	1.03485e-95	-1.52805
												Dusp2	3.28518e-191	-1.54823
												Malat1	3.82711e-241	-1.55192
												Emb	9.74393e-126	-1.55714
												Pnrc1	1.03076e-290	-1.5955
												Hcst	6.39171e-183	-1.63148
												Vps37b	1.41737e-169	-1.67091
												Btg1	1.33939e-225	-1.78001
												Ly6c2	5.11985e-88	-1.78593
												Klf2	5.36015e-132	-2.70977
												Ccl5	2.46898e-154	-3.14359
