# Supplementary material for: The identification of effective tumor-suppressing neoantigens using a tumor-reactive TIL TCR-pMHC ternary complex
Source: Exp Mol Med. 2024 Jun 12;56(6):1461–71. doi: 10.1038/s12276-024-01259-2 (PMC11263684; doi:10.1038/s12276-024-01259-2)
Supplement: Supplementary file 4 — Supplementary Table 10 [file 12276_2024_1259_MOESM4_ESM.xlsx]

## Sheet: Sheet1
Naive CD8 T cell				Memory CD8 T cell				Effector CD8 T cell				Stem-like CD8 T cell				Precursor exhausted CD8 T cell				Terminally exhausted CD8 T cell				Proliferating CD8 T cell				Helper CD4 T cell				Exhausted cytotoxic CD4 T cell				Terminally exhausted CD4 T cell				γδ-like T cell				NK-like T cell				CD8 ISG+ T cell
Gene	p_val	avg_log2FC		Gene	p_val	avg_log2FC		Gene	p_val	avg_log2FC		Gene	p_val	avg_log2FC		Gene	p_val	avg_log2FC		Gene	p_val	avg_log2FC		Gene	p_val	avg_log2FC		Gene	p_val	avg_log2FC		Gene	p_val	avg_log2FC		Gene	p_val	avg_log2FC		Gene	p_val	avg_log2FC		Gene	p_val	avg_log2FC		Gene	p_val
Igfbp4	0	1.89087		Gzmm	1.01887e-246	0.798868		Gzma	0	4.8703		Itgb1	2.49309e-21	0.847835		S100a6	0	2.67875		Gzmf	2.94622e-79	2.75472		Dct	3.87243e-249	3.08813		Kdm6b	3.03274e-65	2.62934		Cd74	9.19195e-295	5.47494		Cd4	0	3.11742		Areg	4.12098e-111	4.49141		Klra7	5.04627e-299	1.78347		Isg15	6.17759e-78
Ccr7	0	1.21892		Itm2a	2.71867e-249	0.796233		Ccl5	6.75042e-183	3.47268		Trbv12-2	1.12035e-06	0.815365		Gzmb	0	2.65652		Gzmb	2.27666e-178	2.65117		Stmn1	6.06359e-262	2.73654		Bhlhe40	1.2078e-65	2.30099		Cxcl2	6.4669e-229	5.22533		Areg	8.47128e-200	2.84644		Trdc	0	3.78045		Xcl1	7.77253e-129	1.72473		Ifit1	1.48574e-174
Lef1	0	1.05703		Ly6c2	3.68178e-229	0.75549		Gzmk	6.494e-295	2.44507		Id3	4.20583e-63	0.801935		Mt1	0	2.57122		Mt1	9.00255e-140	2.23107		Hist1h2ap	1.4713e-99	2.71051		Nr4a3	3.11722e-73	2.26646		H2-Aa	0	4.68338		Ccl3	3.0523e-76	2.83759		Bcl2a1b	9.08144e-25	3.24653		Cd7	6.88601e-46	1.62886		Ifit3	2.83315e-185
Tsc22d3	5.65923e-283	1.00942		Ifitm10	7.26329e-264	0.727008		Klrg1	0	2.34149		Xcl1	1.01189e-18	0.676232		Lgals3	0	2.35439		Tnfrsf9	4.04157e-163	2.20004		Hmgb2	1.23435e-83	2.68743		Lmna	5.4486e-59	2.26039		H2-Eb1	0	4.46628		Ly6a	3.53616e-121	2.71099		Il17a	0	3.20176		Fcer1g	8.13513e-138	1.5422		Rsad2	9.06491e-160
Rgcc	0	0.999494		Sidt1	4.16866e-148	0.569126		Ccl4	4.96397e-121	2.2651		Izumo1r	4.17291e-71	0.625616		Ccl5	1.0351e-250	2.3012		Gzmc	1.33656e-74	2.19734		Pclaf	0	2.65713		Nr4a1	3.52759e-22	2.1876		Cst3	3.65301e-44	4.37563		Icos	6.31828e-150	2.68569		Rgs2	6.69609e-26	3.06705		Ikzf2	4.34418e-113	1.32464		Ifi27l2a	2.46996e-28
Dapl1	3.15388e-228	0.987053		Bcl2	9.62637e-135	0.549335		Lgals1	7.55521e-128	2.22523		Smc4	2.23462e-32	0.613355		S100a4	0	2.09463		S100a6	2.18776e-120	2.19467		Hist1h2ae	5.2671e-201	2.48451		Rora	2.1921e-59	2.16772		H2-Ab1	0	4.25022		Lag3	1.94645e-206	2.64803		Fosb	1.1376e-07	3.04486		Cd160	1.27512e-62	1.15527		Bst2	4.16366e-24
Fam241a	0	0.986337		Cxcr3	1.08059e-213	0.533453		Cx3cr1	0	2.20203		Myb	1.78451e-94	0.603464		Plac8	6.70362e-122	1.96345		Ccl4	1.77489e-50	2.18148		Gpnmb	9.6628e-216	2.40547		Bcl2a1b	5.37998e-39	2.13023		Lyz2	0	3.50122		Sdf4	3.18725e-99	2.60494		Odc1	2.50398e-20	3.01691		Klra6	8.71093e-287	1.11521		Irf7	2.14539e-50
Klf2	0	0.975088		1700025G04Rik	5.08918e-200	0.517044		Klrc1	2.9302e-182	2.07771		Slamf6	9.6616e-47	0.582094		Id2	2.59156e-222	1.8905		S100a4	3.40143e-152	2.15168		Ptgds	4.17642e-301	2.24847		Icos	2.34088e-40	2.11421		S100a8	1.98635e-170	3.39409		Id2	1.76133e-99	2.60143		Nr4a3	3.36913e-62	3.01307		Ctla2a	1.2187e-34	1.01497		Cmpk2	2.499e-151
Jun	1.43649e-193	0.854923		Ms4a4c	1.10235e-144	0.505572		S1pr5	0	1.95016		Trbv3	1.64442e-05	0.580484		Lgals1	7.91357e-216	1.83529		Lag3	5.15066e-158	2.10848		Pmel	6.0953e-253	2.13972		Cdkn1a	8.11608e-73	2.08676		Tyrobp	0	3.31904		Ifng	1.48967e-80	2.58332		Furin	6.32431e-75	2.99148		Klre1	1.45269e-98	0.97706		Lars2	0.00501239
Rflnb	8.25365e-237	0.842882		Ctsw	2.60639e-127	0.496295		Klrk1	1.2379e-213	1.92047		Cxcr3	6.19056e-23	0.491053		Lag3	0	1.77254		Ccl5	1.69829e-55	2.06099		Lgals1	1.23229e-75	2.09253		Rgs1	7.02962e-27	1.99531		Ifitm3	1.25739e-259	3.24182		Ctla4	7.1231e-185	2.51684		Cd163l1	2.45371e-235	2.92965		Klra1	1.73726e-254	0.960852		Gbp6	4.42992e-50
Fos	1.56794e-171	0.784449		Fcgrt	5.17298e-138	0.494696		Itgb1	2.3047e-88	1.7348		Sh2d1a	3.82674e-24	0.477151		Mt2	2.24658e-227	1.75918		Rgs16	1.53541e-162	1.93595		Cd63	4.288e-178	2.06142		Hif1a	4.21805e-36	1.98317		Fcer1g	0	3.17946		S100a4	6.34958e-136	2.47699		Rgs1	3.7194e-26	2.92158		Il2rb	9.70226e-41	0.900502		Igtp	1.1007e-33
Ramp1	1.05503e-240	0.700194		Bbc3	2.456e-144	0.483299		Ahnak	2.86684e-113	1.7319		Ms4a4b	8.63018e-42	0.443982		Rgs16	4.15241e-222	1.74894		Irf8	2.23964e-104	1.85365		Ube2c	0	2.04839		Crem	5.51106e-51	1.95303		Fth1	3.71829e-49	3.15032		Anxa2	1.49932e-136	2.43789		Cstb	7.11572e-21	2.73595		Trgv2	1.72023e-264	0.895675		Rnf213	4.15682e-31
Ccr9	9.16596e-248	0.654177		Il7r	3.36035e-106	0.465941		S100a10	1.1917e-106	1.72176		Crtam	1.14292e-40	0.430354		Ctla2a	5.27548e-187	1.70878		Ccl3	2.2448e-114	1.84611		Top2a	0	2.02011		Nr4a2	8.01585e-25	1.95137		Slpi	7.36914e-95	3.11954		Tnfrsf9	1.19411e-155	2.43321		Bcl2a1d	6.83139e-52	2.72673		Gem	3.7074e-43	0.883056		Rtp4	1.71955e-68
Tagap	1.24459e-134	0.64028		Rpl29	8.78702e-253	0.462197		Itga4	6.57017e-86	1.64191		Clec2d	7.35394e-28	0.42658		Ifitm1	5.71972e-66	1.6591		Cox17	3.29787e-60	1.8232		Tyrp1	1.0147e-305	2.00276		Ifng	1.07876e-14	1.94075		Il1b	0	3.06331		Maf	1.40257e-223	2.41163		Kdm6b	6.7586e-42	2.72336		Klrd1	6.77576e-30	0.876367		Parp14	1.24124e-30
Tubb5	2.79915e-241	0.63723		Rps5	6.46801e-246	0.461536		Zeb2	0	1.62952		S100a10	2.27421e-21	0.422144		Ifi27l2a	2.59047e-77	1.59696		Plac8	2.82293e-37	1.81182		Mt1	2.48803e-116	2.00027		Nfkb1	1.50331e-19	1.87946		Hmox1	1.86896e-170	3.0409		Tnfrsf4	1.4015e-302	2.35356		Tcrg-C1	0	2.66931		Rhob	4.71236e-27	0.859954		Zbp1	2.47403e-33
Tcf7	2.01052e-199	0.631982		Rpsa	2.72499e-259	0.459624		Cd48	9.75513e-75	1.59904		Limd2	1.1345e-34	0.410846		Ly6a	3.82072e-183	1.58952		Anxa2	5.41647e-111	1.76303		mt-Nd4	1.02144e-36	1.97735		Pim1	4.6105e-35	1.86025		Basp1	5.26867e-281	2.95176		Hif1a	3.05608e-112	2.32036		Rora	4.33718e-45	2.66649		Ly6c2	2.14832e-23	0.842903		Stat1	2.01022e-25
Sh3bp5	1.10816e-155	0.597698		Pde2a	8.41429e-141	0.458972		Ctsd	2.97965e-99	1.59672		Ms4a4c	1.43056e-24	0.408133		Cxcr6	8.46946e-148	1.55252		Lgals1	1.26923e-76	1.74422		Birc5	0	1.94388		Dusp5	2.82102e-28	1.8506		S100a9	7.72901e-129	2.87025		Dgat1	1.73724e-165	2.27257		Cdkn1a	8.92718e-79	2.65592		Klrk1	4.70617e-21	0.822749		Isg20	3.17403e-40
Tdrp	1.47777e-141	0.586097		Eomes	8.54007e-139	0.450627		Nkg7	7.49091e-120	1.57192		Trbv13-2	2.20394e-05	0.407575		Icos	7.58268e-156	1.55011		Serpine2	5.73522e-160	1.74241		Dbi	4.32584e-70	1.93091		Fosl2	2.8485e-45	1.8323		Cd14	0	2.81671		Srgn	1.23956e-98	2.2711		Nfkb1	1.72744e-28	2.63027		Klhdc2	1.30419e-16	0.779862		Ifi203	3.02275e-26
Ltb	4.38337e-194	0.583392		Rpl13	3.14223e-260	0.446894		Hopx	4.2928e-87	1.50376		Zfp36	5.31087e-20	0.394402		Ahnak	1.73845e-182	1.5384		Id2	1.59062e-79	1.71242		Cks1b	0	1.91915		Kdm2b	4.71795e-49	1.82546		Lgals3	5.47147e-94	2.75753		Bhlhe40	2.88513e-143	2.2257		Crem	1.86073e-48	2.57844		Zyx	1.0287e-27	0.76058		Usp18	2.92012e-39
Actn1	4.20737e-129	0.574284		Rpl36a	4.61766e-176	0.444053		Rap1b	8.48665e-95	1.35271		Ikzf2	3.35282e-27	0.393738		Anxa2	5.43241e-228	1.51783		Stat3	1.88444e-57	1.69877		Tpi1	1.82238e-66	1.86267		Map2k3	1.56923e-39	1.8252		Cstb	3.94426e-44	2.72008		Mt1	3.99489e-141	2.21736		Trdv4	0	2.56618		Ccl5	8.77794e-54	0.760171		Dtx3l	1.33128e-21
Ighm	2.18217e-121	0.574157		Sell	4.00455e-101	0.443195		Gzmb	1.22839e-164	1.34939		Cnn2	2.95243e-30	0.391772		Tnfrsf1b	1.3071e-210	1.50651		Ctla4	1.78063e-107	1.64504		Sparc	9.75413e-297	1.85927		Gm26917	0.00234763	1.81685		Thbs1	1.22644e-245	2.53344		Gapdh	4.26608e-98	2.19991		Lmna	9.29821e-60	2.53698		Id3	1.71104e-23	0.753087		Iigp1	2.1745e-31
Limd2	1.42518e-201	0.570285		Rplp0	2.15891e-184	0.436297		Il18rap	5.24757e-133	1.34728		Ucp2	4.78945e-21	0.391642		Dgat1	4.83597e-194	1.50492		Prf1	2.64407e-51	1.63396		mt-Cytb	7.33154e-28	1.84708		Bcl2a1d	3.77957e-44	1.78542		Ccl3	1.39455e-42	2.46988		Eea1	6.81625e-205	2.19312		Irs2	1.48213e-90	2.52798		Pde2a	6.58945e-26	0.714039		Trim30a	3.64353e-28
Rps4x	0	0.565681		Nsg2	1.49395e-96	0.427746		Pycard	2.77553e-43	1.33235		Smpdl3a	3.43422e-19	0.389897		Crem	3.04571e-162	1.50173		Nrgn	2.83682e-131	1.58855		Txn1	2.57854e-85	1.79562		H2-Q6	5.75117e-36	1.76874		Ifitm2	2.43073e-303	2.45501		Ifi27l2a	8.3552e-64	2.18769		Cd44	5.10012e-54	2.5027		Klrc2	9.42607e-51	0.713741		Samhd1	9.46929e-17
Evl	1.88463e-141	0.547832		Txk	2.01556e-75	0.412835		Ccr2	1.40599e-104	1.31808		Ms4a6b	1.79833e-21	0.383088		Ccl4	4.68323e-78	1.4884		Nkg7	1.59271e-77	1.54608		Mlana	3.40188e-239	1.77763		Mxd1	3.37715e-37	1.75163		Tnfaip2	0	2.45295		Stat3	9.19107e-92	2.18514		Fosl2	2.06318e-39	2.49237		Efhd2	1.31518e-24	0.709195		Ly6a	2.13548e-13
S1pr1	4.80522e-125	0.546913		Hopx	5.26744e-131	0.410893		Itgb2	8.41242e-68	1.30335		Tcf7	1.30232e-21	0.380216		Gzma	1.13009e-143	1.4717		AW112010	4.27336e-83	1.54208		Chchd10	4.6794e-45	1.7653		Odc1	9.53385e-16	1.74426		Ftl1	1.56801e-43	2.44564		Ptms	8.56388e-144	2.15023		Hk2	1.50546e-79	2.48782		1700025G04Rik	4.18757e-35	0.702816		Ifi209	1.88606e-15
Rpl21	0	0.546661		Rps19	3.58336e-171	0.406642		Klre1	1.07617e-96	1.28852		Pfn1	1.0508e-48	0.378134		Bcl2a1b	1.77939e-164	1.43717		Lgals3	1.5593e-72	1.53893		Cenpa	2.62224e-117	1.75883		Dgat1	9.90603e-47	1.72313		Clec4d	0	2.42562		Serpine2	4.60275e-125	2.13938		Dgat1	9.97187e-46	2.48224		Cxcr3	4.45917e-30	0.685539		Phf11b	1.30218e-21
Tuba1a	2.87205e-133	0.537288		Rps20	3.52185e-159	0.395425		Gabarapl2	1.93337e-63	1.26666		Actg1	4.56813e-29	0.378068		Litaf	1.22163e-226	1.43443		Txn1	2.78261e-70	1.52627		Dut	3.01517e-77	1.74862		Gadd45b	8.0783e-25	1.7124		Cdkn1a	3.3894e-143	2.41804		Baz1a	3.09e-105	2.13848		Emb	3.96938e-19	2.43505		Zfp36	1.45231e-13	0.684735		Stat2	3.69472e-22
Rpl3	3.31954e-275	0.536031		Rps18	2.32422e-168	0.391934		Fasl	4.09806e-129	1.26235		Pou2f2	1.69225e-42	0.374912		Gzmk	0	1.4341		Mt2	8.98415e-94	1.51669		H2afz	1.23246e-72	1.71543		Rab8b	5.50455e-27	1.68425		Ier3	3.53022e-138	2.41663		Hilpda	2.92003e-116	2.12428		Smox	1.02402e-63	2.43404		Junb	1.22493e-18	0.679723		Mndal	1.87221e-17
Dgka	2.35877e-147	0.534789		St3gal6	2.80211e-110	0.389136		Ly6c2	7.0354e-65	1.22817		Dusp1	4.72259e-10	0.374629		Ctla4	2.0373e-189	1.41437		AA467197	1.90708e-104	1.50211		mt-Nd1	1.1918e-32	1.69243		Ramp3	6.15862e-26	1.66666		Slc7a11	0	2.38985		Lgals3	6.08083e-136	2.07619		Tob2	6.08566e-25	2.42134		Tyrobp	2.95748e-17	0.664019		Slfn5	9.07481e-52
Inpp4b	2.77729e-147	0.5318		Rps2	1.81024e-168	0.38292		S100a6	6.90247e-99	1.21755		Grap	1.26487e-18	0.367922		Bhlhe40	2.42769e-219	1.41325		Dgat1	1.10791e-77	1.49907		Hist1h1b	0	1.67191		Ahnak	1.66377e-27	1.66558		Ifi30	2.67008e-84	2.38856		Cxcr6	2.25975e-86	2.05893		Klf4	4.69886e-19	2.40162		Hopx	3.09445e-23	0.661111		Plac8	5.3105e-13
Rpl8	1.12434e-292	0.531123		Klk8	1.82133e-72	0.382533		Lgals3	4.59242e-108	1.19997		Gm8369	2.95742e-18	0.366823		Klrc1	3.9924e-230	1.39943		Gzmk	1.35573e-67	1.46663		Rps27l	2.15434e-65	1.56859		Crip1	7.17048e-15	1.66311		Isg15	9.41001e-57	2.38842		Uhrf2	1.92297e-106	2.05115		Fth1	9.06563e-26	2.38402		Dusp1	4.65999e-10	0.658194		Xaf1	8.55552e-33
Rps24	0	0.52697		Rpl10a	5.19349e-140	0.370138		Reep5	1.46646e-52	1.18699		Dennd2d	4.19359e-20	0.362288		Il2rb	3.42096e-166	1.39027		Pdcd1	1.95413e-121	1.4339		Mki67	0	1.54962		Cish	3.62844e-44	1.65468		Il1rn	0	2.3805		Ifitm3	2.34878e-90	2.03119		Tmem176b	5.25423e-233	2.31802		Gimap4	4.8527e-18	0.647032		Gbp2	1.99859e-14
A930005H10Rik	6.32288e-110	0.520277		Rpl39	1.98952e-240	0.367969		Wdr95	1.9696e-116	1.18163		Itga4	8.6684e-10	0.35391		Sub1	4.23064e-192	1.38241		Il2rb	1.52913e-67	1.43297		Mif	5.39058e-40	1.51844		Brd2	7.12153e-15	1.64282		Marcks	0	2.35431		Crem	5.97545e-152	2.02765		Cxcr4	4.50132e-21	2.29683		Ctsw	5.90822e-21	0.642618		Smchd1	1.09619e-14
Cd8b1	9.68619e-180	0.519642		Rpl32	5.56273e-192	0.362778		Efhd2	2.67924e-55	1.17337		A630001G21Rik	6.86262e-37	0.351163		AW112010	1.12171e-178	1.33467		Cxcr6	2.06817e-56	1.40911		Anxa2	1.20795e-85	1.51295		S100a4	3.5954e-51	1.64074		Fabp5	8.69806e-74	2.29773		Isg15	1.13921e-78	2.01104		Cxcl10	9.28287e-22	2.29367		Socs3	1.90494e-17	0.640629		Daxx	1.92769e-23
Acp5	1.11798e-146	0.519103		Rps11	1.02285e-169	0.361923		Zyx	2.63573e-46	1.12808		Actb	5.45762e-47	0.346806		S100a10	1.29686e-124	1.32274		Uhrf2	1.25913e-52	1.40381		Ran	3.85291e-64	1.47314		Vps37b	1.34008e-21	1.63455		Ifitm1	1.57609e-166	2.28471		Cdkn1a	2.55457e-177	1.97021		Ddx3x	1.89019e-36	2.1952		Ifitm10	4.16625e-18	0.638098		Mxd1	3.29245e-08
Itgae	1.4965e-176	0.5159		Rps7	1.88905e-160	0.361454		Sgk1	3.21411e-32	1.12743		Rap1a	3.32932e-23	0.346063		S100a11	1.0105e-133	1.31543		Hif1a	2.20022e-48	1.39093		Hmgn2	1.39576e-40	1.47193		Srgn	3.1426e-30	1.63315		Lilrb4a	3.81315e-259	2.20353		Tigit	3.10876e-162	1.94977		Cwc25	5.6915e-34	2.19314		Klra3	1.16015e-27	0.635374		Ifi214	6.61449e-24
Gm43698	8.17654e-150	0.511752		Rpl12	4.6639e-103	0.360858		Stard10	1.58925e-130	1.12638		Hopx	4.12759e-20	0.345469		Nkg7	1.06475e-208	1.31112		Rgs1	1.53083e-41	1.35055		Hsp90b1	1.39567e-57	1.46458		Cd4	1.45432e-98	1.62138		Psap	2.47513e-27	2.15463		Mxd1	1.02907e-112	1.92208		Ifrd1	3.96461e-24	2.18892		Jun	2.67591e-06	0.626258		Ifit1bl1	8.58322e-24
Tmem108	1.57734e-121	0.503743		Rpl8	3.32034e-131	0.359233		Ifitm10	1.54144e-48	1.12488		Cd9	5.0939e-35	0.344062		Map2k3	7.72364e-135	1.303		Crem	9.19318e-70	1.33131		mt-Co3	4.27873e-34	1.43634		Gpr132	2.37804e-24	1.61014		Marcksl1	2.82146e-171	2.12408		Samsn1	2.04889e-102	1.91669		Cish	1.16321e-66	2.1869		Ier5	1.40577e-13	0.625898		Ifi206	3.08164e-24
Sell	1.60673e-138	0.503336		Rps15a	6.00944e-236	0.356095		Emp3	2.15101e-60	1.11357		Gimap5	1.03598e-21	0.335386		Gm42418	1.02621e-122	1.303		Tigit	3.67527e-78	1.32342		Pgk1	1.391e-40	1.43498		Tnfrsf1b	7.89401e-30	1.5937		Wfdc17	0	2.10905		Bcl2a1b	2.91765e-81	1.9066		Ramp3	8.22993e-57	2.18662		Sidt1	6.32622e-15	0.610843		Irgm1	1.79004e-28
Rplp0	8.48276e-204	0.503301		Rps16	1.67665e-215	0.353974		Tbx21	9.86685e-71	1.11223		Gstp3	5.85601e-16	0.33446		Slc3a2	3.84699e-88	1.3029		mt-Nd4	3.16885e-06	1.31727		Mt2	6.26182e-93	1.43487		Smad7	5.66199e-23	1.58972		Ptgs2	0	2.09894		Ece1	1.83684e-181	1.90616		Gem	1.01301e-11	2.18075		Zfp36l1	2.27948e-10	0.610084		Slfn8	3.14603e-18
Fam189b	1.46136e-119	0.502776		Rnf138	2.22912e-62	0.352392		S1pr4	3.12785e-50	1.0845		Cd37	4.77741e-18	0.334143		Nr4a2	4.26932e-86	1.2924		Bhlhe40	7.26218e-86	1.3163		mt-Atp6	1.94118e-18	1.43063		Aebp2	8.6483e-18	1.58905		Csf2rb	0	2.06945		Fosl2	2.55969e-146	1.89472		Samsn1	2.59364e-26	2.14865		Rbpms	2.19575e-158	0.591055		Slfn1	4.08434e-13
Rps3a1	0	0.496049		Rps4x	2.43836e-111	0.350341		Txndc5	1.60184e-53	1.07669		Apobec3	3.64834e-18	0.333686		Stat3	3.55215e-99	1.27849		Serpinb6b	1.90515e-57	1.31431		mt-Co2	1.046e-28	1.42708		Slc3a2	2.0491e-25	1.58132		Cd274	4.01692e-119	2.04094		S100a6	9.93911e-93	1.8884		S100a6	9.18337e-39	2.14624		Fos	7.85917e-08	0.584883		Ms4a4c	2.35889e-06
Rpl10	1.22908e-251	0.492733		Nme2	1.83327e-95	0.348437		Cyba	4.19581e-68	1.06485		1700097N02Rik	7.42035e-21	0.332137		Kdm2b	2.82444e-136	1.27641		Ly6a	2.50807e-44	1.31079		Atpif1	6.8931e-79	1.40571		Skil	2.4248e-23	1.58098		Lilr4b	5.85806e-225	2.03049		Lgals1	2.26316e-80	1.88813		Nfkbiz	1.04145e-34	2.12749		Cd69	2.01041e-10	0.582856		Ifi35	6.88212e-22
Rab3ip	1.80223e-107	0.488605		Il10rb	7.91952e-75	0.348333		Laptm5	6.36695e-94	1.05947		Coro1a	6.49641e-30	0.331251		Kdm6b	3.80467e-79	1.2745		Ifi27l2a	8.70718e-23	1.30845		Nap1l1	2.25464e-65	1.38234		Emb	1.38562e-09	1.57609		Spp1	4.93043e-114	1.99955		Ifitm2	1.6603e-74	1.88086		Ell2	2.79807e-71	2.11651		Bcl2	5.07836e-12	0.562979		Ifi213	1.92333e-15
Rps20	1.3027e-236	0.488278		Rpl21	2.01772e-112	0.345423		Slamf7	7.7937e-78	1.04128		Cd28	1.31891e-23	0.327573		Ptms	8.74222e-207	1.27331		Ptms	8.64694e-81	1.30543		Tuba1b	1.07883e-35	1.33558		Dennd4a	1.35209e-19	1.57097		Ctss	9.61638e-36	1.98771		AW112010	4.75672e-68	1.81932		Dot1l	6.47947e-49	2.10779		Mfsd10	6.51885e-19	0.562082		Samd9l	1.81245e-13
Rps7	4.71299e-267	0.480281		Rpl3	2.86888e-100	0.342834		Klrd1	3.9644e-33	1.03961		Eif5a	1.12172e-05	0.326082		Baz1a	2.31902e-104	1.26172		Sub1	2.81075e-69	1.29932		Smc2	6.09986e-130	1.33424		Mef2d	5.71768e-22	1.56655		Cd63	0	1.97222		Pkm	5.67876e-84	1.81565		Sytl3	3.05726e-28	2.0969		Klra9	3.67675e-118	0.561594		Ddx58	2.6419e-13
Scp2	2.36741e-116	0.466803		Myc	4.59714e-65	0.341617		Vim	2.88716e-40	1.02658		Gm14085	8.99375e-10	0.325479		Mxd1	5.14432e-136	1.25928		S100a11	1.06681e-36	1.28949		S100a4	1.05848e-74	1.31934		Egr1	7.86127e-16	1.55656		Gadd45b	2.38678e-57	1.94858		Odc1	7.09917e-40	1.80187		Bcl2a1a	0	2.09453		Ifngr1	3.64842e-18	0.561518		Ifi47	2.43018e-16
Rgs10	4.75951e-98	0.466463		Gpr183	9.07697e-73	0.338286		Selplg	1.92438e-57	1.02221		Inpp4b	5.30616e-18	0.325173		Itgal	9.67034e-130	1.2554		Icos	1.59446e-48	1.28469		Ccnb2	0	1.31037		Tnfrsf4	3.15625e-34	1.55403		Ccl4	1.36849e-19	1.94051		Serpinb9	1.55283e-114	1.79154		Pim1	1.5705e-18	2.06843		Ier2	3.47232e-14	0.545641		Jaml	1.77883e-11
Eef1a1	1.11439e-275	0.462808		Eef1b2	2.91913e-116	0.337906		Spn	4.61511e-49	1.0195		Gimap3	1.18604e-16	0.324197		Pmepa1	7.43753e-59	1.24637		Rgs2	2.63084e-37	1.28069		Nucks1	4.51327e-61	1.30729		Gm42418	5.7365e-45	1.55196		Cebpb	3.7764e-25	1.90888		Litaf	9.77245e-158	1.79034		Phlda1	7.79267e-33	2.06045		Gimap5	8.83505e-13	0.543994		Gbp4	4.21485e-15
Rps19	6.74897e-230	0.460532		Rpl15	9.01958e-131	0.334151		Hcst	1.20223e-77	1.00187		Smap1	7.18533e-18	0.32155		Txn1	1.10778e-135	1.20848		Serpinb9	5.07085e-79	1.28002		Hint1	2.26194e-57	1.29455		Tob2	5.99243e-20	1.54966		Clic4	6.51959e-104	1.89629		Kdm2b	3.65174e-113	1.78825		Gadd45b	1.0068e-23	2.05384		Spry2	4.331e-102	0.541796		Lgals3bp	1.67935e-19
Rpl19	0	0.458886		Rps24	3.02479e-118	0.33203		Ifng	5.17851e-51	0.989826		Lrp10	6.37661e-20	0.32144		Vim	6.18978e-87	1.20802		Gng2	2.41965e-59	1.23079		Ptma	9.28492e-72	1.29439		Lmnb1	2.98305e-21	1.52651		Anxa2	1.09511e-59	1.88992		Pgk1	1.11439e-80	1.76809		Fermt2	2.19039e-61	2.04662		Trbv12-2	0.00126066	0.528534		Trafd1	3.3058e-16
Rnf167	1.65242e-98	0.457329		Xcl1	5.87446e-173	0.331341		Anxa1	4.35567e-82	0.987705		Zfp36l1	1.0852e-13	0.321249		Lmna	3.51502e-132	1.1867		Tnfrsf1b	4.95484e-73	1.22659		Rgs16	3.02118e-72	1.29147		Slc38a2	2.02748e-20	1.51594		Cxcl16	0	1.84123		Rora	1.79924e-118	1.75342		Il2ra	3.49123e-68	2.02049		Gimap6	3.38959e-13	0.528305		Tapbp	1.09757e-09
Rpl35	2.85934e-260	0.457144		Uba52	6.1802e-80	0.331001		Lfng	5.38126e-46	0.972997		Tspan32	1.71591e-17	0.320771		Rbpj	6.3067e-119	1.17638		Litaf	3.89581e-84	1.2062		Gzmb	1.48484e-70	1.28549		Jak2	1.5275e-18	1.51518		Irf8	8.65045e-90	1.83832		Ccl4	7.16535e-19	1.74776		Tmem176a	1.59578e-217	2.00993		Klrb1c	5.9553e-72	0.513454		Gm42418	0.000158004
Rps27a	2.60684e-282	0.453136		Rpl18a	2.01885e-212	0.327913		Lsp1	2.70904e-48	0.97243		Cd160	7.95847e-15	0.318886		Lmnb1	6.3342e-97	1.17478		Tnfrsf4	3.27537e-64	1.20014		Syt4	3.70519e-286	1.26993		Hsp90aa1	3.79322e-25	1.51489		Gbp2	6.99315e-34	1.83616		Serpinb1a	3.35402e-131	1.74063		Tiparp	1.87674e-13	1.98425		Gimap7	1.34656e-13	0.51035		Cd274	9.66209e-09
Rpl10a	9.22717e-196	0.452746		Ptpn6	1.56448e-51	0.322879		Prr13	5.34574e-41	0.97034		H2-Oa	1.20457e-24	0.315903		Glrx	6.06781e-138	1.17056		Casp3	4.02151e-79	1.18945		Apoe	4.54479e-105	1.26481		Tgif1	3.61639e-22	1.51417		Txn1	8.09276e-44	1.83041		Nr4a3	7.80818e-101	1.71224		S100a4	2.87685e-40	1.98251		H2afz	4.75336e-18	0.50951		Sp100	8.3839e-16
Klf3	3.56955e-80	0.447088		Rps28	7.11818e-131	0.322439		Ccnd3	2.69465e-39	0.954096		CAAA01147332.1	2.70584e-17	0.310948		Lars2	2.73721e-40	1.15548		Pglyrp1	3.9509e-35	1.16189		Phlda1	6.78567e-50	1.25311		Ttc39b	1.15276e-22	1.51213		Alox5ap	0	1.80942		S100a11	2.15095e-66	1.70957		Gna13	7.18161e-19	1.97118		Myo1f	7.94548e-20	0.505246		Parp9	2.57923e-27
Selenop	1.26915e-79	0.447039		Rpl9	3.27411e-147	0.321468		S100a4	9.61251e-86	0.941884		Rac2	3.27506e-28	0.30935		Wnk1	1.02238e-81	1.15508		Klrc1	8.21442e-47	1.15737		Tnfrsf9	2.11793e-102	1.25026		Ddx3x	3.76914e-19	1.50879		Ctsz	1.05442e-73	1.78509		Bcl2a1d	8.39616e-142	1.69803		Nr4a1	7.11074e-13	1.96362		Tmem243	9.61659e-12	0.504672		Gbp7	4.68037e-17
Dtx1	4.16926e-73	0.445402		Ptp4a3	4.96784e-63	0.320955		Ccl3	1.47033e-60	0.940616		Shisa5	3.02558e-27	0.307719		Casp3	3.26714e-160	1.14789		Sem1	5.66744e-28	1.15542		Ube2s	8.65467e-44	1.24168		Bcl2l1	2.86736e-30	1.49697		Prdx1	1.84546e-22	1.78042		Furin	3.37131e-112	1.69315		Gch1	2.02469e-25	1.96111		Rnf130	7.73042e-20	0.503152		Oas3	3.79096e-37
Rps5	4.08245e-173	0.443066		Ly6e	1.71856e-78	0.319952		Myo1f	6.12722e-38	0.937169		Psen2	2.87519e-22	0.305891		BC005537	6.25972e-94	1.1361		Nr4a2	3.44847e-48	1.15516		H2afv	4.94416e-37	1.23633		Pmepa1	4.6509e-17	1.48419		Samsn1	5.69062e-48	1.77925		Got1	1.54337e-86	1.67977		D16Ertd472e	3.94301e-17	1.96098		Stat4	3.73658e-14	0.498635		Ifi204	3.47729e-12
Cd8a	8.26774e-100	0.438961		Hsd11b1	1.26955e-55	0.317211		Cd82	1.53605e-42	0.936566		Ift80	2.23362e-25	0.305425		Ptpn22	9.94289e-94	1.13506		Samsn1	3.16344e-59	1.14601		Selenoh	2.59412e-51	1.21592		Mapkapk3	2.63612e-21	1.47766		Hcar2	0	1.77479		Runx2	1.02011e-143	1.67932		Il2rb	2.04549e-23	1.95725		Clec2i	1.47139e-11	0.492556		Oasl2	1.44339e-35
Il7r	5.48187e-73	0.436492		Rps3	5.94212e-160	0.316796		H2afz	2.26832e-53	0.934934		Cd5	9.70159e-19	0.305057		Mxi1	7.71055e-107	1.13002		Atp5md	1.73317e-39	1.1374		Cox5b	1.56071e-52	1.21242		Sod1	2.84119e-22	1.47693		AA467197	1.10099e-115	1.76437		Tnfrsf1b	6.53563e-124	1.67383		Atf3	1.23838e-68	1.91101		Cldnd1	9.5041e-12	0.492492		Ddx60	2.86754e-49
Rpl35a	0	0.436051		Rpl36	6.32811e-179	0.313192		S100a13	1.09163e-41	0.931337		Ly6e	2.85088e-17	0.304661		Ppp1r16b	3.10348e-119	1.12733		mt-Nd1	1.04555e-11	1.11669		Cenpw	2.58034e-147	1.20823		Stat3	3.61255e-20	1.47296		Plek	3.28011e-80	1.76241		Tpi1	1.06573e-103	1.67341		Hilpda	5.20311e-22	1.87347		Pglyrp1	7.4525e-15	0.485841		Rnf114	6.50817e-09
Pnrc1	2.3682e-116	0.435226		Rps23	1.70385e-185	0.311795		S100a11	3.67397e-38	0.924156		Lat	4.70553e-23	0.301253		Rab8b	7.95863e-104	1.1249		Bcl2a1b	1.14929e-63	1.11513		Fabp5	6.43739e-121	1.20773		Plk3	3.72338e-22	1.469		Nlrp3	0	1.75904		Pdcd1	1.47512e-119	1.66289		Kdm2b	5.95946e-30	1.87227		Sh2d1a	1.04883e-12	0.485518		Ly6c2	3.40683e-07
Rpl13	1.20728e-160	0.424167		Rps27	1.22733e-149	0.308957		Ppp1r12a	1.26957e-38	0.92291		Gmfg	3.36401e-17	0.300437		1700017B05Rik	1.63985e-130	1.12448		Ifng	6.22834e-52	1.11121		Siva1	1.21344e-71	1.20756		Hnrnph1	5.14683e-15	1.45842		S100a4	1.46821e-64	1.75862		Ahnak	1.90616e-77	1.65396		Srgn	4.64631e-19	1.86601		Eomes	5.59445e-13	0.47979		Herc6	6.97052e-18
Rps18	6.92201e-188	0.422239		Rpl23	5.71322e-187	0.308444		Ikzf3	1.99845e-33	0.918448		Cd200	1.71693e-57	0.295933		Ccr2	5.14184e-184	1.12223		D16Ertd472e	1.79831e-28	1.10399		Cks2	4.76326e-58	1.20247		Hexim1	7.105e-25	1.45057		Fscn1	1.59561e-188	1.75852		Csf1	5.38788e-227	1.6452		Nr4a2	8.12844e-12	1.86249		Ctla2b	2.95895e-23	0.476913		Gbp9	1.12634e-15
Actn2	1.52591e-117	0.42095		Samd3	1.87716e-142	0.307675		Abracl	5.70208e-52	0.909612		Fos	2.81036e-08	0.294754		Mknk2	4.04969e-74	1.11494		Myo10	5.36196e-68	1.09088		Rrm2	0	1.20217		Ski	8.81216e-29	1.44082		Ctsb	1.41755e-29	1.74878		Gzmb	2.38888e-66	1.63924		Tnfaip3	5.57453e-20	1.86202		Pdgfb	6.50572e-74	0.469623		Sp110	9.70752e-10
Itgb7	1.43449e-112	0.420381		Park7	1.41969e-56	0.305636		Itgal	5.69512e-31	0.908757		Cdc25b	1.59832e-20	0.292695		Prf1	1.58094e-62	1.10786		Ece1	4.29792e-44	1.07337		Pgam1	7.38435e-26	1.20205		Pcna	1.8148e-17	1.44074		Nr4a3	3.49754e-53	1.74413		Tnfrsf18	1.54198e-72	1.6083		Aebp2	1.99207e-22	1.86065		Anxa2	1.42085e-24	0.46726		Phf11c	2.34194e-26
Uba52	7.42838e-134	0.418645		Zyx	1.17313e-67	0.305269		Ms4a4b	2.02993e-53	0.90803		Slc25a5	8.50511e-17	0.29233		Dennd4a	4.03004e-84	1.10448		Rab8b	3.6204e-46	1.06342		Atp5g3	4.0958e-52	1.19647		Sqstm1	1.87196e-14	1.43458		Arg1	2.65954e-184	1.7327		Il2rb	5.64084e-77	1.59815		Slc15a3	4.95112e-73	1.86027		Itm2a	1.92766e-11	0.46519		Pml	1.39284e-17
Rpl9	8.27448e-237	0.414314		Npm1	1.92297e-85	0.305061		Sp100	2.38527e-38	0.894795		Gimap1	1.11287e-16	0.290738		Tgfb1	1.42896e-50	1.10277		Pgk1	6.36065e-28	1.05104		Lmnb1	3.22331e-82	1.19416		Tgfb1	7.6283e-16	1.40973		Id2	2.56651e-44	1.73023		Gadd45b	5.83633e-61	1.59695		Slc38a1	5.40528e-25	1.85699		Ptpn6	1.71953e-05	0.4638		Oasl1	3.75015e-33
Dusp1	2.88173e-74	0.405566		Rps10	2.92487e-172	0.304638		Nptn	1.16777e-35	0.893319		Traf1	4.34779e-20	0.28765		Rgs1	2.73891e-73	1.09807		Itgal	4.49115e-37	1.04446		Plac8	4.83714e-16	1.18986		Il2rb	1.17707e-28	1.40784		Acod1	7.12784e-263	1.72288		Rgs1	5.49837e-39	1.59301		Vps37b	2.35937e-18	1.82672		Nfkbia	1.87857e-11	0.463067		Zc3hav1	0.000185296
Rpl15	1.24749e-179	0.403785		Id3	2.266e-69	0.302799		Krtcap2	2.41406e-39	0.878941		Zfpm1	7.2003e-24	0.285766		Ifitm3	6.25381e-60	1.09509		Sh2d2a	1.13838e-34	1.02936		Prdx1	2.75576e-43	1.18856		Chd4	1.01681e-15	1.40557		S100a6	1.5063e-54	1.6901		Lmna	1.55211e-98	1.59042		Tnfrsf1b	2.94345e-36	1.75672		2023-09-01	8.80124e-13	0.46225		Ifih1	2.82484e-28
Rps8	1.84997e-264	0.40314		Rpl35	2.84119e-104	0.301966		Gimap7	1.73985e-16	0.873687		B4galnt1	7.55138e-16	0.284873		Iqgap1	2.32616e-87	1.09303		Hsp90b1	1.64352e-32	1.02475		mt-Nd2	6.14297e-13	1.18817		Hivep2	6.87936e-27	1.40042		Atox1	9.04654e-36	1.68062		Nkg7	1.13107e-55	1.58718		Hexim1	1.50622e-30	1.70388		Txk	1.39151e-08	0.453813		Dusp5	0.00882422
Ifngr2	3.88079e-140	0.402791		Rps27a	7.44191e-118	0.296107		Id2	8.54516e-54	0.869333		Eomes	5.55723e-12	0.281379		Tnfrsf9	2.33042e-102	1.08555		Rrbp1	7.5429e-28	1.01989		mt-Nd5	1.1732e-17	1.18164		Hilpda	1.17869e-12	1.3912		Nampt	2.55442e-77	1.65477		Plek	1.18747e-90	1.57461		Fcer1g	4.40595e-18	1.69542		Samd3	1.8642e-27	0.451033		Pmepa1	0.00162402
Ppp1r15a	5.02821e-75	0.401805		Ppp1r14b	7.56486e-51	0.29146		Atp2b1	7.05079e-22	0.860512		Cmtm7	1.12645e-12	0.280554		Atxn1	3.05503e-150	1.08287		mt-Co3	1.39816e-13	1.01867		Higd1a	7.23646e-34	1.17562		Ifi27l2a	2.36803e-14	1.38423		Vim	1.32984e-30	1.64987		Cd53	1.77635e-71	1.5729		Slc3a2	3.56185e-19	1.66726		Btg2	7.42484e-07	0.450701		H2-T23	4.90781e-16
Snhg1	2.54456e-71	0.401433		Rpl17	2.56706e-131	0.290803		Hmgb2	4.88639e-37	0.852328		Ipcef1	2.17918e-18	0.280137		Laptm5	5.77394e-198	1.08249		Glrx	8.11455e-48	1.01127		S100a6	1.394e-56	1.17238		Wnk1	2.23569e-18	1.38219		Plaur	2.33943e-160	1.64751		Cd44	2.77483e-89	1.57203		Bhlhe40	4.60113e-25	1.66392		Ly6e	2.11252e-11	0.449376		H2-T22	8.94822e-11
Gm45552	1.0843e-73	0.399309		C1qbp	3.10461e-50	0.282957		H2-D1	8.45569e-96	0.848947		Wdr1	9.71506e-17	0.278668		Sh2d2a	3.05152e-81	1.0814		Eea1	7.87715e-47	1.0075		Hmgb1	2.84169e-60	1.16948		Rgs2	5.76454e-09	1.37741		Ptms	3.40435e-61	1.64047		Emp1	1.55346e-110	1.5394		Ppp1r16b	5.63963e-34	1.65429		Gimap3	1.27903e-12	0.445399		Epsti1	1.08896e-07
H2-DMa	4.6061e-84	0.394897		Rpl4	2.0937e-80	0.282939		Fyn	3.22331e-38	0.845859		Nek7	1.25899e-20	0.277391		Gapdh	7.07461e-119	1.08018		Bcl2a1d	7.09911e-67	1.00457		H2afx	2.5657e-20	1.16903		D16Ertd472e	4.65224e-14	1.37435		Il1f9	5.71266e-267	1.61939		Sdcbp2	2.65005e-162	1.53727		Mex3c	2.33838e-35	1.65352		Arl4d	1.06606e-17	0.437497		Helz2	1.56398e-07
Cnp	5.7407e-76	0.39472		Rgs10	1.75988e-58	0.282506		Snx10	1.0264e-48	0.844313		Arhgdib	1.86504e-20	0.276696		Hexim1	2.24846e-73	1.06357		Gapdh	1.41374e-25	0.991897		Cox17	1.46804e-38	1.1668		Rbpj	1.3512e-27	1.37163		Tgfbi	0	1.60905		Sla	5.1991e-40	1.52581		Myo1e	2.90644e-130	1.6465		Qrfp	4.12625e-36	0.435522		Etnk1	5.48401e-05
Rpl28	5.30155e-178	0.393311		Rpl10	6.00014e-78	0.282284		Chsy1	1.42877e-35	0.830578		Mpp1	1.18775e-19	0.276386		Lfng	3.6712e-73	1.06356		Ndufb1-ps	2.03937e-33	0.98986		Fam162a	3.08363e-25	1.16206		S100a6	1.01878e-41	1.3683		Plin2	8.48991e-114	1.60354		Eno1	1.32395e-61	1.52425		Clic4	1.24764e-27	1.64149		Tm6sf1	8.10112e-13	0.431181		Usp25	0.000124366
Pdlim1	9.85931e-75	0.391908		Rpl27a	2.92649e-149	0.281302		H2-Q7	4.52871e-55	0.826709		Cd6	2.03187e-16	0.275101		Slc38a2	4.34752e-50	1.05517		Baz1a	2.12841e-33	0.98846		Id2	9.39218e-43	1.16059		Fosb	4.54192e-07	1.36715		Prdx5	1.32771e-24	1.60195		Map2k3	1.60024e-78	1.52185		Id2	1.18787e-18	1.64004		Gpr183	1.6649e-09	0.430783		Oas1a	1.82922e-19
Rpl22l1	2.73093e-133	0.391329		Rplp1	2.58901e-102	0.279638		Rpa2	4.86453e-33	0.821194		Ifi27l2a	9.06816e-16	0.274822		AA467197	2.90458e-155	1.04703		Sdf4	1.21946e-16	0.9851		Vim	1.20102e-32	1.14876		Gna13	1.59903e-13	1.36464		Cd44	3.90173e-52	1.59777		Nr4a2	5.30426e-47	1.51997		Cdk11b	5.21308e-09	1.6373		St3gal6	7.32432e-12	0.428615		Ifit2	2.42601e-21
Sh3bp1	9.97198e-63	0.390253		Eef1a1	8.35548e-86	0.27859		Atp5h	5.83271e-55	0.819541		Vasp	1.94248e-16	0.268505		Gng2	1.33279e-101	1.04118		Wnk1	1.74937e-23	0.979995		Ccna2	0	1.14696		Rel	9.33555e-15	1.3644		Srgn	5.59245e-35	1.58624		Rgs16	2.65298e-116	1.51379		Stx11	5.0123e-30	1.62546		Rgs1	5.56735e-09	0.424765		Trim12c	2.19974e-09
Ssbp2	1.9601e-83	0.388836		Rps29	3.24601e-92	0.275769		Rnf166	1.02042e-26	0.81953		Dapl1	2.92645e-07	0.268121		Klrk1	1.30346e-133	1.03707		BC005537	4.03146e-25	0.963536		Dek	2.79311e-43	1.14445		Zc3hav1	2.0894e-19	1.36342		Ccl6	6.39744e-213	1.5758		Havcr2	6.59149e-186	1.50842		Rgcc	1.40021e-06	1.62464		Chsy1	4.7455e-12	0.421752		Ppa1	2.40587e-09
Rpl7	1.08959e-214	0.387101		Rps12	1.24572e-75	0.274023		Arpc1b	2.57113e-52	0.815217		Ptprcap	2.36053e-19	0.268059		Crip1	7.85334e-86	1.03545		Pkm	4.75766e-38	0.950769		Mcm3	1.26443e-74	1.13793		Fam110a	4.51081e-32	1.35613		Ly6a	5.55858e-32	1.57338		Rilpl2	1.63034e-54	1.48268		Cpd	1.61346e-87	1.61331		Psen2	2.99548e-17	0.420889		Ddx24	2.42735e-07
Crlf3	2.88866e-56	0.382965		Rps6	8.07477e-80	0.272879		Smap1	2.02564e-28	0.811763		Sri	6.2083e-15	0.267758		Zc3hav1	9.91656e-72	1.03468		Tpi1	1.46262e-20	0.948585		mt-Co1	1.47299e-24	1.13608		Ptp4a2	6.25048e-21	1.33846		Atp6v0c	1.13053e-37	1.57284		Ptpn22	1.53954e-63	1.48216		Sqstm1	1.65637e-16	1.60845		Gm26532	9.15123e-06	0.420473		Aplp2	0.00827189
1810026B05Rik	4.43696e-74	0.382682		Rps13	8.29688e-159	0.272758		Camk2n1	2.76441e-38	0.809706		Lcp1	1.84526e-16	0.267225		Atp2b4	5.82457e-167	1.0322		Plek	3.04997e-50	0.947372		Cdca8	0	1.13471		Maf	2.50776e-31	1.33314		Cxcl3	1.92846e-264	1.55524		Aldoa	3.2087e-74	1.47162		Sod1	2.52429e-23	1.60681		Lrmp	9.69745e-09	0.415787		Gbp3	1.14808e-08
Rpl12	2.24102e-133	0.381977		H2-Ke6	3.58381e-47	0.271762		Jak1	1.41351e-28	0.805192		Capg	1.57825e-08	0.267203		Hif1a	5.84663e-72	1.02459		Rbpj	8.35639e-34	0.944065		Cox6a1	4.51063e-50	1.12792		Dnaja1	1.36946e-16	1.33144		Litaf	3.38192e-94	1.55456		Sqstm1	1.08023e-50	1.46011		Rbpj	1.14264e-24	1.60007		Calm2	3.09444e-11	0.408531		Gng2	0.00309788
Rpsa	1.71705e-128	0.381949		Rpl30	4.993e-150	0.2696		Bhlhe40	2.10619e-62	0.802573		2310001H17Rik	2.55034e-14	0.265803		Ifitm2	1.98727e-44	1.02144		Ybx3	2.17433e-28	0.943838		Cdca3	0	1.12585		Cwc25	5.1254e-19	1.32985		Clec4e	0	1.55373		AA467197	5.6272e-108	1.45618		Maff	3.01813e-15	1.59795		Jak1	9.02042e-14	0.407572		Cdkn1a	0.00181765
Eef1b2	6.10855e-150	0.381618		Gimap4	8.12723e-45	0.269404		Rsrp1	4.80744e-30	0.797106		Mrps16	4.09863e-11	0.265616		Aebp2	1.68869e-65	1.01911		Ahnak	4.16873e-33	0.938903		Gzmc	2.38745e-53	1.12167		Ptpn22	4.09394e-15	1.32587		Bhlhe40	1.41209e-63	1.54894		Slc2a3	6.42839e-88	1.44879		Cxcr6	8.99779e-18	1.59357		Pde7a	4.73741e-09	0.395506		AW112010	6.8189e-07
Rps2	3.53811e-144	0.381115		Sgk1	5.66229e-47	0.265657		Baiap3	1.51312e-46	0.790696		Pglyrp1	4.89821e-14	0.264957		Bcl2a1d	6.35145e-150	1.01538		Runx2	3.35359e-53	0.934545		Mitf	1.82049e-89	1.11328		Ago2	2.54721e-12	1.32512		Syngr2	2.21241e-27	1.54246		D16Ertd472e	1.21995e-64	1.44542		Marcksl1	3.76091e-28	1.58508		Mirt1	1.63819e-14	0.393502		Tap1	2.99737e-05
Rpl26	4.77225e-197	0.380564		Rps3a1	2.3018e-80	0.263693		Ube2g2	3.42931e-30	0.785833		Gpr183	6.11291e-08	0.262536		Mef2d	3.82158e-63	1.01327		1810037I17Rik	8.71848e-33	0.933655		Aldoa	5.63187e-24	1.11064		Klf4	1.11486e-10	1.32303		Mt1	5.20398e-88	1.54061		Itgal	2.20747e-60	1.44179		Jmy	4.27089e-26	1.57791		Zfp36l2	9.43167e-09	0.387914		Slfn2	0.000135458
Npc2	7.69002e-147	0.379725		Rpl11	1.92604e-116	0.263553		Dapk2	4.20256e-86	0.778135		Ctla2a	1.08829e-10	0.262114		Dusp5	3.27667e-41	1.00566		Havcr2	3.05967e-88	0.925843		Anp32e	4.50205e-53	1.11004		Tnfaip3	8.46178e-16	1.3199		Lgmn	0	1.53505		Ctsb	2.17604e-52	1.43778		Snhg15	1.6049e-11	1.57275		Prkch	2.89e-07	0.386478		Tut4	2.88131e-05
Rpl36a	2.36664e-132	0.378733		Gramd3	7.53159e-28	0.256539		Tbc1d10c	1.74265e-29	0.764856		Actr3	3.31573e-17	0.261825		Aplp2	2.72913e-93	0.996605		Dut	4.46888e-19	0.919068		Ybx3	7.57011e-51	1.1075		Ppp1r16b	1.96737e-20	1.31982		Cxcl10	1.8907e-121	1.53174		Ptprs	3.35406e-181	1.42964		Zfp703	2.48401e-32	1.56981		Il18r1	3.39252e-14	0.377161		Ms4a4b	1.28891e-12
Idh2	1.42969e-80	0.376787		Arl4c	6.75452e-46	0.25571		Ctsa	7.5999e-25	0.752247		Arpc5l	1.44067e-14	0.260199		Ctsd	1.98939e-75	0.960416		Srgn	7.90789e-26	0.917161		Alyref	1.09027e-45	1.10656		Rilpl2	6.92762e-09	1.31494		H2afz	1.89917e-23	1.51695		Atxn1	2.69733e-107	1.42552		Zbtb1	2.21781e-26	1.56905		Ppm1j	1.64782e-13	0.376874		Tgtp2	1.04902e-11
Rps28	3.3343e-181	0.372179		Npm3	4.2494e-37	0.253484		1110008P14Rik	3.01384e-17	0.750614		Prr13	1.6026e-13	0.259323		Prr13	5.72335e-82	0.954172		Epas1	7.92985e-69	0.916863		Ifitm3	1.35137e-44	1.09519		Furin	4.68172e-24	1.31362		Zeb2	2.13567e-133	1.515		Mt2	8.6798e-93	1.41791		Abi3bp	0	1.56414		Ppp3cc	1.48156e-05	0.371874		Slco3a1	8.75135e-07
Tmsb10	1.46236e-225	0.371395		Tmem243	2.53208e-45	0.250959		Hist1h1e	4.46535e-17	0.749224		Cd52	1.02184e-13	0.259187		Nr4a3	6.55273e-79	0.953317		Tox	1.64668e-27	0.916448		Bsg	5.58091e-20	1.09388		Id2	6.11145e-18	1.31133		Tnf	1.56264e-37	1.50553		Rrbp1	2.56181e-59	1.41771		Crip1	3.06864e-14	1.55369		Vps28	6.72372e-08	0.368323		Ly6e	2.10088e-14
Tuba1b	1.26815e-87	0.369953		Supt4a	1.71859e-17	-0.250564		Bscl2	1.08867e-19	0.747886		Kbtbd11	1.41434e-12	0.257928		S100a13	7.11413e-89	0.949649		Gm42418	9.64615e-27	0.913208		Syngr1	7.38959e-183	1.09021		Phlda1	2.09005e-22	1.30855		Mpeg1	0	1.496		Fam110a	9.86896e-127	1.40904		Irf4	3.25009e-29	1.54913		Xdh	2.58157e-17	0.360477		Eif2ak2	4.9622e-20
Rcn3	2.25603e-70	0.369613		Gimap1	5.37933e-11	-0.251875		Rac2	3.50483e-51	0.745005		Ppp1ca	2.71841e-17	0.25595		Eif2ak3	1.76952e-94	0.944882		Ikzf2	2.81834e-16	0.912958		Ccdc34	2.93447e-216	1.08941		Ell2	1.43543e-44	1.29582		Cd9	3.93017e-39	1.48057		Slc3a2	4.08945e-57	1.4026		Plk3	1.31219e-15	1.53524		Gpr15	7.77155e-52	0.357091		Mitd1	1.66516e-08
Rps29	7.47706e-200	0.368733		Prdx5	4.40644e-11	-0.251878		Rasgrp2	1.97911e-19	0.74441		Arpc1b	1.16858e-20	0.255762		Hnrnph1	1.45643e-50	0.943851		Il21r	1.91382e-19	0.90106		Nrgn	2.97225e-157	1.08849		Neurl3	1.01981e-05	1.29555		Ctsh	0	1.46334		Nfatc1	3.59844e-57	1.40014		Tulp4	1.62704e-10	1.53074		Il10rb	1.91278e-08	0.350634		Cxcl10	1.52537e-10
Hmgn1	9.68866e-78	0.366871		Tnrc6b	1.06968e-15	-0.252032		Itgax	3.47533e-97	0.743503		Ypel3	1.03181e-11	0.253899		H2-Q6	1.5279e-64	0.940321		Rhoq	3.54422e-40	0.899963		Ranbp1	1.50789e-40	1.08848		Cxcr4	9.43819e-10	1.29493		Ninj1	8.02108e-68	1.46098		Gm42418	8.21895e-63	1.39321		Ly6a	3.69626e-13	1.51464		Ifngas1	9.07657e-21	0.34812		Gm47242	1.10297e-32
Rplp1	9.12878e-180	0.366026		Dynlrb1	2.83656e-12	-0.252771		Cap1	1.85129e-25	0.72601		Tecr	1.37935e-12	0.25186		Uhrf2	7.87243e-57	0.933546		Vamp8	2.76599e-24	0.899714		Gapdh	3.20042e-48	1.08808		Areg	1.3939e-11	1.28563		Atf3	2.87603e-175	1.4563		Ndfip1	6.21456e-71	1.39203		Smim3	5.45674e-26	1.50986		Pdcd4	1.30347e-08	0.344022		Ifit3b	1.05956e-92
Rps9	1.32134e-231	0.363722		Ccr5	0.00322126	-0.253455		Cited2	1.05629e-18	0.725905		Itk	1.0184e-05	-0.251112		Spn	6.3506e-66	0.932984		S100a13	7.74495e-33	0.898854		Spc24	0	1.08807		Atf4	1.81536e-12	1.28205		Sqstm1	1.53764e-23	1.45561		Ifitm1	9.37058e-27	1.38059		Fam110a	1.26731e-37	1.50862		Pim1	5.50918e-09	0.343055		Ccnd2	1.52679e-06
Pik3ip1	1.6476e-60	0.362137		Smap1	9.81342e-15	-0.254413		Tpst2	3.54467e-25	0.72203		Fcgrt	1.95677e-09	-0.262276		Pcna	1.10004e-50	0.932569		Nabp1	2.90228e-45	0.895645		Hist1h4d	7.90944e-50	1.08513		Hspa5	1.21043e-18	1.27664		Ets2	5.00506e-51	1.4554		Ccr2	2.57235e-74	1.37373		Cebpb	1.72617e-13	1.49951		Macf1	0.000331904	0.343054		Nlrc5	0.000587162
Rabac1	1.05629e-86	0.362122		Ypel3	1.16757e-15	-0.255005		Cdc42ep3	5.31233e-24	0.721361		Arl4c	4.13477e-11	-0.263687		B4galt1	3.88523e-58	0.928458		Sod1	7.89142e-23	0.890404		Anp32b	8.2603e-46	1.07733		Spata13	2.17012e-13	1.27123		Smox	6.19242e-80	1.44682		Serpinb6b	4.04045e-54	1.37124		Igf1r	2.9624e-87	1.49861		Vars	1.42684e-05	0.342967		Tor1aip1	0.000161468
Mettl9	1.25298e-62	0.361002		Bri3	3.6903e-11	-0.255015		Rasa3	6.72739e-16	0.72007		Bcl2	9.23663e-07	-0.264535		Sqstm1	1.38491e-42	0.92832		S100a10	3.40303e-22	0.885823		Gzmk	6.15562e-32	1.05953		Baz1a	2.85139e-14	1.26152		Ifrd1	1.67602e-25	1.44173		Dusp5	6.94795e-55	1.3682		Tgfb1	2.69817e-14	1.48295		Adora2a	7.74222e-12	0.342625		H2-Q6	0.000732955
Rps3	3.70831e-185	0.36037		Rbms1	2.00201e-11	-0.256092		Ppp1r18	1.89017e-28	0.716956		Rps19	6.81012e-32	-0.267745		Plec	4.52493e-50	0.925501		Oxsr1	3.41801e-30	0.885731		Cbx3	5.40346e-46	1.05476		Cd44	3.71238e-16	1.2602		Txnrd1	4.16084e-39	1.43726		Klrc1	1.7558e-61	1.364		Zeb1	3.39644e-15	1.4824		Hcst	2.12698e-12	0.339348		Lgals9	1.15925e-08
Junb	4.38853e-66	0.356126		Klf13	2.69394e-18	-0.256698		Prf1	3.84046e-30	0.712678		Il7r	4.36152e-09	-0.267851		Oxsr1	3.30257e-53	0.924877		Arl6ip1	2.26607e-34	0.881921		Irf8	1.08108e-66	1.05151		Tbx21	1.48668e-06	1.25994		S100a11	1.74062e-31	1.4361		Rab8b	8.86732e-73	1.36251		Ski	1.08433e-23	1.47354		Me2	6.30802e-09	0.339308		9930111J21Rik2	7.98833e-06
Pde4b	5.1473e-56	0.354463		Kcnn4	1.84384e-12	-0.256766		Adgre5	7.09468e-21	0.7119		Npc2	3.93642e-13	-0.268681		Tigit	1.91035e-131	0.921689		Map2k3	6.98088e-29	0.877273		Cox5a	1.22987e-52	1.0495		Litaf	5.22792e-27	1.25979		Spi1	0	1.42474		Brd2	1.51655e-50	1.35937		Ubald2	1.02923e-10	1.46552		Ms4a4b	7.0357e-12	0.338545		Trim25	3.05289e-09
Rpl11	2.08729e-193	0.351853		Sf3b1	1.33111e-21	-0.256988		Kcnj8	4.09717e-65	0.709624		Il21r	0.00175549	-0.275333		Fgl2	1.42911e-168	0.920271		Ccr5	2.15352e-39	0.873256		Ndufc2	1.82286e-40	1.04874		Itpkb	7.68333e-14	1.25941		Crip1	1.93081e-24	1.41352		Ets1	8.96987e-69	1.35575		Actn2	7.5512e-23	1.46405		Neurl3	1.38238e-08	0.334051		Nampt	1.4463e-05
Il27ra	2.52264e-63	0.34858		Lrp10	3.71091e-12	-0.257216		Crip1	1.09009e-42	0.709246		Rgcc	0.00301316	-0.281492		Ybx3	4.83753e-78	0.916836		Gpr65	2.65437e-22	0.873166		Ly6a	8.0609e-25	1.04639		Iqgap1	3.44455e-15	1.23746		Neat1	3.11746e-47	1.41161		Rsbn1	4.04996e-50	1.35555		Smad7	4.90455e-14	1.46326		AI506816	8.09424e-08	0.332273		Treml2	7.51775e-06
Als2cl	5.44857e-83	0.348008		Izumo1r	2.97989e-16	-0.257486		Ppp1ca	1.36873e-31	0.708391		Chd7	0.00553697	-0.283738		Sdcbp2	6.53472e-136	0.912141		Mxd1	5.41285e-23	0.86181		Gm42031	1.75578e-73	1.04016		Fus	1.48831e-13	1.23699		Bcl2a1b	2.29041e-43	1.40155		Rgs2	1.73899e-39	1.34799		Maf	3.54285e-51	1.45539		Ptp4a3	5.28732e-06	0.33118		Gm20559	0.00591531
Frat2	1.01029e-51	0.346365		Peli1	1.49493e-21	-0.25768		Gna15	2.71277e-35	0.70537		mt-Nd2	3.31049e-06	-0.284325		Cd44	8.58363e-89	0.911505		1700017B05Rik	1.14102e-33	0.85958		Calm3	5.99793e-39	1.03848		Ubc	3.09524e-22	1.22672		Sat1	1.54996e-29	1.40049		Wnk1	3.88564e-54	1.34117		Flna	3.10928e-14	1.45156		Prrt1	4.02969e-15	0.330822		B2m	1.25382e-09
Rpl14	2.14946e-137	0.346261		Ube2d2a	1.79257e-20	-0.258773		Btg2	5.63575e-18	0.702435		Fasl	2.26032e-10	-0.291575		Ddx3x	8.10447e-47	0.908127		mt-Co1	8.30427e-21	0.855609		Ldha	1.32799e-35	1.03584		Orai1	2.40161e-06	1.22657		Kdm6b	3.5242e-46	1.39903		Sub1	1.63335e-59	1.33552		Slc16a6	4.63443e-30	1.45074		Rgs2	3.86682e-05	0.330373		Arid5a	0.00659588
Naca	1.55228e-122	0.341078		Nfil3	7.77143e-06	-0.259112		Apbb1ip	2.15963e-22	0.702415		Plek	3.6369e-05	-0.296361		Vps37b	1.46865e-25	0.907709		Plekhb2	8.52141e-27	0.85502		Uqcrq	9.26003e-39	1.0197		Picalm	2.76676e-13	1.22415		Calm1	6.5041e-26	1.38842		Il1r2	6.65102e-136	1.32205		Capg	9.10159e-27	1.44965		Trim12a	1.66261e-06	0.330168		Ehd4	0.00063341
Gramd1a	2.24207e-62	0.339608		Osbpl3	1.59831e-29	-0.259454		Il10ra	2.54446e-38	0.692965		Neat1	0.000106113	-0.296653		Sod1	5.11836e-65	0.905912		mt-Co2	4.75264e-06	0.851464		Gm43305	5.00979e-50	1.01095		Gls	1.83497e-12	1.22215		Mxd1	5.3937e-59	1.37412		Trac	1.25736e-58	1.3204		Calr	3.45117e-16	1.43276		Sipa1	1.23002e-09	0.329654		Dennd4a	0.00751602
Cmah	3.53816e-51	0.33801		Atp6v0b	9.50346e-11	-0.259505		Cxcr6	5.20923e-17	0.688677		mt-Co3	0.00077106	-0.299273		Serinc3	5.00788e-67	0.90368		Tnfrsf18	6.17374e-21	0.851281		Hnrnpab	5.2997e-38	1.00627		BC005537	1.9542e-16	1.22034		Ndrg1	9.78417e-127	1.37318		Prf1	3.54156e-07	1.3194		Ubc	8.54476e-16	1.42865		Skap1	3.18487e-07	0.329636		Nmi	0.000116789
Rps26	2.43476e-159	0.337974		Lcp2	1.33672e-11	-0.259895		Rap2a	2.4787e-27	0.685324		Ccr2	1.7166e-07	-0.300411		Serpinb9	7.23217e-81	0.902465		Il10ra	5.86787e-34	0.850221		Tmpo	2.74855e-46	0.998702		Rbbp6	2.45245e-13	1.21696		Rsad2	1.13659e-85	1.35161		Vps37b	2.21057e-43	1.31931		Pxdc1	1.24772e-161	1.42047		Acot7	1.2182e-07	0.328125		Ctss	0.00342901
Irf2bp2	1.02426e-56	0.33642		Txnrd1	2.41684e-05	-0.260066		Gimap1	3.80118e-22	0.68414		Pim1	0.000247487	-0.306603		Pdcd1	7.55379e-149	0.898374		Rilpl2	2.36952e-22	0.849762		Cox7a2	4.53702e-49	0.996235		Polr2a	6.44252e-11	1.21628		Grina	8.28711e-20	1.34685		Rhoq	2.62084e-133	1.31367		Dennd5a	1.5288e-37	1.42001		Peak1	1.51517e-06	0.32396		Ogfr	0.00631236
Plekho1	8.39904e-87	0.333802		Ptbp3	2.04897e-10	-0.26024		Actb	1.28784e-51	0.683822		mt-Cytb	0.000667523	-0.313035		Trbc1	1.43989e-20	0.89832		Hip1r	7.22636e-44	0.84647		Hsp90aa1	4.38733e-24	0.995225		Ifrd1	1.97949e-11	1.21462		Gm42418	5.24331e-34	1.34108		Txn1	4.24696e-59	1.30932		Nfil3	3.76148e-16	1.41748		Arap2	2.99625e-09	0.323505		Malat1	7.40189e-05
Jund	2.11871e-60	0.331684		Stk11	7.31881e-13	-0.261148		Tmem163	1.3125e-67	0.682192		Mxi1	2.38959e-07	-0.317618		Spata13	3.52899e-43	0.896926		Gm26917	8.19568e-07	0.845278		Mcm5	3.94309e-116	0.993902		Anxa2	1.79177e-15	1.21273		Rel	2.43145e-36	1.33914		Ybx3	3.02823e-45	1.30681		Ahnak	4.25913e-16	1.41554		Serinc3	8.29106e-06	0.321808		Rnf19b	0.000244411
Gimap6	2.12954e-59	0.331091		Ppp2r5c	2.30424e-15	-0.261888		Racgap1	7.60214e-15	0.681087		Smad7	1.274e-05	-0.320863		Ly6c2	2.01577e-41	0.891722		Rps27l	2.47218e-14	0.845008		Hist1h1e	1.04748e-36	0.981869		Itgal	1.64234e-16	1.20396		Ccrl2	1.09033e-125	1.33119		Bnip3	9.6158e-89	1.30294		Map2k3	1.55574e-20	1.41548		Dusp2	2.63323e-05	0.321072		Tor1aip2	6.84164e-05
Zfp36	1.46247e-16	0.325937		Grina	8.88239e-06	-0.262118		Tm6sf1	3.56739e-16	0.678597		Tsc22d3	1.45677e-09	-0.334042		Ctla2b	8.30287e-94	0.890727		Tmsb4x	8.24684e-73	0.844139		Etfb	3.13191e-54	0.981469		Tulp4	6.23638e-09	1.19873		Rps27l	1.59158e-22	1.32677		Ldha	3.90821e-61	1.30182		Hspa5	7.92246e-13	1.41101		Rgs3	1.21616e-08	0.3176		Gzmb	0.00489596
Myc	4.75241e-31	0.325079		Plk3	1.26999e-08	-0.262203		Cdc42	8.82927e-41	0.67642		Hexim1	0.00173185	-0.33792		Ski	1.80462e-73	0.890215		Nr4a3	3.34764e-36	0.838707		Hells	6.82515e-144	0.97988		Tex2	5.96445e-30	1.19771		Plbd1	0	1.31056		Tob2	5.80816e-51	1.29705		Hsp90aa1	1.65516e-10	1.39891		Tbx21	1.49098e-10	0.317322		Notch1	0.000633918
Cox7a2l	4.00093e-62	0.32449		Gbp2	8.85941e-09	-0.262367		Myo1g	4.51945e-14	0.676269		D16Ertd472e	0.000617518	-0.340841		Trac	3.24022e-52	0.890088		Bcl2l1	9.0928e-39	0.837655		Ero1l	9.15202e-40	0.976035		Dnajb6	1.12829e-10	1.18359		Lmnb1	1.52256e-32	1.29908		Orai1	4.38124e-44	1.29623		Brd2	1.72706e-13	1.39754		Apobec3	3.82157e-06	0.314245		Prrc2c	0.00263917
Grcc10	3.28964e-69	0.322631		Fam129a	3.46116e-37	-0.262438		Tspo	2.99965e-27	0.662906		Tnfrsf1b	0.00132189	-0.341646		Kmt2e	3.43903e-65	0.884846		Atxn1	4.46916e-48	0.83642		Cox7b	1.36518e-33	0.968936		Diaph1	6.25169e-12	1.18049		Got1	1.66737e-46	1.29588		Cd82	6.16395e-53	1.29475		Itgae	4.89281e-14	1.38735		Cebpb	2.399e-07	0.31411		Abcb1a	0.000842182
Rps10	5.07543e-165	0.321891		Esyt1	2.71756e-11	-0.262786		Cdc34	5.78848e-18	0.66187		Lmnb1	0.00349412	-0.342482		Maf	5.60329e-74	0.883166		Kdm2b	7.27154e-28	0.832526		Gzmf	1.45935e-42	0.962546		Uhrf2	1.01722e-13	1.17893		C1qb	1.69436e-69	1.28938		Adam8	1.223e-137	1.29254		Il17f	5.60027e-259	1.38457		Nfkbid	3.2634e-09	0.313895		Fryl	0.00932792
Rpl32	3.40098e-122	0.321657		Runx3	0.000955927	-0.262924		Itm2b	1.47051e-39	0.660681		Fth1	0.000138871	-0.342824		Pgk1	7.21647e-36	0.882482		Ubl5	4.05105e-33	0.832171		Cdk1	0	0.95775		Atp2b1	2.95499e-12	1.1722		Cd83	0	1.2798		Sytl3	2.06248e-41	1.29004		BC005537	2.14004e-18	1.38189		Map3k8	7.46221e-12	0.31291		1600014C10Rik	5.41177e-07
Sesn1	1.72528e-51	0.321167		Tmem30a	2.17135e-09	-0.263073		Cdc25b	1.52598e-28	0.660361		Dusp5	0.00551505	-0.344919		N4bp1	5.69072e-69	0.881523		Cox7c	3.09054e-31	0.832002		Cenpf	0	0.954506		Gch1	2.38229e-09	1.17078		Etv3	2.06924e-45	1.27413		Tgfb1	5.52239e-36	1.2796		Gm42418	3.3579e-20	1.37305		Hsd11b1	2.78757e-06	0.311679		Npc2	0.00094275
Shisa5	5.20652e-92	0.318648		Tmbim6	4.32411e-21	-0.26323		Smpdl3b	5.4534e-77	0.658942		mt-Nd1	3.12239e-07	-0.346438		Srgn	1.09983e-97	0.879713		Laptm5	5.44975e-41	0.827838		AW112010	5.01504e-21	0.953052		Atxn1	7.86953e-14	1.16489		Stat3	3.17596e-37	1.26804		Glrx	8.88498e-59	1.27942		Rab8b	2.18594e-13	1.37275		Gm28935	6.29245e-07	0.311387		Tmbim6	4.82562e-06
Ubac2	5.9559e-60	0.317822		Bcl3	1.60498e-20	-0.264038		Phf11b	6.00938e-14	0.65268		1700017B05Rik	1.17949e-07	-0.351619		Dnajb6	2.44093e-47	0.878761		Fgl2	8.07163e-52	0.827529		Pkm	2.14658e-36	0.951081		Sik3	3.58835e-16	1.16288		Adam8	9.4366e-115	1.26473		Diaph1	1.30919e-58	1.26323		Nfkbid	7.73411e-11	1.37021		Nrarp	6.29516e-12	0.310264		Fbxo34	0.00200095
Gm8369	1.55299e-53	0.317799		Rad21	3.66734e-11	-0.265093		Arl6ip5	2.10299e-28	0.647837		Dennd4a	0.000336234	-0.351716		Cox17	8.15032e-59	0.87489		Mt3	2.03085e-54	0.827237		Reep5	1.14631e-42	0.946299		Txn1	2.60046e-16	1.15332		Ahnak	3.25425e-27	1.2627		Crip1	8.36694e-22	1.26177		Dennd4a	2.80237e-08	1.36997		Ifnar2	2.32865e-06	0.30935		Chmp4b	6.02483e-07
Rps27	3.06853e-164	0.316918		Itgb7	8.03007e-16	-0.265194		Cyth4	9.33927e-21	0.645906		Serpinb9	6.5077e-06	-0.353299		Vps54	5.84965e-107	0.868443		Cops9	2.3177e-10	0.821126		Stat3	2.6216e-32	0.944852		Rgs16	1.80302e-15	1.1533		Tbc1d4	1.24727e-56	1.25794		Atf4	1.27846e-55	1.26087		Dnaja1	4.1514e-16	1.36718		Lrrk1	9.94372e-18	0.308559		Sec62	0.00396116
Scml4	1.47798e-49	0.316565		Smap2	9.01494e-15	-0.267159		Atp2a3	1.68542e-18	0.644415		Fam241a	1.18566e-08	-0.363744		Aldoa	1.711e-69	0.867048		Maf	2.22815e-46	0.815819		Lig1	2.32322e-178	0.941813		Ctla2a	1.04719e-10	1.15327		Crem	5.96923e-78	1.25369		Iqgap1	8.82602e-56	1.25318		Zfp36l1	2.12718e-11	1.36414		Kbtbd11	7.41418e-08	0.308223		Psmb10	0.00255308
Rpl30	1.0892e-189	0.311408		Crebbp	1.17715e-10	-0.267237		Borcs7	2.0329e-32	0.643367		Prf1	0.00688173	-0.375278		Nop53	3.43869e-51	0.866443		Aebp2	4.69109e-21	0.812746		Ndufb9	5.84352e-32	0.940357		Mknk2	2.24434e-14	1.15111		Pim1	1.2918e-21	1.25343		Bcl2l1	5.86967e-97	1.25087		Atp5md	7.56752e-15	1.36099		G0s2	1.67391e-15	0.307203		Trim30c	9.72229e-22
Rps16	1.97688e-146	0.310543		Lasp1	5.81821e-07	-0.267488		Atg4d	1.259e-30	0.641699		Lmna	0.00125539	-0.379441		Atf4	1.80222e-45	0.863437		Arsb	7.99349e-22	0.807954		Ier3	5.66221e-41	0.934923		Rock1	5.76595e-06	1.14502		Inhba	1.50831e-170	1.24942		Arap2	5.2358e-42	1.24397		Atf4	2.70128e-11	1.35322		Cdc42ep3	4.70874e-09	0.306876		Irf2	0.0059608
Rps15a	1.82864e-125	0.310326		Nfkb2	4.06554e-16	-0.26779		Capg	7.27361e-13	0.641253		Fosl2	6.97299e-06	-0.385704		Rilpl2	3.22476e-51	0.863233		Slc3a2	1.3268e-15	0.804342		Lgals3	6.4356e-59	0.934624		Serpinb1a	1.11025e-19	1.1403		Rrbp1	7.43496e-36	1.24264		Rel	2.1105e-32	1.2421		Skil	6.1761e-15	1.35048		Arhgap9	5.36367e-06	0.306442		Zfp36l2	0.00575831
Il6ra	1.10751e-48	0.309105		Top1	2.4832e-10	-0.26796		Slfn2	2.12484e-18	0.639545		Cxcr6	0.00558096	-0.390822		Notch1	1.67187e-45	0.862128		Tgfb1	7.15471e-18	0.803995		Pcna	2.18444e-39	0.934478		Akap13	8.31095e-11	1.13858		Bcl2a1d	2.08567e-73	1.23912		Gng2	1.77656e-55	1.24117		Isg15	1.56764e-12	1.34982		Lta4h	1.92413e-06	0.305845		Aldoa	0.00123481
Slamf6	1.20279e-50	0.308995		Cbx3	6.57712e-09	-0.268527		Ybx3	6.72979e-31	0.638356		Litaf	0.000227537	-0.404018		Samsn1	4.8289e-56	0.859165		Runx3	1.5735e-22	0.802437		Cycs	1.11124e-27	0.93384		Rab11fip1	4.8955e-11	1.13107		Hilpda	1.56731e-46	1.23537		Chd4	2.1006e-45	1.24101		Tgif1	4.50147e-11	1.34594		Gm26740	1.44495e-07	0.305683		Adar	1.27599e-08
Slc17a9	3.72962e-47	0.307922		Fam117b	5.67483e-12	-0.268771		Ccdc12	1.1516e-15	0.637177		Gm42418	7.49535e-07	-0.443886		Fmnl1	2.19478e-60	0.857695		Aldoa	7.85952e-24	0.802316		Cd81	2.67138e-141	0.928077		Aplp2	1.37876e-14	1.1223		Spag9	2.59682e-40	1.23122		Dusp14	3.26631e-202	1.24047		Hnrnph1	6.72079e-13	1.33769		Nr4a2	4.12209e-10	0.305328		Pik3ap1	0.00219466
Hpcal1	1.0133e-42	0.303935		Picalm	3.83216e-06	-0.2709		Supt4a	1.45752e-22	0.637079		Klrc1	0.000845425	-0.457085		Smad7	3.08838e-20	0.85029		Tulp4	6.69401e-14	0.80117		Ndufa4	2.24506e-25	0.924019		H3f3b	9.21291e-28	1.11451		Fn1	3.39223e-125	1.2307		Adipor2	4.01409e-49	1.23684		Amd1	2.63812e-07	1.33245		Ccnd3	1.36163e-06	0.301894		Morc3	0.000553085
Cyb5a	5.4034e-49	0.300856		Dut	0.00942316	-0.271035		Lasp1	1.28181e-13	0.636852		Kdm6b	0.00695888	-0.474929		Diaph1	1.27684e-45	0.847179		Osbpl3	5.44118e-52	0.796533		Canx	2.05703e-37	0.923267		Stk11	1.185e-14	1.11392		Sdc4	2.91974e-247	1.22796		Hexim1	1.26395e-80	1.23407		Icos	2.00397e-09	1.33139		Zcchc18	1.49164e-14	0.29655		Phf11a	5.37911e-08
Trbv12-1	1.15794e-06	0.300427		Atp1a1	3.49061e-15	-0.271514		Anxa6	6.62531e-24	0.632298		Mxd1	1.6527e-06	-0.488232		Neat1	5.57337e-39	0.845977		Calr	9.76286e-17	0.795707		Lmna	5.18643e-54	0.923126		Nfatc1	1.62756e-10	1.11381		Gpx1	2.92371e-17	1.22529		Phlda1	1.64268e-58	1.22654		Nup98	1.53424e-19	1.32945		Fasl	1.15493e-08	0.296298		Ssh2	0.00851736
Arhgap15	6.48211e-52	0.299211		Gna13	6.18029e-06	-0.272177		Cox17	1.05085e-30	0.628306		Vps37b	2.13449e-11	-0.489672		Atp2b1	4.01404e-58	0.8371		Dbi	3.28921e-15	0.794799		Kif11	0	0.922791		Pde4d	1.44282e-11	1.11324		Jak2	2.58228e-44	1.21278		Gm19585	7.81606e-39	1.22582		Gclc	4.39238e-10	1.32831		Smpdl3a	5.03363e-06	0.294007		Hivep2	0.007592
Snrpd3	4.75024e-57	0.295139		Fbxo34	1.54584e-17	-0.272463		Tmem50a	2.39974e-23	0.626835		Nr4a3	0.000498919	-0.511921		Cd82	9.94285e-55	0.834768		Sla	5.35372e-13	0.794501		Nusap1	0	0.919331		Plec	5.18739e-09	1.10712		Ifi27l2a	9.54792e-19	1.21191		Sat1	6.64343e-35	1.22573		Slc38a2	1.29167e-12	1.30804		Adgre5	8.40546e-05	0.293695		Dhx58	5.25957e-24
Znrf1	2.7736e-46	0.294907		Nasp	1.2839e-11	-0.27356		Slc20a1	1.23091e-12	0.626186		Cdkn1a	3.40157e-10	-0.526769		Plekha2	2.75147e-55	0.832841		Gm19585	1.49617e-11	0.792808		Sem1	1.9887e-37	0.908488		Nfkbid	9.82723e-06	1.10649		Tspo	6.93553e-23	1.21106		Il21r	2.54233e-42	1.2166		Pcna	6.8213e-13	1.3072		Thtpa	1.47089e-11	0.292676		Zup1	4.62431e-05
Mgst2	1.20754e-36	0.294834		Cflar	1.31667e-06	-0.273975		Prex1	5.30841e-12	0.617483		Dgat1	6.97033e-07	-0.55596		Runx3	2.65585e-37	0.832238		Atp2b4	8.11618e-43	0.790413		Tpm1	5.14205e-26	0.905682		Tnfrsf9	1.12841e-05	1.1054		Dgat1	2.69345e-60	1.20398		Hivep2	9.82202e-66	1.21366		Mxd1	4.39439e-15	1.30499		Rcsd1	8.56214e-06	0.291709		Ifi208	1.41301e-07
Cd247	1.15452e-62	0.293877		Hk1	1.78464e-16	-0.27595		Runx3	8.53414e-11	0.615689		Crem	2.75997e-06	-0.607903		Ccr5	1.69556e-93	0.830069		Atpif1	1.28795e-12	0.787577		Tubb5	1.17857e-21	0.904638		Fth1	2.54856e-35	1.10276		Slc16a3	4.75272e-115	1.20302		Atp2b4	1.30188e-105	1.20717		Pde4b	3.64674e-05	1.30461		Cd37	4.16516e-05	0.28887		Psme1	1.27674e-06
Dusp10	9.53366e-37	0.291263		Ldha	1.84328e-12	-0.276054		Zmiz1	3.00112e-17	0.615291		Id2	0.00104243	-0.722662		Ugcg	2.26997e-33	0.827606		Cd82	6.83526e-20	0.783639		Arl6ip1	3.09108e-19	0.899722		Traf1	1.66137e-05	1.10161		Ifi205	0	1.20201		Wipf1	2.25335e-40	1.20653		Tnfrsf9	3.53184e-11	1.30391		Pnrc1	0.000155849	0.287757		Znfx1	0.000387056
Cirbp	9.821e-44	0.290306		Serp1	3.02337e-12	-0.276825		Ptms	6.61853e-34	0.614836		Lgals3	4.37248e-07	-0.795825		Ndufb1-ps	3.279e-55	0.827085		Il2ra	3.37634e-28	0.782951		Rrm1	3.90047e-105	0.895281		Tab2	7.26665e-11	1.09967		Cybb	0	1.19867		Higd1a	6.9622e-38	1.20513		Isy1	6.86586e-12	1.29485		5830432E09Rik	9.11164e-14	0.286971		Ascc3	1.71498e-05
Eif3h	1.0673e-68	0.288557		Ubash3b	1.00921e-08	-0.276951		Srp19	3.549e-14	0.612997		Ccl4	1.33089e-08	-0.825293		Hip1r	1.17841e-76	0.826535		Vim	3.82956e-16	0.782295		Hspd1	1.48503e-17	0.893146		Nfkbiz	1.63109e-09	1.0982		Atp2b1	3.10429e-34	1.1984		Pqlc1	3.86972e-62	1.20204		Spag9	5.25188e-12	1.29449		Mef2a	9.17318e-07	0.286465		Zcchc2	0.00797209
Foxp1	7.36356e-51	0.288451		Prelid1	5.21951e-16	-0.277439		Myl6	5.09624e-48	0.612259		Plac8	3.10666e-28	-0.846509		Trbc2	3.20277e-40	0.825521		Notch1	1.65737e-17	0.779168		Prelid1	1.16961e-39	0.891082		Neat1	5.12863e-08	1.08513		Capg	2.36309e-53	1.19589		Cxcr4	1.66243e-19	1.20188		Serinc3	7.2154e-19	1.292		Lgals9	6.69443e-06	0.28627		B4galt5	0.000451535
Rapgef6	3.69597e-52	0.2882		Abr	3.00281e-13	-0.278318		Thy1	1.25109e-25	0.611234		Igfbp4	7.20061e-44	-1.25243		Tab2	1.36782e-64	0.823026		Ubash3b	2.31501e-31	0.772822		Ywhae	3.08011e-38	0.889986		Il18r1	3.85821e-08	1.08275		Tnfrsf4	3.52716e-58	1.19245		Lars2	8.80171e-31	1.20149		Fbxo34	1.29083e-07	1.28627		Amz2	1.2537e-05	0.28489		AW011738	7.13038e-07
Rasgrp1	4.53749e-40	0.288011		Oga	2.39329e-12	-0.27855		AW112010	5.09888e-37	0.610674		Mt1	1.96918e-14	-1.30439		Pglyrp1	4.28252e-41	0.819961		Diaph1	6.71473e-19	0.772221		CAAA01147332.1	3.35844e-24	0.888033		Ss18	0.0065411	1.08264		Picalm	1.1444e-31	1.18918		Dennd4a	1.04027e-45	1.20109		Eprs	0.000154119	1.28374		Tcrg-V4	1.59596e-122	0.283792		Trim21	1.08269e-05
Nfkbia	2.98118e-10	0.285647		Atox1	1.00449e-10	-0.279091		Entpd1	2.23208e-42	0.610501		Gzmb	7.38654e-17	-1.34504		B2m	1.7229e-172	0.816638		Pcna	2.34825e-20	0.77161		mt-Nd4l	3.60502e-07	0.886783		Nr3c1	0.00381491	1.08094		Rgs1	2.75042e-29	1.18687		Pde4d	6.16979e-53	1.19994		Ccnd2	2.7331e-09	1.27883		Traf1	0.000128633	0.282327		Naa20	4.19427e-05
Rpl23	1.78666e-140	0.282913		Il21r	0.00127226	-0.279308		Osbpl3	2.12438e-31	0.607539						Brd2	2.25604e-47	0.815366		Isg15	9.07343e-16	0.764129		Ndufab1	2.08812e-25	0.88584		Ankrd17	1.00294e-06	1.07904		Tpi1	1.61865e-25	1.18659		Aebp2	2.12158e-58	1.19692		Lgals1	1.82346e-17	1.27695		Evl	6.47707e-06	0.282291		Ilrun	0.000639773
Tgtp2	5.78708e-44	0.281145		Gpr132	3.15396e-05	-0.279625		Ndfip2	5.41595e-11	0.605282						Nfatc1	6.98018e-42	0.814245		Eif2s2	2.2451e-19	0.763632		Ctla4	1.33455e-37	0.885305		Calr	7.82515e-12	1.07781		Ptafr	0	1.1859		Hnrnph1	2.36288e-52	1.19476		Homer1	7.9017e-38	1.2721		Sell	4.0497e-05	0.27598		Cxcr4	0.00548072
Rps13	4.60136e-142	0.2792		Tmem50a	5.22511e-30	-0.281015		Sema4a	7.52892e-14	0.602071						Oga	1.15276e-47	0.812543		Map3k1	1.29745e-14	0.759054		Mcm6	1.02247e-33	0.881316		Csrnp1	1.68319e-08	1.07115		Ramp3	6.2131e-71	1.18373		Spag9	5.09326e-52	1.19285		Fbxo11	7.02137e-21	1.26354		Nsg2	0.0001509	0.271896		Hsh2d	8.83218e-08
Add3	1.18431e-39	0.276856		Ubn1	6.91563e-19	-0.281218		Ywhaq	5.8633e-15	0.599471						D16Ertd472e	2.40706e-32	0.81192		Eno1	2.59784e-18	0.758899		Tm4sf1	1.54683e-274	0.870541		Eif2s2	1.62955e-06	1.06822		Slfn4	5.1571e-190	1.18176		Smox	2.25849e-81	1.18763		H2-Q6	1.24063e-11	1.2624		Bin2	3.29132e-06	0.270369		Mrpl30	0.000229783
Klf6	2.79092e-30	0.276216		Spty2d1	2.14741e-11	-0.282091		Arpc2	7.05066e-37	0.597621						Adam8	4.98127e-131	0.811656		Hilpda	6.025e-25	0.758396		1810037I17Rik	5.11096e-29	0.869475		Nsd3	3.95407e-11	1.06733		Map2k3	5.8168e-41	1.18133		Neat1	8.83326e-48	1.18312		Stat3	1.0137e-13	1.26056		Bbc3	9.32716e-05	0.269377		Arhgap25	0.000982511
Otulinl	4.57207e-39	0.276115		Myl12a	2.56712e-30	-0.282586		AI467606	8.75429e-12	0.596563						Ubc	1.47676e-71	0.807943		Odc1	3.40168e-09	0.757416		Lockd	1.35509e-132	0.864915		Prrc2a	1.61737e-08	1.06713		Card19	2.90759e-26	1.17565		Ppp1r16b	1.96738e-77	1.17757		Ppp1cc	1.05697e-11	1.25911		Myl12b	1.28623e-08	0.266094		Tent4a	3.92445e-08
Irf1	7.3016e-22	0.275982		Polr2a	3.26914e-14	-0.283309		H2-K1	3.11441e-62	0.594544						Fosl2	1.56152e-69	0.804369		Entpd1	4.69801e-63	0.757065		Ndufa11	8.50559e-39	0.864807		Ctla4	2.39123e-08	1.06659		Bri3	1.44797e-23	1.16874		Vgll4	2.21992e-39	1.17302		Chd4	5.26038e-11	1.25896		Zfpm1	1.41346e-06	0.263134		Trim30d	4.42724e-10
Gm20400	3.01669e-36	0.275884		H2-T22	1.93113e-24	-0.283344		Ttc39c	1.97702e-47	0.592018						Dnaja1	3.1498e-34	0.804169		Myl6	1.02248e-37	0.753895		S100a11	2.07897e-22	0.860467		Rara	1.13334e-10	1.06601		Gla	1.89707e-145	1.15979		Mapkapk2	5.63958e-54	1.17257		Rnf19b	1.90054e-14	1.25856		Tle5	3.31116e-06	0.263031		Unc119b	0.00674472
Il2rg	9.2813e-57	0.275876		Cltc	3.92148e-10	-0.284325		Sumo2	2.93412e-24	0.591937						Ube2b	1.46405e-56	0.803962		Ctla2a	3.03589e-27	0.753434		Serpinb6b	1.31116e-45	0.859046		Sh2d2a	1.9978e-05	1.06305		Anxa5	3.08894e-26	1.15845		Ubash3b	3.7283e-62	1.16497		Ube2j1	1.25434e-08	1.25241		Bmp7	2.33186e-67	0.262537		Psme2b	0.000579513
Gm14085	6.40183e-56	0.27501		Selenos	5.34253e-14	-0.284352		Esyt1	1.17258e-19	0.588563						Abr	1.34726e-65	0.80372		Sdcbp2	1.87394e-44	0.747421		Ndufb7	1.33572e-38	0.858133		Oga	1.67576e-08	1.05753		Iqgap1	1.95347e-27	1.15638		Gls	3.23566e-46	1.16193		Denr	6.30768e-08	1.24439		Ube2g2	2.09154e-06	0.261048		Clic4	0.000116953
Slc6a19	8.38405e-82	0.273276		Sipa1l1	1.13083e-20	-0.284423		Clic1	9.92548e-29	0.587038						Map1lc3b	1.86437e-61	0.801996		Slc2a3	1.12008e-29	0.744465		Gclm	3.19078e-35	0.857386		Rnf19b	2.21438e-19	1.05653		App	8.26275e-151	1.15628		Oxsr1	1.44458e-56	1.16188		Diaph1	5.20785e-14	1.24355		Lamtor4	1.40337e-05	0.25986		Cmtr1	5.92681e-05
Tpt1	1.48515e-126	0.271077		Tgif1	3.80418e-05	-0.285207		Atox1	8.42002e-18	0.58679						Runx2	1.94858e-78	0.801009		Rora	8.0022e-30	0.743662		Actg1	2.89486e-39	0.857379		Cd53	6.52453e-13	1.04844		Atp6v0b	4.15629e-30	1.15607		Hsp90aa1	4.2672e-40	1.1607		Serpinb1a	1.89414e-35	1.24305		Pik3r1	0.00124166	0.25959		Tor3a	1.36548e-10
Eef2	2.58274e-93	0.270776		Baiap2	8.11828e-28	-0.28523		Lrp10	6.06055e-16	0.586572						Bcl2l1	6.96808e-72	0.800449		Plekha2	1.91561e-24	0.741621		Atp5j	1.41484e-42	0.854778		Samsn1	6.38232e-06	1.04636		Samhd1	4.02156e-22	1.15436		Rbpj	3.29833e-65	1.15827		Il4ra	1.91601e-10	1.243		Tespa1	1.99845e-05	0.259462		Irf9	0.000100575
Srsf5	2.43881e-62	0.270552		Atpif1	4.10614e-11	-0.285643		Mbd2	6.22466e-19	0.58627						Reep5	1.19242e-57	0.799082		Cbx3	3.68951e-14	0.738507		Tk1	0	0.852852		Calm2	6.67906e-12	1.04491		Slc3a2	5.73584e-32	1.1494		Slc16a3	2.68804e-107	1.15756		Gpr183	2.18319e-05	1.24002		Arf4	4.78524e-05	0.259044		Fosb	0.00787056
Ppia	5.94331e-118	0.266795		Rps27l	0.00150051	-0.289179		Ptprc	9.43097e-24	0.586264						Hsp90aa1	5.73989e-27	0.795555		Ctsd	1.25886e-19	0.73773		Nme1	8.93983e-23	0.852597		Dock2	1.06662e-08	1.04138		Oasl1	5.78874e-140	1.14554		Slc38a2	3.05663e-42	1.15541		Ago2	3.21978e-14	1.23827		Eif1b	0.000236829	0.257323		Ski	0.0021175
Rpl36	7.20307e-117	0.265455		Malat1	3.41688e-78	-0.290009		Dok2	3.87555e-16	0.585007						Rora	7.72491e-99	0.795398		Dennd4a	8.93396e-16	0.736933		Fkbp2	4.58022e-56	0.852406		Ets1	6.49109e-09	1.03942		Pkm	6.11749e-25	1.14491		Nucb1	4.01978e-62	1.15049		Fryl	9.25698e-12	1.23744		Cxxc5	5.57201e-05	0.256308		Phip	0.0093797
Lcn4	5.08073e-32	0.265359		Csrnp1	4.16166e-05	-0.290539		B3gnt2	2.02321e-13	0.584603						Sec62	4.89882e-39	0.795182		Iqgap1	8.08219e-22	0.735496		Gmnn	7.64305e-88	0.850406		Prrc2b	6.07727e-07	1.03573		Icos	7.49637e-31	1.1406		Ostf1	1.20565e-44	1.14036		Blk	0	1.23475		Arhgef3	0.000110759	0.255838		Tcof1	0.00978413
Abhd8	4.95812e-37	0.265012		Zfand5	9.38314e-14	-0.290685		Plek	9.7213e-18	0.583326						Ifng	5.26724e-77	0.793123		Trps1	6.89552e-29	0.733947		Tyms	2.90571e-135	0.844474		Mapkapk2	5.8588e-06	1.03412		Slc15a3	3.26232e-199	1.13121		Itgb2	8.19883e-41	1.13992		Nudt4	2.67226e-19	1.23212		Unc119	6.73918e-08	0.253505		Bcor	0.000714566
Nsmce1	2.52426e-31	0.265008		Actg1	1.64865e-16	-0.290887		Dusp2	3.4053e-08	0.582719						Pde4d	2.20544e-38	0.789147		Prkar1a	9.67814e-22	0.731369		Ezh2	8.92676e-97	0.843043		Malat1	4.56432e-17	1.03314		Rab8b	7.83879e-36	1.12913		Nfkbiz	8.56834e-28	1.13972		Hif1a	2.81901e-06	1.23028		Srp72	4.60374e-05	0.251346		Stim2	0.00123477
Dph5	2.38995e-40	0.264328		Clic4	1.54446e-15	-0.290985		Gimap4	1.52834e-12	0.581999						Prrc2b	1.62534e-42	0.781372		Cdkn1a	1.59776e-42	0.724071		Cdkn1a	5.09866e-61	0.837731		Piezo1	4.1919e-12	1.02995		Serpinb9	1.81256e-45	1.12784		Gpr65	1.6735e-37	1.13264		Oga	1.38154e-10	1.22814		Matk	1.86228e-05	-0.253716		Cacul1	0.000155948
Mrpl23	7.23172e-37	0.264121		Cwc25	2.8831e-12	-0.291415		Nfatc3	8.65625e-18	0.58135						Arsb	1.29906e-47	0.779509		Mxi1	2.45185e-34	0.723319		Ptms	4.20762e-68	0.831306		Sbno1	2.42866e-05	1.02538		Nr4a2	1.58966e-26	1.12583		Tpm4	1.23748e-33	1.13238		Slc7a1	3.20896e-21	1.22792		Aprt	0.00975791	-0.254328		Herc3	0.00311085
Rnf187	2.32363e-42	0.263651		Rab43	7.48188e-18	-0.291631		Rgs1	0.000692874	0.57929						Cd28	1.0721e-35	0.77935		Gxylt1	2.02864e-19	0.72034		Manf	1.3455e-31	0.830933		Trac	1.22776e-10	1.02505		Lyn	0	1.1238		Egr1	1.8411e-50	1.13128		Avil	1.06786e-134	1.22743		Pmaip1	0.00194563	-0.256637		Pim2	0.00887951
Nme2	5.1944e-62	0.263085		Nop53	8.43692e-08	-0.291918		Mpnd	2.77363e-11	0.578064						Rgs2	2.17335e-23	0.776654		Prr13	1.09092e-21	0.71618		Micos10	8.33842e-41	0.830392		Isg15	5.85111e-07	1.02067		Lmna	1.21767e-65	1.12296		Kdm6b	9.43374e-34	1.1284		Neat1	1.11975e-15	1.22464		Cd55	0.0009279	-0.259802		Ifitm3	0.000992067
Atp1b3	7.54959e-51	0.261019		1810037I17Rik	1.85143e-15	-0.291921		Gm30054	1.98221e-14	0.575282						Serpinb6b	1.25185e-52	0.776601		Spn	1.69129e-20	0.711537		Rps17	4.74058e-38	0.82607		Abr	3.40887e-08	1.01837		Lgals1	2.27125e-28	1.12113		Akap13	9.80082e-39	1.12831		Icam1	2.95376e-11	1.22223		Ifngr2	4.67481e-06	-0.262089		H2-Q7	0.000172312
Tagln2	7.97532e-52	0.260165		Zbp1	1.1259e-09	-0.292		Capn2	3.38553e-22	0.57434						Gpr68	3.56099e-59	0.776369		Camk2n1	1.50556e-37	0.711283		Eno1	1.08468e-22	0.825018		Il21r	2.36488e-06	1.01779		Egr1	5.57492e-18	1.12018		Mif	1.58123e-44	1.12726		Itpkb	2.74639e-06	1.22177		Mbd2	0.00361495	-0.264585		Ccser2	0.00526344
Rpl27a	6.79508e-116	0.259481		Hip1r	3.3467e-23	-0.292652		Ypel3	2.12838e-17	0.57419						Bcl2l11	4.02251e-31	0.773705		Ndfip1	4.38556e-26	0.71099		Uqcr10	1.89204e-28	0.823492		Icam1	0.00482397	1.017		Plac8	3.85411e-16	1.11848		Serinc3	1.80351e-38	1.12686		Lars2	3.72877e-11	1.22127		Gpr68	0.0038764	-0.268039		Tnfsf10	7.63079e-06
Saraf	6.42149e-52	0.25875		Cox7c	2.49899e-22	-0.2928		Ncald	2.92312e-50	0.572046						Egr1	1.03547e-32	0.772599		Uqcrq	2.56032e-18	0.710959		Ugp2	3.858e-43	0.82216		Spty2d1	3.01837e-08	1.01582		Cacnb3	1.08889e-94	1.11795		Tulp4	5.80469e-61	1.12555		H3f3b	2.83239e-23	1.21984		Emp3	0.00521553	-0.275947		Lncpint	0.00404819
Ypel3	9.76654e-52	0.257224		Cyba	8.12498e-14	-0.29463		Golm1	5.15976e-09	0.571042						Lmtk3	1.2095e-142	0.770206		Cst7	3.83417e-10	0.7109		Ndufb8	3.20415e-27	0.82084		Nfkb2	2.57495e-08	1.01416		Fgl2	5.72149e-95	1.11673		Prr13	1.04971e-47	1.12359		Dnajb6	6.97294e-13	1.21712		Smap2	0.00447405	-0.279458		Emb	0.00174992
Rpl18a	8.40002e-106	0.257121		Ssr3	2.49991e-16	-0.294907		Zfp36l2	1.34414e-12	0.569771						Cyth4	1.07452e-46	0.770016		Smim3	5.72193e-48	0.710324		Uhrf1	3.98747e-218	0.81846		Kmt2e	2.35987e-06	1.01187		Glrx	2.24415e-45	1.10859		Rab43	1.09368e-72	1.12275		Pmepa1	9.01945e-10	1.21243		Il27ra	0.00382986	-0.28126		Psme2	0.00101682
Gltp	1.43124e-46	0.256782		Tor1aip1	6.03613e-15	-0.295779		Tmsb4x	9.46139e-58	0.568397						Ndfip1	9.85351e-77	0.765858		Ndufa1	7.31579e-17	0.70635		Dctpp1	2.73155e-60	0.817953		Nfat5	1.60944e-13	1.0108		Bach1	1.70695e-41	1.10845		Spn	6.6812e-36	1.12245		Acpp	3.98272e-19	1.20991		Zbp1	0.00265276	-0.284389		Psmb8	0.00436867
Usp28	2.01018e-46	0.256536		Ppp2ca	1.38906e-15	-0.295994		Slc9a3r1	2.99833e-17	0.567517						Ttc39b	1.2975e-50	0.764052		Ccr2	7.9728e-23	0.70603		Snrpe	1.61624e-35	0.815959		Tpm4	4.83085e-07	1.01035		mt-Nd1	4.24242e-07	1.10632		Picalm	1.68585e-47	1.11944		Tmem64	2.62472e-19	1.2066		Ifi213	0.000368872	-0.285684		Vopp1	8.80929e-05
Thada	4.52026e-32	0.256456		Rock1	1.62159e-09	-0.296411		Tram1	2.11122e-10	0.566632						Ptp4a2	3.61638e-51	0.761698		Fmnl1	2.21418e-19	0.703117		Scd2	8.57868e-79	0.815933		Ythdc1	2.66684e-07	1.01015		mt-Nd4	0.000310755	1.10281		Fkbp1a	5.69289e-50	1.11924		Krt83	1.03378e-272	1.20349		H2-T22	0.000252376	-0.286172		Gbp5	4.78593e-07
Slfn1	1.28752e-35	0.255848		Cd3g	2.46237e-45	-0.297235		Cd52	1.16674e-33	0.565915						Il21r	2.90777e-17	0.760903		Cox6c	5.76436e-27	0.702148		mt-Atp8	6.56239e-05	0.815191		Ndfip1	6.80413e-17	1.0064		Ifi204	3.11748e-189	1.1002		Dut	6.96166e-22	1.1181		Ero1l	9.17321e-12	1.20255		Tomm7	0.000867589	-0.286306		Parp10	0.000487105
Slc12a7	8.73606e-38	0.25557		Ikzf2	4.5455e-27	-0.298493		Acss2	6.5791e-16	0.565898						Emp1	1.70585e-81	0.7588		Romo1	0.000742656	0.701153		Ndufc1	3.38497e-32	0.8148		Zfp36l2	1.12848e-06	1.00592		Rilpl2	1.18827e-30	1.09957		Nfil3	2.45632e-53	1.11773		Snx18	1.56235e-07	1.20139		Psmb9	0.00111235	-0.287845		Trim34a	1.80056e-05
Emg1	3.1224e-42	0.252754		Fus	2.58706e-21	-0.298645		Itgam	1.19957e-78	0.563976						Gpr132	2.12587e-23	0.75726		Ndufb7	3.98445e-18	0.700845		S100a10	8.94377e-17	0.811461		Tsc22d2	3.99674e-10	0.999022		Cd200	6.35128e-75	1.09792		Mknk2	1.74145e-35	1.11575		4932438A13Rik	1.13511e-10	1.20091		Pip4k2a	0.00964855	-0.288252		Shisa5	0.000132222
Aven	5.65154e-35	0.252704		Cks2	4.89656e-06	-0.298927		Arhgap45	6.05373e-19	0.561404						Cltc	4.30394e-42	0.75654		Ctsb	1.6756e-19	0.700591		Cisd1	1.64978e-50	0.81115		Runx2	1.01831e-13	0.997156		Malt1	5.85339e-27	1.0975		Mrps6	4.12178e-36	1.11533		Hivep2	2.20005e-13	1.19927		1110008P14Rik	0.00162402	-0.290962		Pnpt1	2.68684e-07
Eef1d	7.84301e-46	0.251958		Dbi	1.46854e-07	-0.299157		Diaph1	1.97953e-14	0.56109						Tnrc6b	2.59095e-32	0.750443		Itgb2	8.82891e-19	0.6997		Serpinh1	6.89432e-301	0.807195		N4bp1	3.56755e-08	0.996489		Msrb1	4.04763e-34	1.09719		Ddx3x	4.52255e-44	1.1039		Tuba4a	3.60125e-05	1.19884		Cd247	0.00320564	-0.292451		Gbp10	4.96944e-16
Cd55	5.44628e-34	0.251504		Cd9	1.10775e-40	-0.299161		Ptpn4	1.19903e-16	0.559956						Gbp3	7.75115e-66	0.750129		Sema4d	5.50745e-17	0.697879		Cox8a	3.82426e-50	0.804654		Serpinb9	1.39032e-08	0.988124		Sdc3	8.72501e-306	1.09525		Hspa5	3.98746e-35	1.1035		Dusp5	2.51102e-08	1.19875		Vps54	0.00366168	-0.296666		Selenow	0.000504539
Bach2	1.09316e-37	0.250567		Ago2	4.99725e-11	-0.29917		Lax1	4.09047e-10	0.557674						Cd53	8.26495e-47	0.748383		Hexim1	1.38316e-19	0.692722		Atp6v0c	1.28761e-10	0.80429		Gse1	2.58978e-09	0.988059		Cd68	1.17467e-132	1.09498		Hspa1b	1.45494e-09	1.10103		Csrnp1	3.51455e-06	1.19763		Atp1a1	0.00315363	-0.29716		Cd53	0.00690561
Treml2	3.94099e-34	0.250044		Sem1	8.89185e-19	-0.299596		Coro1b	2.18213e-10	0.556449						Gls	4.0544e-40	0.746807		Atp5l	5.56294e-27	0.692615		Vamp8	3.63304e-26	0.796019		Rybp	1.22877e-10	0.986705		Ncf2	0	1.0936		Pag1	2.36707e-26	1.09943		Ccnl1	1.14776e-08	1.19532		Atox1	0.00846653	-0.298135		Mrgbp	0.00923146
Mtpn	2.34669e-22	-0.250368		Gbp6	1.29397e-21	-0.300505		Ms4a6b	3.78403e-14	0.553612						Prkar1a	7.16834e-57	0.743564		Rab1a	3.8977e-16	0.690608		Nenf	1.5081e-61	0.795411		Dynll1	1.59108e-05	0.980022		Efhd2	2.30907e-27	1.08959		Slamf1	2.38502e-104	1.0901		Cd74	4.39882e-18	1.19481		Nfat5	0.00135034	-0.302339		Insig1	0.000180702
Gak	6.41688e-14	-0.250607		Eif2ak3	3.88155e-24	-0.300983		Armc7	1.41904e-08	0.55269						Havcr2	3.37522e-109	0.741103		Wipf1	2.29194e-10	0.68777		Fn1	1.54326e-108	0.790344		Inpp5d	8.4237e-05	0.976195		Hif1a	3.24581e-26	1.0843		Ctsd	1.44925e-26	1.08948		Rasl11b	9.36211e-12	1.1937		Saraf	8.48221e-05	-0.30405		Setdb2	1.64304e-05
Atxn2l	2.08206e-19	-0.250764		Cd247	1.65002e-23	-0.300988		Arf6	8.40926e-15	0.551131						Plekhb2	2.08772e-65	0.738621		Trbc2	2.61751e-12	0.687214		Snrpd1	1.58898e-25	0.786492		Dusp2	1.14907e-10	0.974207		Kctd12	4.31566e-74	1.0821		Vim	1.28007e-29	1.0881		Nfkb2	6.30241e-18	1.19049		Plekho1	8.76141e-07	-0.305708		Nsmaf	0.00381117
Atp6v0e	1.06298e-14	-0.251018		Sertad1	9.6791e-13	-0.301337		Grk2	2.30932e-14	0.550833						Mapkapk3	3.72299e-60	0.735096		Cd44	1.58598e-17	0.686257		Cox6c	4.81663e-41	0.78508		Got1	9.86141e-06	0.97322		Rnf149	2.68012e-32	1.0806		Isy1	1.94116e-32	1.08687		Rasgef1b	1.9568e-33	1.18965		Fcgrt	0.000160272	-0.30774		Trim56	0.0046572
Klf4	1.49317e-05	-0.25118		Vps54	2.3731e-30	-0.301546		Ripor2	4.51145e-13	0.550649						Chd7	3.20587e-19	0.734751		2023-09-11	9.33314e-20	0.686139		Mthfd2	1.24187e-63	0.782488		Usp38	2.30781e-08	0.972005		Napsa	6.95844e-201	1.07812		Mxi1	1.04071e-67	1.0867		Btbd9	5.40375e-20	1.18751		Gm14085	2.41364e-05	-0.308884		H2-D1	6.27971e-06
Eif3j1	4.89474e-11	-0.25133		Atp5md	6.42613e-18	-0.301658		Hexb	1.49542e-11	0.550372						Fasl	1.31936e-64	0.733788		Hnrnph1	4.17463e-15	0.685162		Eps8	8.321e-182	0.780501		Tfip11	7.06541e-11	0.968541		Brd2	1.10653e-21	1.07649		Pcna	7.93824e-48	1.08477		Col27a1	5.93815e-110	1.18596		Itk	0.00921281	-0.310322		Casp1	0.00653512
Ogt	1.94846e-18	-0.252084		Vgll4	6.90479e-16	-0.301954		Bin2	1.71135e-15	0.546857						Hcst	1.12871e-81	0.733771		Serpinb6a	6.29424e-19	0.683668		AA467197	3.24085e-37	0.777996		Marcksl1	3.69092e-11	0.96853		Odc1	2.72015e-18	1.06739		S100a13	1.44983e-35	1.08263		Josd1	3.82331e-18	1.18572		Sugt1	0.00026949	-0.316982		BC051226	7.11132e-06
Zswim6	3.75071e-20	-0.252133		Tab2	3.77029e-18	-0.302098		St3gal6	7.91789e-13	0.546741						Plek	2.03162e-86	0.733395		Vcp	1.01913e-09	0.6835		Fdps	9.99318e-20	0.777614		Emp1	6.68966e-19	0.967102		Ccr1	0	1.06711		Il10	1.63185e-26	1.07975		Fnbp1	7.38332e-11	1.18464		Actn2	9.59493e-06	-0.322931		Sos1	0.000853819
Metap2	9.13556e-12	-0.252206		Prrc2b	1.18601e-16	-0.302507		Cmpk1	1.98901e-10	0.546538						Ifngr1	2.82916e-40	0.731436		Atf4	3.3738e-13	0.683159		Pdap1	6.95309e-37	0.777185		Spag9	2.12029e-06	0.965957		Pgk1	9.04501e-24	1.06694		Calr	3.63527e-30	1.07777		Atf6	8.42804e-32	1.17387		Pou2f2	0.000295583	-0.323623		Irgm2	4.85579e-05
Xiap	6.0492e-22	-0.252305		Dhx15	2.85039e-16	-0.303411		Atp1b3	9.3779e-19	0.545335						Itgb1	8.44775e-27	0.729117		Acsl4	8.66015e-19	0.680049		Elob	7.20916e-40	0.777179		Ubl3	4.22868e-07	0.963534		Pnp	7.19389e-29	1.06013		Smim3	1.06284e-104	1.07743		Osbpl3	1.76138e-31	1.17037		Fxyd5	1.38024e-05	-0.324384		Gm49980	0.00938306
Zfp207	1.9103e-19	-0.252424		Smim3	3.14564e-38	-0.303922		Arpc4	1.01176e-16	0.545007						Grina	1.81706e-33	0.726236		Lmnb1	3.93818e-20	0.678252		Nsd2	6.38103e-143	0.777169		Hspa1a	2.29727e-07	0.962641		Cxcl9	0	1.05593		Twsg1	5.90524e-88	1.07458		Ptms	5.99698e-06	1.17022		Ccr9	0.000112245	-0.324511		Casp8	0.00977898
Chst11	7.92856e-60	-0.252467		H2afv	1.4376e-21	-0.304916		Snx5	5.41588e-10	0.544626						Sult2b1	2.87433e-91	0.725958		Itgav	9.56943e-21	0.677645		Pdia6	5.31147e-29	0.772421		Serinc3	3.42373e-10	0.959523		Nfe2l2	4.29792e-30	1.04569		Camk2n1	1.65173e-78	1.07285		Fgl2	4.19883e-15	1.16719		Ifi214	4.8182e-05	-0.327019		Gm12216	0.00889943
Gpr65	6.53498e-15	-0.253253		Igtp	3.64753e-09	-0.305812		Pfkp	8.54131e-10	0.54396						Mxd4	6.71133e-35	0.722195		Isy1	5.86508e-12	0.67686		Sub1	9.55619e-29	0.77226		Cflar	6.6851e-05	0.956356		Mir22hg	2.36922e-126	1.04457		Tbx21	4.89487e-47	1.06582		Rhoq	8.12766e-24	1.16624		Isg20	2.80748e-05	-0.33772		Socs1	0.00853811
Sp100	5.64136e-13	-0.253416		Bcl2l1	1.49675e-10	-0.306375		H2-Q6	5.04625e-18	0.54388						Ubl5	3.34762e-56	0.721137		Cenpa	6.85219e-22	0.676174		Anxa5	6.92417e-19	0.77066		Slc20a1	8.39546e-09	0.955687		Cflar	1.17571e-25	1.04069		Fnbp1	1.23222e-36	1.06447		Mafg	1.98187e-22	1.16259		Anxa5	0.00183052	-0.340383		Lrmp	0.00615985
Hnrnpm	1.70979e-09	-0.25347		Smox	7.78105e-14	-0.306465		Rara	1.01999e-14	0.543351						Sema4d	2.82998e-35	0.721047		Actg1	1.12468e-36	0.675116		Atp5o	1.07514e-21	0.770084		Ifngr1	2.85287e-10	0.954389		Gm42031	3.25541e-27	1.03958		Thap12	4.34222e-37	1.06109		Wnk1	1.49483e-11	1.16212		Als2cl	2.34864e-07	-0.340833		Rps29	8.42748e-05
Cdc34	8.69022e-21	-0.253638		Gnb1	1.38067e-16	-0.307291		Ostf1	2.48431e-21	0.542373						Fbxo34	1.75126e-41	0.713351		Cdk6	4.4743e-29	0.674289		Crip1	0.000537558	0.76463		Mxi1	8.9031e-09	0.949093		Trafd1	1.62894e-35	1.03658		Pou2f2	6.87291e-22	1.05604		Slc7a6os	1.46247e-15	1.16112		Slfn1	5.66099e-05	-0.34185		Itgb2	0.00185079
Bag1	1.25182e-14	-0.253703		Itgb1	0.000113931	-0.308287		Gng10	1.54619e-12	0.542034						Ppp1r12a	1.95402e-45	0.712025		Cyba	1.50647e-23	0.672196		Smdt1	4.63588e-27	0.762273		Nop53	1.27934e-07	0.948961		Trib1	5.7742e-126	1.03225		Gch1	2.83821e-39	1.05253		Ern1	1.91315e-46	1.15538		Nap1l1	0.000371708	-0.350125		Snx12	0.00182853
Ptpn1	3.45194e-13	-0.254039		Icam1	0.00017399	-0.308751		Ppp3ca	1.38929e-06	0.540413						Stk17b	1.92073e-43	0.710886		Mob1a	1.49663e-16	0.671356		Prdx2	3.22209e-23	0.760837		Sdcbp2	7.06422e-10	0.94887		Sp140	3.85762e-30	1.02995		Gem	1.53212e-20	1.04901		Epb41l2	8.41477e-18	1.15102		Gbp6	0.00129243	-0.356297		Rpl28	0.000595021
Abcb9	1.00659e-24	-0.254405		Ppp1cc	1.26801e-21	-0.308881		Cd226	6.5034e-07	0.53996						Igf2r	9.81253e-39	0.710568		Tmem30a	4.7977e-14	0.669467		Nr4a2	1.06436e-40	0.758047		Txnrd1	3.60037e-05	0.948357		Il1r2	2.37853e-134	1.02705		Stk11	4.23159e-51	1.04465		Kpna1	1.56907e-07	1.14872		Capg	0.000164308	-0.363657		Rpl9-ps6	0.00263668
Snx10	1.25112e-51	-0.254773		Akap13	3.71078e-16	-0.30892		Sft2d1	1.05418e-11	0.538046						Ubash3b	4.26826e-54	0.709555		Lfng	2.5297e-06	0.668645		Eif2s2	2.75484e-26	0.757534		Cltc	1.38741e-11	0.942503		BC005537	2.21696e-32	1.02613		Chd7	8.34746e-28	1.04065		Fus	5.64505e-11	1.14333		Itgae	2.83079e-06	-0.367578		Timm13	0.00119404
Fcho2	3.53915e-27	-0.25483		Gch1	3.3271e-18	-0.310212		Tmbim6	1.82254e-16	0.537716						Hivep2	9.19727e-43	0.709248		Sat1	5.37029e-07	0.667743		Hist1h1d	3.86313e-112	0.756436		Ifitm3	2.36452e-17	0.94151		Stx11	2.00428e-95	1.02266		Snx9	1.71048e-56	1.03808		Rybp	2.65635e-18	1.14212		Zc3hav1	0.00655859	-0.369148		Gtpbp4	0.00800651
Ppp1cb	6.05294e-16	-0.255567		Eif2s2	1.87953e-11	-0.310261		Gnptg	4.55066e-10	0.535381						Scaf11	5.78837e-09	0.707441		Efhd2	4.72616e-15	0.665735		Banf1	4.89631e-25	0.754031		Cd5	0.000565722	0.941239		Nfkbiz	1.033e-23	1.02115		Fosb	1.39372e-17	1.03552		Avpi1	1.50696e-10	1.1392		Grap2	0.000298392	-0.370966		Rps19	0.000655771
Gramd3	9.48692e-11	-0.255917		Chic2	2.7251e-19	-0.310373		1810058I24Rik	5.18755e-12	0.533834						Ptprc	2.67751e-77	0.706546		Abr	2.31102e-20	0.663501		Bhlhe40	3.58442e-55	0.753881		Ehd1	0.00064835	0.939944		Tnfrsf1b	1.20192e-51	1.01378		Il12rb2	5.55553e-139	1.03478		Socs1	3.82728e-06	1.13906		Klk8	5.66359e-05	-0.378837		Dnajc7	0.00677073
Nfkbid	4.52538e-19	-0.256165		Tagln2	2.46299e-28	-0.310966		Icam1	3.8166e-11	0.532373						H3f3b	1.18429e-87	0.70383		Gls	3.9736e-12	0.662526		Litaf	2.83053e-82	0.753638		Tnfrsf18	0.000721951	0.936653		Emp1	1.4768e-48	1.00781		Mapkapk3	9.69707e-54	1.03357		Aff1	1.2836e-15	1.1381		Gm43698	9.98595e-08	-0.379701		Rpp21	0.00809826
Pum2	1.19059e-14	-0.256522		Ehd1	3.61137e-10	-0.311315		Fam89b	7.66885e-10	0.530401						Skil	7.12175e-33	0.70217		Akap13	5.36758e-17	0.660602		Cmtm7	8.25869e-27	0.75187		Jmjd1c	6.35722e-09	0.934366		mt-Co3	3.03088e-12	1.00624		Arl6ip1	4.35298e-44	1.03103		Chka	2.48942e-06	1.13508		Wnk1	0.000562234	-0.3822		Rplp0	0.00126727
Syngr2	2.05888e-24	-0.256849		H2-Q4	5.78977e-29	-0.31195		Sh2d1a	1.05957e-08	0.527737						Osgin1	5.41913e-111	0.70078		Dhx15	7.9199e-10	0.658948		Vdac1	2.307e-17	0.75077		Crebbp	9.15847e-06	0.933135		Emilin2	0	1.00041		Laptm5	4.509e-49	1.03005		Qk	2.09821e-09	1.13227		Adam19	3.91874e-05	-0.395085		Acss2	0.00534022
Ythdc1	2.07048e-05	-0.257389		Glud1	8.57032e-15	-0.312237		Cd47	1.26546e-15	0.52522						Dhx15	1.66598e-30	0.699157		Crip1	9.56778e-14	0.658694		Eif4ebp1	4.94538e-32	0.747645		Mafg	5.80554e-14	0.932908		Gapdh	2.44469e-27	0.998969		Notch1	4.68925e-49	1.02695		Iigp1	3.21954e-09	1.13062		Gbp2	0.000879263	-0.395841		Eef1b2	0.000682765
Rnf138	1.27073e-16	-0.257472		Tnfaip3	1.33605e-12	-0.313278		Cdc42se1	5.38035e-13	0.524063						Slc2a3	1.70003e-62	0.698288		Cab39	2.71967e-12	0.656328		Ncapd2	1.52195e-129	0.747418		B4galt1	6.40079e-05	0.932771		Ccr5	1.30009e-56	0.997507		BC005537	1.40214e-47	1.02475		Piezo1	6.28353e-15	1.12711		Themis	9.14034e-05	-0.396025		Vdac1	0.00607339
Wsb1	2.22367e-16	-0.257621		Ubl3	8.25144e-12	-0.313296		Apobec2	8.41277e-46	0.523495						Tgoln1	2.45538e-42	0.698099		Ier3ip1	6.96525e-14	0.651776		Cox7c	4.94481e-37	0.746483		Sdf4	0.000132881	0.932708		Gabarap	3.14389e-26	0.995663		Prkar1a	5.55598e-49	1.02323		Lmo4	1.22917e-15	1.12517		Pmepa1	0.00296189	-0.397703		Hadhb	0.00984305
Traf1	2.30976e-11	-0.257919		Tnfrsf18	7.15543e-07	-0.313512		Grap	1.04388e-11	0.522803						mt-Co1	6.58219e-63	0.698052		Mknk2	1.0119e-15	0.651735		Cox4i1	8.59823e-34	0.745264		Pafah1b1	3.62996e-05	0.931345		Slc6a6	1.4363e-35	0.994859		Ndufb1-ps	2.30669e-39	1.02259		P2ry10	4.9467e-12	1.12336		Ramp1	3.15933e-06	-0.403011		Ccdc107	0.00277866
Atp5e	1.68428e-39	-0.257967		Hist1h2ap	1.00321e-09	-0.313903		Atp2b4	2.66749e-15	0.522151						Chd4	2.54143e-31	0.696689		Capg	3.06268e-26	0.651485		Aebp1	6.11914e-288	0.740271		Zbtb1	7.38766e-07	0.929559		Rbpj	5.16767e-47	0.994635		Rab11fip1	1.5244e-59	1.01956		Cd164	3.86909e-05	1.12191		Itgb7	8.57148e-05	-0.411683		Snhg4	0.000744061
Samd3	4.59275e-89	-0.258011		Stk17b	1.24702e-18	-0.314353		Dock2	2.3586e-08	0.521128						Lsp1	3.00193e-34	0.696237		Sec61g	2.90495e-21	0.650341		Dnmt1	9.80449e-53	0.738902		Elmsan1	0.00482414	0.92809		Dusp5	1.45366e-25	0.992464		Pglyrp1	7.82911e-25	1.01935		Man2a2	5.58965e-15	1.11953		Ehd1	2.98529e-05	-0.41171		Erp29	0.00396446
Tram1	6.76549e-15	-0.258102		Ubl5	3.3835e-21	-0.315359		Fam107b	3.15404e-08	0.52071						Tob2	4.04684e-27	0.695384		Nfil3	3.4e-20	0.648163		Cox6b1	6.36855e-39	0.737208		Mepce	4.09057e-06	0.927511		Hexim1	2.21336e-22	0.990292		Cyth4	1.17658e-34	1.01903		Itk	1.22513e-07	1.11851		Pdcd1	0.000381786	-0.414414		Spcs1	0.00262507
Dstn	2.51323e-49	-0.258311		Eno1	2.57799e-08	-0.318182		Klrb1c	4.93495e-61	0.520584						Sla	1.58318e-15	0.69292		Ciapin1	9.12277e-13	0.647966		Psma7	1.09508e-25	0.73487		Nasp	8.02699e-09	0.926042		Maf	6.41875e-60	0.985635		Cish	7.5942e-90	1.01896		Mapkapk3	1.64516e-13	1.11811		Lef1	0.00368173	-0.416324		Cherp	0.0036243
mt-Nd5	0.00502312	-0.258409		Oxsr1	2.98769e-11	-0.318412		Ccr5	6.18763e-19	0.520173						Mob1a	3.15066e-46	0.692737		Gem	6.38698e-18	0.647201		Calr	9.27354e-24	0.729364		Nab1	0.00295258	0.922585		Tmem131	5.26269e-29	0.985564		Nr4a1	1.06505e-20	1.01541		Sub1	2.6229e-11	1.11251		Aopep	1.36946e-05	-0.418419		Sucla2	0.0013028
Slc4a7	2.53462e-40	-0.258452		Klf4	1.45292e-09	-0.318897		Rnf13	1.96472e-10	0.518459						Tpp2	2.30008e-30	0.691614		Eif3a	2.97326e-15	0.646305		Tnfrsf4	1.63583e-45	0.726415		P2ry10	5.25451e-06	0.922329		Gpr132	1.15982e-20	0.984246		Epas1	5.27371e-117	1.01338		Baiap2	3.88326e-10	1.10802		Bcl11b	0.000308479	-0.418782		Atp5g2	0.000824942
Cox8a	1.0213e-47	-0.258552		Pafah1b1	1.73431e-27	-0.319013		Sh3bgrl3	9.53628e-27	0.518058						Esyt2	1.99016e-27	0.691472		Gfpt1	7.6898e-14	0.646052		Slc45a2	1.13487e-281	0.726274		Dhx15	5.27631e-09	0.922251		Ubc	4.13631e-18	0.983859		Egln1	5.89472e-35	1.01295		Lmnb1	8.65824e-09	1.10774		Tap1	0.00013559	-0.420507		Ngdn	0.00755761
Ssh2	7.32717e-09	-0.258632		Eif4g2	1.71528e-27	-0.31952		H3f3b	3.18503e-33	0.515221						Adam19	1.1126e-34	0.691376		Atp2a2	3.82313e-20	0.645019		Odc1	2.00564e-21	0.725569		Zeb1	0.000626939	0.922025		Cd24a	9.18931e-169	0.982308		Pfkp	1.75531e-40	1.01198		Iqgap1	2.47361e-09	1.10635		Glrx	0.00364258	-0.421123		Rpl8	0.000183811
Arpc4	9.37754e-22	-0.258655		2410006H16Rik	1.8659e-30	-0.320565		1810037I17Rik	2.07598e-17	0.515219						Efhd2	3.43076e-30	0.690264		Tor1aip1	7.27745e-13	0.644191		Tacc3	8.80427e-246	0.723718		Notch1	1.19191e-08	0.921846		Phlda1	1.01455e-46	0.980791		Spty2d1	4.46169e-38	1.01098		Aplp2	6.51058e-21	1.10619		H2-T23	3.20118e-07	-0.424433		Vps29	0.0010899
Isg20	1.60872e-16	-0.258865		Cited2	9.85246e-11	-0.320702		Rnasek	1.19764e-11	0.515096						Slc20a1	1.75022e-49	0.689951		Reep5	1.25454e-18	0.643912		Mtdh	6.09786e-19	0.723323		Ube2b	3.0317e-11	0.920946		Pik3ap1	7.69539e-69	0.980062		Nmrk1	3.9014e-66	1.01064		Arhgap31	5.53014e-12	1.10431		Mxi1	0.000232272	-0.424572		Sdhd	0.00435972
Acsl4	1.87218e-26	-0.259042		Zfp52	4.13278e-21	-0.320787		Rinl	4.07038e-08	0.51469						mt-Co3	9.27733e-29	0.689314		Higd1a	1.30379e-11	0.64391		Pdcd1	1.73031e-70	0.717937		Abcb1b	1.09258e-06	0.920691		Cltc	1.32289e-33	0.97722		Rock1	4.07709e-37	1.01042		Jmjd1c	2.51135e-08	1.1009		Atxn1	0.00135523	-0.427514		Set	0.0065367
Egln1	1.61521e-12	-0.259237		Myl6	4.70121e-35	-0.320844		Ptbp3	1.33556e-09	0.514135						Rrbp1	1.06444e-30	0.689053		Tomm7	3.91357e-10	0.643423		Uqcc2	9.12521e-23	0.715431		Ppp1r12a	4.39767e-06	0.918259		Tmem123	5.88511e-10	0.970892		Hk1	7.91811e-43	1.00573		AY036118	1.16707e-05	1.10005		Kcnn4	2.63779e-05	-0.436377		Ilk	0.00953589
Jmjd1c	6.02359e-20	-0.259439		Dnajb6	1.99551e-10	-0.320951		Mthfsl	6.20508e-17	0.514025						Lasp1	1.22094e-34	0.687572		Brd2	2.00573e-12	0.641977		Csrp1	2.63931e-29	0.714722		Prkar1a	7.37274e-09	0.91195		Cyba	4.32739e-22	0.967872		Jak2	8.40145e-30	0.998019		Fes	1.60359e-117	1.09926		Lcn4	2.60905e-07	-0.446517		Rflnb	0.00831422
Apaf1	4.18737e-39	-0.259543		Tulp4	1.84409e-09	-0.322906		Arhgdib	1.03741e-29	0.5137						Aopep	8.14546e-36	0.685836		Ppp1r16b	7.06679e-23	0.639483		Cmc2	2.50613e-61	0.714004		Apaf1	1.34918e-10	0.910782		F10	0	0.966792		Dnaja1	9.94362e-36	0.996633		Eif5	4.8315e-11	1.09775		Bst2	0.000261943	-0.449887		Gstp1	0.00416094
Ppp6r3	5.21231e-21	-0.259675		Hivep2	2.31874e-16	-0.322953		Lamtor5	3.2364e-11	0.512836						Tut7	1.23449e-32	0.684246		Orai1	4.9792e-11	0.639384		Tomm6	3.85192e-29	0.713463		Sertad1	0.00672023	0.909772		Sod1	8.59095e-41	0.965104		Kmt2e	2.9774e-35	0.99616		Mthfr	2.07731e-20	1.09609		Pkm	0.000910934	-0.451092		Hes6	0.00592947
Cox5a	7.86787e-20	-0.259866		Calm1	5.28102e-32	-0.323915		Sppl3	2.041e-10	0.51189						Nfil3	7.90547e-42	0.68242		Bsg	4.9517e-13	0.638799		Psmb6	1.69284e-23	0.713161		Eif4g2	4.31639e-07	0.908068		Nfkb2	4.28372e-49	0.964792		Alcam	5.47785e-115	0.992428		Aff4	1.77804e-10	1.09596		Ccr2	0.000497754	-0.451523		Ucp2	0.00387074
Pbxip1	7.85689e-19	-0.260053		Tax1bp1	1.5821e-23	-0.324253		Arpc5	5.51586e-15	0.511385						Pld3	7.81005e-31	0.67991		Areg	1.0315e-25	0.63753		Hist1h2ab	0	0.712775		Nup98	9.30989e-09	0.907631		Mafb	0	0.964492		Itm2c	1.05954e-30	0.99181		Ctla2b	0.00678675	1.09456		Igtp	0.000103158	-0.451939		Rps5	0.000123465
Foxn3	8.33227e-21	-0.260054		Ndufb1-ps	4.49616e-16	-0.324378		Lpcat4	2.99189e-08	0.508992						Spag9	2.83981e-37	0.676984		Sqstm1	1.37407e-12	0.636893		S100a1	2.82139e-142	0.711655		Pom121	1.34957e-09	0.90695		Fosb	1.22994e-13	0.964156		Sipa1l1	5.48773e-39	0.987926		Sf3b1	7.03503e-13	1.09418		Cd6	4.27842e-05	-0.460915		Lypla2	0.00560531
Adipor2	5.95029e-16	-0.260133		Atp2b1	2.22014e-10	-0.324852		Fmnl1	6.51201e-13	0.508111						Eno1	1.34151e-26	0.676231		Arl5a	3.33317e-21	0.636876		Met	3.48352e-180	0.710206		mt-Co3	7.37308e-16	0.905938		Rnf19b	2.29448e-53	0.963542		Cdk6	3.45985e-43	0.987493		Lin54	1.82627e-16	1.09146		Ctss	5.99885e-06	-0.464907		Ifi27	0.00651249
Tle3	1.6938e-22	-0.260218		Vamp8	3.14146e-10	-0.325331		Anxa2	2.68559e-26	0.507403						Cox7c	1.38406e-51	0.674891		Adam8	2.08305e-41	0.636514		Ppia	1.96703e-29	0.709773		Cks2	6.42655e-10	0.904515		Rab11fip1	5.09182e-65	0.960007		Cd28	5.14158e-28	0.986097		Gpr132	7.21517e-12	1.08906		Lmnb1	0.00220559	-0.470726		2023-09-11	0.00789343
Fbxo11	3.31663e-26	-0.260267		Isg20	5.35461e-30	-0.32535		Mical1	3.65149e-11	0.505273						Fnbp1	3.53925e-33	0.674788		Nap1l1	1.78817e-09	0.635719		Tpx2	0	0.709406		Stk17b	1.85458e-09	0.902431		Aldoa	1.31331e-22	0.958408		Sdc4	5.2604e-97	0.985895		Ddx3y	6.13872e-12	1.08809		Il6ra	2.98935e-09	-0.476562		Acot7	0.0039852
Dennd5a	1.45666e-37	-0.260448		Ece1	7.16259e-18	-0.326653		Unc119	6.90078e-22	0.504475						Inpp5d	1.26091e-30	0.673881		Gadd45b	1.93245e-11	0.634774		Dtymk	2.70346e-35	0.709047		Vgll4	1.51638e-05	0.901528		Wnk1	1.98719e-22	0.958371		Gnptab	4.15474e-56	0.985197		Sec62	4.23766e-08	1.08649		Uhrf2	0.000918241	-0.523983		Pfn1	0.000680424
Sfn	3.41458e-31	-0.260731		Tsc22d3	3.56085e-05	-0.326944		Gm4208	5.43814e-98	0.504287						Pkm	5.4438e-43	0.671484		Calm1	3.28661e-34	0.632235		Pmf1	1.2391e-100	0.70808		Rapgef1	1.11887e-05	0.900551		H2-DMb1	0	0.957243		Ubl5	1.05084e-44	0.976763		Oasl2	6.36559e-16	1.08514		Bcl2a1d	0.000236643	-0.530772		Rps4x	0.000336348
Klrd1	5.23185e-06	-0.261398		Stmn1	3.09468e-05	-0.328538		Cdkn2d	8.58195e-11	0.504152						Hilpda	6.48073e-31	0.671225		Cox6a1	6.75603e-15	0.631758		Rgs2	3.00687e-14	0.705589		Cotl1	2.1197e-08	0.900548		Lag3	1.19788e-41	0.957039		Zap70	2.40664e-26	0.974875		Purb	5.69991e-10	1.08157		Pgk1	0.00544019	-0.543108		Rpl21	2.2088e-05
Tmem189	3.8736e-13	-0.261551		Plekhb2	1.2511e-23	-0.329198		Actr2	5.0465e-08	0.501503						Gm19585	1.12254e-12	0.669623		Trac	6.27901e-16	0.631219		Lsm2	2.29267e-38	0.705211		Slc38a1	8.46744e-06	0.899519		Hk2	3.10318e-78	0.95031		Bcl2l11	1.04666e-24	0.97348		Ece1	1.31479e-17	1.08076		Isg15	7.22434e-05	-0.570887		Imp3	0.00747558
Celf2	8.61126e-13	-0.261579		Plp2	1.77623e-24	-0.330487		Capzb	5.8238e-17	0.500771						Uqcrh	1.24019e-81	0.669182		Ldha	4.07433e-18	0.628744		Rbpj	3.66689e-26	0.705029		Helz2	4.41661e-07	0.899501		mt-Co2	0.0001227	0.945084		Acot7	1.54876e-49	0.972774		Gbp6	2.08145e-09	1.07997		Cxcr6	0.00109662	-0.582269		Mta1	0.00635734
Ppp3ca	3.33881e-20	-0.261652		Mier1	8.13624e-18	-0.330788		Mkrn1	5.91957e-11	0.499561						Pim1	1.53995e-27	0.668413		Perp	3.19341e-65	0.628501		Ybx1	1.90335e-28	0.703506		Fnbp1	4.2728e-07	0.899406		Uhrf2	1.12585e-25	0.943009		Ppp1cc	7.47296e-33	0.971617		Rnf157	1.57818e-14	1.07799		Rora	0.000330423	-0.61964		Cbll1	0.00182355
Pik3ca	1.57982e-27	-0.261892		Fkbp1a	3.65338e-20	-0.330805		Cers2	1.04301e-08	0.499483						Myl6	8.47289e-95	0.664735		Serinc3	4.96818e-14	0.627932		Usp1	2.85137e-31	0.700421		Arid5a	0.000434944	0.897711		Rnh1	1.3601e-26	0.942674		Fmnl1	1.71984e-35	0.970853		Arid5a	4.76619e-09	1.07495		Gm42418	0.00254317	-0.631548		Cox5a	0.00149502
Rbm27	4.81203e-16	-0.262137		Mapkapk2	7.70778e-12	-0.331278		Lck	1.6589e-22	0.499027						Arid5a	1.02786e-21	0.664556		Cyth4	4.45945e-12	0.62448		Ndufb2	8.80764e-24	0.698603		Hspa1b	5.49323e-07	0.897339		Cd40	0	0.941808		Ifngr1	4.39524e-30	0.969698		Cerk	3.20656e-17	1.07396		Prf1	4.27982e-07	-0.632921		Eif2b2	0.00168041
Tm9sf3	3.45974e-16	-0.262193		Pde4d	1.68536e-17	-0.331492		Calm2	3.88362e-12	0.49759						Ppp2r5c	5.06894e-38	0.664122		Slc16a3	1.21577e-36	0.623956		Uqcr11	3.52274e-22	0.698288		Chd7	2.43438e-06	0.896272		Areg	1.4863e-44	0.940612		Zfp52	5.84449e-48	0.967829		Itgav	9.83621e-15	1.0739		Vim	2.18144e-05	-0.642702		Snrpa	0.00663375
Rnf6	1.17897e-24	-0.262395		Nsd3	2.14575e-23	-0.332558		Arl2bp	3.61937e-12	0.496383						Tpm4	3.20455e-30	0.663379		Cd53	3.90524e-10	0.622582		Lsm5	5.90853e-23	0.697844		Atp2b4	2.36244e-14	0.895673		Clec4n	0	0.936438		Fxyd5	1.87568e-54	0.965833		Tab2	1.32828e-08	1.07316		Fam241a	1.58827e-09	-0.663627		Rpl3	0.00085409
Tbcb	2.65864e-26	-0.262871		Fam110a	4.80565e-21	-0.334079		Fxyd5	8.85363e-28	0.496313						H2-Q7	9.0467e-59	0.662542		Pet100	7.01966e-09	0.622263		Hist1h3c	0	0.695863		Sub1	7.94434e-12	0.893706		Sod2	2.26351e-16	0.934926		Zfp703	1.87456e-65	0.964687		Polr2a	5.92543e-06	1.07285		Stat3	0.00304065	-0.674056		Gsr	0.00201437
Abracl	2.2681e-12	-0.263568		Dennd4a	7.40886e-05	-0.334334		Mat2b	1.91994e-08	0.492025						Tmem189	8.39414e-36	0.661227		Cblb	9.63985e-14	0.620732		Rbm3	4.83254e-42	0.693976		Smim3	3.29542e-11	0.893348		Mmp25	0	0.934827		Plk3	3.28987e-62	0.963187		Baz1a	4.39335e-12	1.07176		Lat	2.65254e-21	-0.705729		Arf1	0.000101631
Rab1a	2.30084e-19	-0.26424		Slc2a3	2.80275e-18	-0.334757		Esm1	2.28063e-63	0.489993						Nucb1	1.86334e-27	0.660405		Ndufs6	1.54669e-11	0.619599		Hsp90ab1	3.59917e-17	0.690285		Ralgds	6.94663e-20	0.892096		Ctla4	4.10077e-32	0.927996		Selenos	1.37821e-26	0.963		Herpud1	7.03401e-12	1.07121		Inpp4b	9.56906e-16	-0.728414		Rp9	0.00655444
Lnpep	1.60833e-11	-0.265334		Ski	5.7169e-17	-0.336515		Lmnb1	2.40668e-06	0.48999						Higd1a	1.57331e-27	0.660213		Aopep	1.50613e-12	0.618175		Eloc	3.67176e-25	0.689051		Fmnl1	8.73331e-05	0.891843		Cd53	2.44303e-17	0.926014		Bsg	3.34961e-33	0.960587		Akap13	1.47527e-11	1.07067		Crem	0.00515862	-0.728448		Cuta	0.000888333
Nup98	4.25171e-23	-0.265591		Ptp4a2	8.52983e-19	-0.340236		Tmem71	6.64669e-10	0.489533						Dynll1	1.03378e-37	0.659946		Sytl2	6.50351e-41	0.617683		Tpm4	5.35862e-25	0.688471		Lars2	1.0259e-07	0.891605		Furin	1.92606e-47	0.925646		Elob	7.87353e-42	0.957742		Rasa2	8.2772e-05	1.06919		Stat1	1.95125e-08	-0.747763		Klf6	0.00622351
Dennd1b	8.09958e-23	-0.266067		Spag9	1.68904e-20	-0.341205		Zdhhc20	1.47166e-05	0.487588						Sipa1l1	3.45e-36	0.656702		Ptpn22	2.34182e-15	0.614566		Psmb4	3.7193e-21	0.687243		Ece1	5.4116e-11	0.888593		Akr1a1	1.09608e-18	0.924214		Ehd1	3.57391e-30	0.956903		Ptprs	1.28311e-09	1.06778		Bcl2a1b	0.000216798	-0.750481		Ppia	2.9585e-05
Fam204a	7.35903e-32	-0.266492		1700017B05Rik	3.74131e-17	-0.341386		Ier2	4.77788e-09	0.487278						Gse1	2.55436e-58	0.654912		Srp14	7.71463e-14	0.612134		Rrbp1	1.74545e-24	0.685244		Ric1	9.39779e-06	0.888476		Eif4e	3.10869e-24	0.92156		Atp2a2	3.91248e-48	0.954354		Pik3ap1	3.67789e-29	1.06629		Gm8369	3.66873e-14	-0.776868		Gstp3	0.00389469
Cggbp1	2.18924e-16	-0.266568		Tob2	1.14118e-07	-0.341756		B3gat3	7.05144e-09	0.486748						Rassf1	5.97734e-28	0.653362		Cox6b1	3.36896e-24	0.611543		Rpn1	4.9903e-29	0.685073		Plekha2	7.63648e-05	0.886082		Gpr137b	3.46179e-123	0.919531		Ramp3	1.333e-86	0.951378		Sik1	3.08359e-08	1.05819		Hif1a	6.18826e-05	-0.804255		Nfkbib	0.00381365
Nrarp	5.24552e-63	-0.266877		Cd48	1.07057e-06	-0.341891		Gimap3	5.05695e-12	0.486076						Neurl3	4.27848e-17	0.652733		Mrps21	5.89552e-13	0.608945		Hnrnpa3	3.16456e-24	0.67981		Ly6a	1.66444e-09	0.885279		Grn	2.71128e-88	0.917994		Sbno1	1.6357e-26	0.949319		Tfip11	1.96732e-14	1.05663		Dgat1	0.00218175	-0.810349		Atp5g3	0.00200824
Zbtb7a	3.4345e-15	-0.267285		Emp3	9.23621e-21	-0.342073		Morrbid	9.55053e-21	0.483937						Ets1	1.28209e-34	0.651428		Gm10800	1.32689e-40	0.60802		Ndufa5	4.17524e-18	0.678348		Erbin	1.2133e-05	0.884842		Dennd4a	1.33623e-29	0.915408		2023-09-09	1.76967e-23	0.948008		Ubxn4	3.57906e-06	1.05602		Gzmk	5.09223e-06	-0.82708		Rpl10	0.000494694
Ywhag	1.06037e-29	-0.267382		Fam107b	1.1249e-22	-0.342443		Tes	6.97951e-09	0.483259						F2r	1.86885e-34	0.65026		Pfkp	2.07884e-12	0.607897		Hpf1	5.64636e-43	0.677934		Pcf11	3.31466e-09	0.882285		Map4k4	8.63624e-10	0.911521		Ptk2b	2.97931e-23	0.946496		Gm26917	2.47593e-07	1.04995		Tnfrsf9	0.00863188	-0.8355		Wtap	0.0070979
Irak2	2.34496e-34	-0.267562		Nfatc1	3.01359e-10	-0.348584		Naa60	6.90037e-10	0.48317						Rpl13a	1.33442e-103	0.649907		Thap12	5.27923e-06	0.606908		Incenp	1.57982e-97	0.676278		Fbxo33	2.70484e-05	0.882081		Diaph1	7.4811e-27	0.911011		Cltc	6.7152e-32	0.946328		S100a11	8.55408e-12	1.04979		Rgs16	0.000159465	-0.838851		Fam204a	0.00383252
mt-Nd2	0.00896995	-0.267645		Orai1	2.95297e-15	-0.349277		Arhgef3	3.84966e-08	0.481053						Zyg11b	1.01898e-30	0.649728		Hip1	2.25711e-63	0.606629		Swi5	8.66326e-19	0.672128		Aff1	7.62609e-10	0.881854		Txndc17	1.10248e-11	0.90623		Cd6	2.53079e-13	0.945515		Litaf	4.55883e-10	1.0484		Plac8	0.0020811	-0.851975		Ostf1	0.00699737
Jaml	7.71818e-26	-0.268091		Trbc1	0.00149062	-0.350093		Tnks2	4.24566e-07	0.479935						Ubl3	1.0746e-31	0.649652		Atp5e	6.93326e-14	0.606456		Ikzf2	7.30502e-33	0.670957		Hip1	1.33765e-05	0.881464		Piezo1	4.20678e-30	0.905785		Atp2b1	3.51175e-31	0.944882		Cd69	2.09829e-06	1.04774		Cd8a	4.37708e-20	-0.891594		Cox7a2	0.00272322
Sec61a1	5.20209e-16	-0.268383		Cish	1.15981e-31	-0.35031		Mfsd14b	2.47196e-12	0.479851						Capg	1.28283e-42	0.646046		Dnajb6	1.12802e-12	0.606349		Sh2d2a	2.17286e-16	0.670929		mt-Co1	5.53036e-26	0.881193		Upp1	5.45261e-264	0.904467		Cox17	2.52185e-37	0.943232		Pafah1b1	2.74778e-08	1.04672		Npc2	4.15248e-30	-0.917493		Tex261	0.00271122
Krtcap2	4.75302e-22	-0.269004		Mef2d	9.96873e-14	-0.350357		Ubash3b	5.06937e-07	0.47919						Lamc1	3.42235e-111	0.644314		Sik3	5.17186e-20	0.606044		Mrpl51	7.89374e-39	0.669673		Ctla2b	2.15795e-06	0.877853		Smim3	3.7157e-73	0.902689		Hccs	3.8947e-42	0.942242		Tpm4	9.09908e-10	1.04152		Ctla4	1.91742e-07	-0.951978		Rps3a1	1.34707e-05
Peak1	3.25107e-35	-0.269124		Itgae	1.56988e-47	-0.350915		Cuta	2.43819e-11	0.478922						Zfp52	3.53919e-39	0.639681		Calm3	2.88342e-14	0.606035		Psma4	5.13071e-22	0.66927		Hsph1	0.00225533	0.876813		Gls	1.19872e-24	0.901917		Tab2	4.28252e-48	0.942166		Spty2d1	1.6335e-09	1.0406		Icos	0.000242915	-0.965231		Hpcal1	0.00751797
Cir1	7.2781e-22	-0.269568		Plec	4.02574e-13	-0.35116		Mrps16	3.83983e-09	0.478916						Eif3a	1.45948e-23	0.639653		Fosl2	9.59169e-21	0.604374		Mcm7	3.10726e-43	0.669244		Hipk1	2.0016e-06	0.873503		Fosl2	2.28812e-45	0.900377		Txnrd1	7.78903e-37	0.941354		Eif3a	0.00014219	1.0364		Rgcc	3.72472e-16	-1.05641		Trappc4	0.00319783
Csde1	2.03632e-17	-0.26971		Ppp1r16b	1.22638e-16	-0.352144		Xrn2	1.99169e-10	0.478716						Akap13	1.12268e-26	0.638868		Nsmaf	1.35721e-16	0.604174		Cyp51	1.28709e-74	0.668644		B3gnt2	0.00974447	0.873465		Pla2g7	0	0.899226		Irak2	1.87871e-61	0.939751		Txn1	6.63425e-10	1.02854		Lag3	1.11936e-05	-1.0701		Gnb2	0.00051467
Jpt1	1.75922e-19	-0.269861		Cenpa	1.46425e-28	-0.353281		H2afy	3.01367e-09	0.478591						Sidt2	1.64024e-29	0.636723		B2m	2.86483e-38	0.603098		Capg	1.77713e-50	0.66861		Med13	4.64696e-11	0.86969		Aif1	0	0.89838		Lilrb4a	5.32266e-82	0.937889		Ppp3ca	3.28471e-07	1.026		Ccr7	2.95049e-17	-1.10784		Brd1	0.00180456
Lyst	1.21117e-25	-0.269883		Notch1	2.16101e-19	-0.353771		Tmem37	2.77976e-29	0.477575						Wipf1	2.33753e-22	0.6361		Tpm4	4.0271e-12	0.601935		Ncl	1.43179e-18	0.667606		Sidt2	0.000142287	0.864965		Lamp2	5.29825e-47	0.897511		Ubl3	5.6573e-32	0.937524		Il1r1	0	1.02336		Ifi27l2a	1.13518e-07	-1.22266		Zrsr2	0.00262348
Gch1	2.52772e-07	-0.270089		Sytl3	1.5093e-20	-0.354691		Tmem167	4.12022e-08	0.476297						Gnptab	2.01454e-39	0.635819		Alcam	1.71676e-38	0.601821		Rpa3	3.22262e-41	0.666394		Tacc1	0.00792139	0.861431		Ms4a6c	3.68027e-70	0.894135		Dynll1	1.59388e-27	0.936751		Npnt	4.01088e-174	1.01784		Ly6a	7.54079e-11	-1.33664		Rps20	0.000172932
1110008P14Rik	5.07342e-25	-0.270634		Emp1	1.71131e-25	-0.356383		Ccdc88c	1.39276e-09	0.475498						Pfkp	1.16283e-29	0.635333		Adam19	1.43231e-14	0.601691		Atp5l	5.15521e-34	0.666045		Arih1	5.56203e-07	0.860834		Tgfb1	1.24707e-17	0.893379		Nabp1	2.00709e-58	0.935656		Gcnt2	4.54398e-149	1.01515		Lgals1	0.000299894	-1.38266		Rac2	0.00120907
Atpif1	2.98245e-10	-0.27105		Rrbp1	3.08938e-07	-0.356442		Capns1	7.62695e-10	0.473552						Calr	4.05725e-19	0.63508		Ptprs	2.54971e-26	0.60128		Gnb1	8.50711e-30	0.666041		Rrbp1	6.3148e-05	0.858774		Atp6v1a	8.88056e-37	0.892933		Lbh	3.25815e-29	0.93421		Paf1	6.47567e-08	1.01347		Dapl1	1.27191e-17	-1.44633		Ppp1r14b	0.00448338
Crebbp	7.89153e-13	-0.271566		Mbd2	9.75896e-36	-0.35648		Pea15a	2.86604e-09	0.472398						Ankrd17	3.99173e-26	0.630581		Acot7	2.56505e-23	0.60106		Rps15	4.84673e-25	0.665766		Cd82	4.209e-06	0.858587		Sdcbp	1.00061e-15	0.89254		Nedd9	1.36515e-32	0.932684		Elovl5	1.46502e-07	1.01335		Lgals3	7.20026e-06	-1.49789		Atp1b1	0.00223009
Arih1	1.6426e-20	-0.271582		Got1	1.0891e-10	-0.357977		Znrf2	1.79621e-07	0.471992						Ubr5	3.68647e-34	0.630284		B4galt5	3.40356e-20	0.599205		Ctnnb1	9.73124e-24	0.664377		Osgin1	1.02219e-21	0.856779		Plekho2	5.72207e-59	0.89183		Pgam1	1.78403e-28	0.93255		Vim	4.16979e-06	1.01219		Gzmb	1.62939e-05	-1.60923		Aimp1	0.000464427
Klf10	5.53327e-42	-0.27172		Ybx3	8.96859e-06	-0.360385		Twf2	3.11649e-09	0.470405						Smim3	2.55047e-96	0.629717		Trbc1	1.49788e-05	0.599009		P4hb	2.96963e-16	0.664228		Coq10b	2.06554e-05	0.854784		Rgs16	7.96676e-39	0.8891		Ptp4a2	5.00895e-35	0.932217		Atp2b4	3.85252e-15	1.01067		Igfbp4	2.65316e-21	-1.69899		Rps2	1.3197e-05
Tceal9	3.83888e-25	-0.271999		Gls	5.3373e-17	-0.36059		Rora	5.34694e-21	0.469723						Cdkn1a	1.96173e-68	0.629707		Dusp5	1.63399e-11	0.597265		Gzma	7.4994e-08	0.664122		Dek	1.22805e-09	0.854681		Dennd5a	1.97292e-77	0.886537		Ss18	6.34591e-30	0.932034		Tsc22d2	3.69116e-05	1.00926		S100a4	1.83815e-06	-1.76692		Rpsa	1.17726e-05
Rad21	3.56602e-15	-0.272167		Hspa5	6.09939e-23	-0.361858		Cab39	2.29278e-07	0.4686						Irf8	9.45911e-22	0.626326		Lsp1	6.61922e-11	0.596672		Ckb	3.09568e-78	0.664116		Wsb1	8.74769e-06	0.853467		Rnf213	2.33332e-19	0.88636		Cmip	2.68676e-55	0.929815		Syne2	1.9644e-12	1.00848		Mt1	2.2142e-07	-1.79058		Ywhab	0.00710303
Tfip11	5.76499e-26	-0.272181		Lfng	3.9234e-10	-0.363021		Def6	7.80931e-10	0.468495						Cnot6l	1.11736e-22	0.625691		Purb	3.21342e-10	0.59477		Phgdh	2.969e-20	0.660354		Cd28	0.00486278	0.852666		Tgif1	1.32973e-19	0.882248		Gpr132	2.51502e-30	0.927588		Ccr2	1.1701e-14	1.00726		Cd8b1	2.3367e-58	-1.89293		Rabac1	0.000606346
Nlrc5	4.67667e-13	-0.272479		Sec62	5.18031e-23	-0.363891		Rap2b	4.16898e-07	0.468454						Fam129b	2.28361e-136	0.625313		Ttc39c	3.86405e-37	0.593582		Hnrnpa2b1	1.78966e-26	0.660036		Aak1	0.00406073	0.852221		Icam1	3.5455e-19	0.879561		Zswim6	5.72805e-37	0.923287		Ier5	0.00027572	1.00711						Exosc8	0.000638678
Zmiz1	1.18402e-24	-0.272676		Hsp90b1	1.0852e-15	-0.364152		Oip5os1	6.68352e-08	0.467927						Isg20	7.08061e-44	0.6251		Arf5	2.83696e-21	0.592679		Casp3	5.27332e-48	0.658101		Serp1	2.63013e-05	0.851049		Csf2ra	1.52448e-141	0.87836		Skil	4.06854e-39	0.921876		Flnb	5.30088e-17	1.00501						Lsm5	0.00175764
Eloc	2.67218e-16	-0.272682		Gng2	4.45825e-05	-0.365482		Hid1	7.42422e-10	0.467318						Itga1	6.86e-129	0.62473		Hmgb2	7.39654e-17	0.592575		Asf1b	1.00251e-117	0.657323		Atg101	2.12401e-08	0.850625		Syk	0	0.874591		Hip1r	8.80841e-59	0.91909		Cyth1	5.99653e-07	1.00496						Rnf4	0.00434753
Atp6v0c	6.51483e-06	-0.272753		Ctsd	0.00102176	-0.366688		Fam204a	3.16617e-08	0.467263						Hip1	1.05724e-107	0.623351		Zfp52	2.32012e-21	0.591912		Lsm8	5.17777e-18	0.656817		Brd4	0.000111904	0.849263		Csf2rb2	0	0.872357		Casp3	2.57289e-51	0.916425		Tm2d2	0.0011045	1.00491						Uba2	0.00623867
Nfatc3	8.74541e-13	-0.273205		Mapkapk3	1.68015e-25	-0.367612		Irf2	1.69169e-06	0.464497						1810037I17Rik	1.33986e-26	0.62262		Atp5k	6.74402e-09	0.58921		Atp5j2	3.04747e-37	0.656178		Amd1	2.59347e-08	0.847907		Runx1	4.41086e-25	0.870116		Ppp2ca	1.07971e-29	0.914211		Btg1	8.2989e-13	1.00486						Nob1	0.000766626
Otulin	7.3348e-17	-0.273364		Nfkb1	1.19721e-14	-0.367748		Ugcg	0.00053555	0.464244						Wdr95	1.75056e-73	0.621446		Zc3hav1	1.14371e-10	0.589209		Atp5f1	2.83504e-23	0.655323		Ddx6	1.48086e-06	0.846755		Sgpl1	8.32559e-57	0.868478		Il2ra	3.56586e-45	0.912577		Tnf	1.10518e-09	1.00456						Kcnn4	0.00163228
Usp7	1.93597e-19	-0.273427		Abracl	1.25376e-35	-0.368296		Arhgef18	1.46825e-09	0.463176						Vgll4	2.26458e-19	0.621198		Esyt1	7.6624e-10	0.588564		Tmem256	4.28277e-28	0.653928		Prex1	0.000135876	0.845957		Mcl1	4.49244e-18	0.866412		Fam129a	8.95876e-62	0.908202		Tut7	8.47819e-07	1.00341						Ndufa5	0.00254284
Cox5b	1.47325e-25	-0.273911		Lsp1	1.07801e-17	-0.369162		Atp6v0e	1.77889e-13	0.462289						Arfgef1	3.12229e-34	0.621064		Serpina3g	1.87563e-34	0.586876		Clspn	0	0.652729		Atp8b2	0.000545075	0.845379		Hspa5	2.418e-15	0.866411		Pim1	6.17112e-21	0.906645		Heca	1.89532e-05	1.00083						Hnrnpk	0.00055257
Tax1bp1	2.60895e-09	-0.274075		Tpm4	2.1112e-15	-0.369256		Zdhhc18	1.12908e-08	0.462262						Rnf213	1.72406e-13	0.619702		Vps54	5.71791e-32	0.585769		Ifitm2	3.23658e-59	0.650884		Lilr4b	3.68199e-12	0.845149		Ddx3x	9.2717e-26	0.866024		Cytip	6.53864e-21	0.905946		Eif2s2	2.01188e-06	0.994419						S1pr4	0.0035126
Nsd2	2.71691e-58	-0.274188		Arl6ip1	5.54819e-28	-0.369714		Cd3e	1.68031e-30	0.4622						Atp5md	3.01656e-37	0.617605		Pld3	7.42447e-11	0.58497		Ndufs6	7.09294e-22	0.646824		Usp25	0.00299338	0.844395		Ube2l6	1.12753e-124	0.864815		Nfkb2	1.59721e-41	0.905788		Inpp5d	1.34874e-08	0.992879						Dpf2	0.000405682
Lgals3bp	3.11608e-20	-0.274298		Fxyd5	6.72556e-72	-0.371431		Thap3	4.99186e-08	0.462139						Actg1	7.66814e-72	0.613978		Spag9	3.9957e-15	0.584894		Hist1h3e	1.37275e-30	0.644625		Gm47283	1.35762e-05	0.844036		Calr	4.50789e-22	0.863324		Cd2	1.85381e-28	0.902397		2023-09-11	3.29124e-13	0.992628						Ybx1	0.000180779
Prkcsh	3.48264e-22	-0.274559		Pld3	1.75073e-32	-0.371907		Rps6ka1	8.42503e-07	0.460132						Tax1bp1	5.52243e-24	0.613396		Igf2r	1.58867e-12	0.584191		Atad2	6.60528e-34	0.643817		Sla	0.00467491	0.842814		Ifi207	0	0.862056		Lmnb1	3.37514e-26	0.899521		Ppp1r14c	1.2898e-229	0.991386						Txndc15	0.000389647
H2-K1	1.5326e-24	-0.274561		Eea1	1.51254e-26	-0.37566		Rhof	1.67666e-09	0.459348						Fyn	9.76371e-25	0.612879		Cd28	4.98975e-11	0.583711		Metap2	1.00323e-23	0.642051		Nop56	4.80102e-06	0.841267		B2m	1.2707e-30	0.861338		H2-Q6	6.88912e-27	0.898816		Tnk2	6.73369e-14	0.990139						Acp5	0.00126208
Elk3	9.09375e-29	-0.274851		Tap1	2.57233e-36	-0.376425		Sephs2	1.88362e-09	0.45898						Prex1	6.6341e-29	0.611382		Slc38a2	3.84267e-07	0.583222		Crem	8.06845e-56	0.641988		Eif5b	0.0089909	0.838517		Tpd52	1.45032e-32	0.860254		Fam117b	2.59682e-39	0.896494		Uhrf2	2.32848e-11	0.989691						Pdrg1	0.00076642
Cdv3	1.40398e-20	-0.275019		Zc3hav1	1.42451e-21	-0.376772		Ssna1	3.75677e-07	0.458848						Ddx6	3.82004e-23	0.61137		Gpr68	1.37253e-16	0.582495		Hilpda	1.52529e-24	0.641845		Fryl	0.000914983	0.836783		Gzmb	2.21438e-37	0.859149		Fam102a	1.88635e-29	0.893901		Prelid2	1.02381e-27	0.989227						mt-Co2	0.00673409
Erbin	4.63922e-19	-0.275123		Dynll1	7.19479e-26	-0.377481		Calm1	2.37478e-30	0.458581						Kansl1	1.34569e-26	0.611258		Fnbp1	1.29406e-08	0.577476		Ndufb6	1.92149e-22	0.640942		Stk40	5.03564e-07	0.832871		Irgm1	1.41669e-18	0.858383		Cdc5l	2.85944e-30	0.893855		Antxr2	1.58351e-13	0.989098						Utp3	0.000204026
Hnrnpc	7.73454e-14	-0.275292		Gm8369	3.88322e-27	-0.377581		Dnajc9	4.02737e-06	0.457673						Mapkapk2	5.84371e-19	0.610316		Ddx3x	1.34209e-11	0.574911		Ap2s1	3.47505e-25	0.639931		Nup153	0.00136571	0.830722		Baz1a	1.19328e-23	0.850602		Ubc	1.06633e-38	0.891821		Txnrd1	5.81141e-07	0.988937						Ramac	0.00106957
Unc119	1.89226e-58	-0.275406		Sod1	1.17978e-18	-0.379203		Tprgl	1.82506e-09	0.457264						Ep300	1.61253e-30	0.610184		Zeb2	3.59638e-24	0.574669		Pglyrp1	7.89796e-15	0.638652		S100a13	2.60237e-05	0.829538		Ifi211	9.99375e-245	0.850167		Oga	2.93624e-37	0.891017		Hnrnpc	4.56654e-05	0.986954						Hnrnpa1	0.0027828
Trps1	4.76545e-44	-0.27592		Sdcbp2	6.58271e-36	-0.379731		Tnfaip8l2	1.07865e-07	0.456898						Mafg	2.61687e-59	0.609197		Ube2b	1.97362e-14	0.574425		Bnip3	5.06519e-31	0.638501		Azin1	0.000201059	0.829221		Ccl22	0	0.849205		Ell2	1.05912e-72	0.890861		Cela1	1.20086e-16	0.986813						Atox1	0.00137706
Actr2	3.08967e-19	-0.276249		Gpr68	4.71428e-48	-0.380388		Gimap5	2.77888e-09	0.456001						Fth1	1.96596e-77	0.608849		Fus	1.96031e-09	0.574354		Cenpe	0	0.63636		Baiap2	0.000310701	0.828419		Apoe	6.56867e-69	0.846408		Sod1	2.21244e-41	0.889898		Fam129b	2.04723e-16	0.9848						Cdc37	0.000206489
Cd160	2.54846e-40	-0.276364		Cyth4	9.96172e-22	-0.380748		Nfic	8.27612e-13	0.453543						Nsd3	6.20589e-23	0.608608		Etfb	1.84319e-10	0.574054		Cdc20	3.55452e-119	0.634544		Tob1	3.06781e-06	0.827846		Creg1	7.71785e-27	0.845704		Cks2	3.21575e-27	0.889577		Irgm1	0.00205725	0.98294						Arl5c	0.000382653
Cldnd1	2.36302e-41	-0.276766		Anxa5	5.97372e-27	-0.382156		Ucp2	1.30961e-10	0.452575						Sdf4	1.65263e-22	0.608361		Siva1	2.53969e-05	0.573627		Dynll2	8.78611e-45	0.634172		Tut7	4.55233e-06	0.825417		Blvrb	9.03698e-60	0.842886		B2m	3.76119e-64	0.887654		Prkar1a	4.63667e-14	0.982495						Gimap3	0.00242579
Kdm1a	1.14839e-14	-0.277115		H2-T23	3.21424e-60	-0.382172		Cd8b1	7.44587e-12	0.452541						Nfat5	1.55569e-42	0.60649		Itga4	1.05383e-05	0.572686		Atp1a1	4.72475e-12	0.632224		Gpbp1	0.00133538	0.825273		Tgm2	0	0.84116		Trim30a	1.90829e-18	0.886439		B2m	5.93337e-17	0.982058						Herpud1	0.00142386
Uqcrh	2.32266e-22	-0.277234		Dek	2.59441e-21	-0.383339		Mmgt2	2.0171e-11	0.452159						Sik3	4.99004e-32	0.605817		Ndufv3	2.14438e-16	0.571408		Prc1	1.56057e-170	0.629649		Ctdsp2	8.47889e-05	0.823742		mt-Co1	2.82994e-17	0.8391		Ptpn7	2.81835e-32	0.885317		Calm2	1.63849e-07	0.979285						Arl8a	0.000175639
Bud31	1.85389e-23	-0.277734		Aplp2	9.04956e-33	-0.383724		Atp6v1f	7.06083e-14	0.452105						Dock2	9.50457e-21	0.604059		Mtdh	1.73921e-10	0.568961		Pdia3	8.40526e-20	0.626646		Zfp703	8.08524e-12	0.823715		Anxa4	1.35135e-110	0.839003		Ifrd1	1.54336e-21	0.881581		Azin1	1.42534e-08	0.977203						Tubb5	0.00133312
Elob	1.05309e-29	-0.278201		Aopep	9.5119e-28	-0.383797		Gnai2	8.14921e-22	0.451471						H2-K1	5.82415e-110	0.60332		Plaat3	3.89738e-08	0.568377		Serpinb9	4.39231e-35	0.626585		Cxcr6	0.000579609	0.822796		Serinc3	1.131e-18	0.838491		Tmem123	5.09769e-29	0.881406		Sik3	2.64456e-16	0.975159						Actr3	0.00028748
Arpc2	5.81301e-41	-0.278278		Btg1	3.00643e-56	-0.385503		Capza1	4.82786e-12	0.451297						Sorl1	6.10998e-21	0.603094		Gse1	4.43199e-14	0.566909		Aurkb	0	0.626049		Rtf1	7.31386e-05	0.82268		Csrnp1	1.54416e-15	0.832097		Vamp8	9.00726e-29	0.880503		Fmnl1	1.5519e-09	0.975089						Sdhb	0.000225802
Nsmaf	3.62446e-32	-0.278379		Atp2b4	3.15567e-36	-0.387178		Glmp	6.53676e-09	0.450338						Picalm	7.15364e-26	0.601136		Nedd9	1.19093e-20	0.566296		Eif1ax	4.94699e-26	0.625136		Akirin2	5.56182e-06	0.820679		Hsp90aa1	1.8471e-16	0.829915		Trbc2	2.5343e-28	0.880418		Ptbp1	2.65005e-07	0.974783						Cd247	0.00195075
Rhof	2.24555e-16	-0.278415		Aldoa	2.34342e-11	-0.387359		Chmp1a	2.27509e-06	0.449822						Pafah1b1	1.23958e-34	0.600955		1110008P14Rik	2.73178e-10	0.565264		Nedd4	9.85485e-19	0.623667		Lamc1	7.94946e-13	0.813994		Rora	3.73426e-39	0.829735		Mllt6	9.91743e-35	0.87963		Wdr26	8.71456e-07	0.974307						Cdc42se1	5.57706e-05
Atp5k	7.66948e-12	-0.278666		Neat1	8.30388e-24	-0.387431		Actg1	1.43877e-20	0.448781						Rock1	9.681e-23	0.600649		Gpd2	1.08801e-16	0.563887		Pakap.1	9.86138e-22	0.622855		Arfgef1	2.60279e-06	0.813717		Rgs2	4.93751e-21	0.828977		Stk24	4.42404e-26	0.878554		Gnb1	1.36869e-08	0.972036						Tspan13	0.000228074
Mier1	3.02025e-12	-0.278821		Cmtm7	9.69625e-26	-0.387995		Insl6	9.1879e-10	0.447508						Tshz1	7.88046e-33	0.599111		Prelid1	3.47026e-11	0.562232		Eif3c	7.73258e-22	0.622665		Vim	2.79197e-05	0.811473		Gna13	1.39093e-17	0.82776		Ndufv3	4.21403e-31	0.878119		Ankrd12	2.16126e-06	0.962385						Emp3	6.38369e-05
Gxylt1	1.75906e-26	-0.278902		Tpi1	0.000536221	-0.389217		Ctsw	8.46546e-09	0.447044						Gdi2	1.5943e-20	0.596792		Nfatc1	2.30924e-10	0.562232		Orc6	3.14283e-69	0.621143		Arhgap31	0.00783109	0.810218		Esd	2.51185e-09	0.825598		Map3k1	4.22945e-36	0.877537		Bst2	0.000520999	0.962003						Otulinl	0.000254702
Dnajc5	1.57154e-21	-0.279064		Prr13	9.71481e-09	-0.389812		Stmn1	2.33896e-22	0.446002						Atp8b2	4.53529e-44	0.596758		Mrpl52	3.99286e-07	0.56217		Atp5md	4.84201e-25	0.620952		Tgoln1	0.00772539	0.80858		Kdm2b	1.71982e-28	0.825225		Aopep	1.59533e-32	0.875663		Tex2	1.16126e-33	0.961075						Ccr7	0.00472575
Ywhae	2.50966e-18	-0.279239		Chd4	1.01418e-19	-0.39463		Bcap31	9.78142e-09	0.444349						Cmip	9.70643e-38	0.596626		Cox5a	1.14921e-12	0.557337		Fkbp1a	5.04694e-22	0.61933		Sipa1l1	8.34833e-08	0.80605		Irf5	0	0.825038		Mdfic	9.5485e-91	0.875444		Map3k14	1.26941e-12	0.959672						Klf2	0.00141274
Tiparp	1.08635e-11	-0.279279		Hnrnph1	8.94885e-18	-0.394857		2023-09-01	1.66685e-15	0.444154						Ehd1	2.0538e-15	0.595651		Slamf7	3.87347e-21	0.554257		Uqcrb	5.78508e-20	0.616595		Susd6	1.13481e-05	0.805936		Rab43	6.50689e-46	0.822633		Batf	4.7373e-21	0.87485		Neurl3	7.93311e-05	0.957936						Pglyrp1	0.00611914
Csnk1d	6.75471e-16	-0.279438		Trbc2	5.21363e-23	-0.395567		Mapre2	6.53202e-07	0.443916						Mt3	2.52436e-93	0.59506		Snrpe	3.19517e-10	0.553703		Tceal9	2.26155e-55	0.614491		Actn4	0.000582371	0.802986		Procr	7.50795e-305	0.821705		Themis	1.45883e-20	0.87397		Rhof	7.25429e-05	0.954513						Ppp1ca	2.54512e-05
Baiap3	9.53732e-45	-0.279558		Npc2	1.84373e-67	-0.402378		Bag1	2.51997e-07	0.442349						Tacc1	7.66694e-18	0.594693		Ormdl3	1.04582e-08	0.553568		Kif15	0	0.613508		Stat5a	0.000307014	0.801994		H2-Q6	1.20822e-13	0.821612		Sec62	9.6425e-27	0.87288		Rel	3.82583e-11	0.954154						Cyb5a	0.000454355
Parp14	7.48267e-14	-0.279575		Tspo	3.40641e-48	-0.402865		Akt1	1.27624e-07	0.442105						Tor1aip1	6.40104e-24	0.591935		Ptp4a2	3.12856e-10	0.553467		Dgat1	4.83181e-56	0.612385		Ppp2r2d	1.88278e-06	0.801685		Cpeb4	1.07552e-66	0.819376		H3f3b	2.40205e-47	0.872712		Emd	3.44081e-05	0.953688						Plek	0.00970803
Helz2	1.07735e-26	-0.280292		Ube2b	1.44103e-39	-0.40397		Cdkn2aipnl	2.3141e-05	0.441706						Chst12	7.85451e-35	0.590535		Fyn	4.28959e-10	0.552829		Tigit	2.78508e-48	0.611677		Cd274	2.1928e-09	0.800961		Ralgds	1.1158e-84	0.819193		Osbpl3	7.9322e-64	0.872127		Crebbp	4.73364e-09	0.953154						mt-Atp8	0.000270826
Mcm6	3.74769e-21	-0.280404		Ccr9	6.5238e-64	-0.404142		Gm14029	5.55102e-11	0.441502						Vamp8	1.30266e-20	0.589551		Crlf2	1.2018e-09	0.552827		Ccn1	1.49699e-262	0.610825		Mif4gd	5.05166e-05	0.800426		Lactb	8.26894e-25	0.814747		Flnb	1.74462e-58	0.871215		Gpbp1	0.000109349	0.950578						Thy1	2.34183e-06
Nasp	1.18256e-15	-0.280509		Serinc3	9.87926e-17	-0.404265		Wbp2	3.11612e-08	0.440373						Txnrd1	6.38272e-24	0.589312		Spata13	6.03864e-08	0.551407		Cnih4	8.14461e-35	0.609706		Zranb1	0.000988442	0.797816		Tnfrsf9	1.22278e-36	0.813548		Hspa1a	4.1498e-08	0.868217		Scpep1	3.48127e-18	0.949594						Tsc22d3	0.00117483
Hsph1	7.16069e-19	-0.280809		Mknk2	3.39497e-15	-0.405461		F2r	2.72973e-11	0.438416						Rara	1.34191e-21	0.589054		Tgoln1	4.60266e-08	0.550351		Atp6v1g1	2.5221e-08	0.609389		Ssh2	0.00704706	0.797362		C3	0	0.809411		Lamc1	6.52089e-107	0.867783		Naga	3.09189e-12	0.94935						Tuba1a	9.46885e-05
Tgif1	4.13339e-09	-0.281159		Ctsb	3.14991e-17	-0.405764		Syf2	5.58732e-12	0.43787						Sem1	2.81591e-28	0.58783		Prrc2a	1.26772e-09	0.54821		Hdgf	1.62836e-16	0.607499		Tshz1	6.70044e-07	0.794607		Chd4	4.72606e-14	0.80881		Pmaip1	5.19267e-45	0.865843		Pfkp	1.03129e-10	0.948254						Klf3	0.000150091
Ubr5	2.59703e-20	-0.282026		Ptpn22	8.7987e-13	-0.406283		Kif21b	0.000366841	0.437664						Eif4g2	1.07446e-29	0.587561		Myl12a	1.11898e-18	0.54741		Sdhb	1.78726e-14	0.60736		Kansl1	0.000125254	0.794391		Atf4	1.17977e-20	0.808696		Impa2	2.47435e-38	0.864542		Ddx5	7.48899e-16	0.947491						Tuba1b	7.22064e-05
Stk40	1.67826e-37	-0.282087		H2-Q7	5.6619e-55	-0.409442		Plec	0.00136531	0.436391						Capn2	5.52999e-39	0.587284		Fam53c	2.33518e-16	0.547228		Lsm3	5.58467e-26	0.606597		Sik1	7.49407e-06	0.792902		Ly86	0	0.804885		Ero1l	9.64826e-35	0.863849		Hsp90b1	2.9269e-07	0.946888						mt-Nd4	0.00836614
Ssr3	2.23842e-16	-0.282627		Serpinb6b	4.4282e-13	-0.410544		Rgs3	8.79491e-10	0.435546						Otulin	2.60137e-11	0.586886		Sult2b1	4.81816e-18	0.547015		Bex3	2.0933e-33	0.606253		Eif3a	9.23132e-05	0.79242		Mdm2	2.6232e-16	0.803555		Dhx15	2.87658e-32	0.862818		Kmt2e	6.53854e-07	0.942002						Tnfrsf9	0.00964835
Vmp1	9.37719e-28	-0.282783		Fmnl1	2.22545e-30	-0.412853		Glipr2	1.21494e-07	0.434878						Atp6v0c	1.8219e-27	0.586325		Msi2	2.58459e-11	0.545051		Calm1	2.93633e-29	0.604408		Pum1	0.000501946	0.791511		Bnip3	7.70107e-63	0.80238		Ube2b	1.09454e-32	0.861584		Plekha2	3.42636e-05	0.940986
Piezo1	2.2406e-29	-0.283159		Prkar1a	2.41194e-40	-0.413022		Klf3	2.71557e-05	0.434559						B4galnt4	2.97964e-118	0.586206		Sema4c	1.09578e-57	0.545024		Lsm6	4.03048e-22	0.604207		Klrc1	9.22972e-05	0.789293		Tspan13	3.13447e-12	0.8015		Med13	2.5676e-46	0.857948		Tnip1	1.16765e-05	0.938995
Tmem163	7.64112e-81	-0.284425		Ndfip1	2.52629e-36	-0.415433		Casp1	5.80873e-33	0.433433						Mier1	1.37225e-24	0.585998		Mapkapk2	1.35323e-13	0.543901		Psmb5	3.78374e-22	0.603932		AU020206	6.73067e-05	0.788271		Aplp2	4.77463e-43	0.800876		Tgoln1	1.07213e-29	0.857856		Iffo2	6.41449e-08	0.936611
Tsc22d2	1.43977e-23	-0.284508		S100a13	1.09896e-20	-0.41546		Csk	2.50981e-10	0.432958						Pik3ap1	4.85076e-95	0.585167		Fkbp1a	1.78061e-11	0.543678		Nasp	7.4319e-33	0.603261		Ccnl2	0.000494411	0.786964		Sub1	3.84179e-17	0.800805		Sema4d	2.66185e-23	0.857051		Zranb1	7.58122e-07	0.935953
Pet100	3.13451e-15	-0.285203		D16Ertd472e	5.6085e-06	-0.418106		Dusp5	7.45682e-07	0.432217						Top1	8.91928e-18	0.584254		Chsy1	2.2483e-14	0.542212		Psmb3	2.84644e-18	0.603108		Laptm5	1.42384e-16	0.785242		Isg20	1.43714e-29	0.800623		Snx20	3.18682e-18	0.854645		Ddit4	1.13148e-06	0.935337
Ms4a4c	2.47852e-27	-0.285383		Ets1	8.68858e-39	-0.423046		Stk32c	4.79851e-35	0.430883						Lnpep	1.62524e-19	0.582614		Ets1	1.9955e-08	0.540785		Sec11c	1.86109e-16	0.601888		Top1	0.00346207	0.784048		Pkib	0	0.800622		Cflar	6.67154e-21	0.854166		Clk1	8.32889e-06	0.931361
Atp8b2	3.41227e-29	-0.285459		Nkg7	0.000521099	-0.423461		Iqgap1	3.09953e-06	0.430128						Abracl	5.51878e-34	0.582282		Elk3	5.08806e-15	0.54016		Snrpc	2.08109e-21	0.601157		Nufip2	0.000175572	0.783815		Cd86	4.73014e-51	0.80009		Vps54	2.38657e-53	0.850596		Rab11fip1	2.00867e-11	0.92996
Tnrc6b	9.85127e-06	-0.285722		Pmepa1	2.90488e-31	-0.424035		Carhsp1	8.36638e-20	0.429659						Cish	1.79345e-48	0.582134		Metap2	2.29544e-07	0.538322		Mad2l1	5.97067e-147	0.6011		Sf3b1	1.20982e-07	0.783048		Atpif1	3.23448e-14	0.79773		2023-09-11	1.53569e-43	0.849635		Ric1	5.39435e-11	0.929327
Rnf19b	1.55159e-28	-0.285839		Stat1	2.92198e-29	-0.427373		Serf2	2.02129e-31	0.429482						Usp25	3.13455e-23	0.582039		Uqcrh	1.24364e-23	0.53791		Polr2f	4.42018e-16	0.600028		Map7d1	0.000397647	0.782128		Anxa1	8.77492e-82	0.794401		Ccnd2	3.12489e-20	0.847474		Top1	6.09527e-05	0.929275
Ywhaq	2.02733e-25	-0.286166		Lars2	7.53422e-06	-0.427377		Arhgdia	3.65656e-10	0.429431						Dtx3l	5.92649e-26	0.58146		Tmbim6	9.66921e-17	0.537772		Rad21	1.18658e-19	0.599456		Vps54	1.54323e-08	0.781762		Nfil3	2.03715e-36	0.792729		Tnfaip3	1.3666e-20	0.847183		Abr	2.7956e-06	0.927032
Stk39	2.92337e-61	-0.286612		Ramp1	1.17002e-46	-0.428674		Dock5	7.16854e-34	0.42854						Nbeal2	9.30852e-36	0.581149		Stx11	2.28408e-34	0.537614		Mrpl20	3.75114e-23	0.598216		Golph3	1.27103e-06	0.781738		Epb41l2	3.46453e-52	0.792578		Eif2ak3	1.14565e-44	0.846294		Tor1aip1	1.25079e-10	0.925132
Kansl1	8.25911e-16	-0.286728		Ifrd1	4.19078e-16	-0.428896		Tpp2	2.90166e-05	0.426332						Eif5b	2.40225e-13	0.580588		Gpbp1l1	1.56369e-06	0.535153		Timm13	1.94079e-17	0.597917		Isy1	9.53179e-05	0.780743		Nfkb1	3.71511e-17	0.792289		Tor1aip1	1.23005e-40	0.845465		Rab43	5.13367e-11	0.920711
Cyfip2	3.16302e-24	-0.287559		Pgk1	1.37502e-05	-0.431394		Mapkapk3	1.8241e-09	0.426159						Prelid1	8.60687e-35	0.580442		Kmt2e	1.81342e-07	0.534611		Rhoc	5.17962e-53	0.597582		Emsy	4.20704e-06	0.780298		Grb2	8.08175e-16	0.790976		Top1	4.64345e-26	0.840633		Prr13	2.41433e-07	0.915868
Usp48	3.25183e-34	-0.287758		Spn	3.49445e-24	-0.432389		Rab14	2.38304e-06	0.425309						Tulp4	1.20667e-19	0.578999		Pqlc1	1.39408e-05	0.533548		Marcks	5.60586e-83	0.596723		Fam102a	0.000793467	0.779964		Tor1aip1	2.36897e-23	0.790948		Calm2	2.3436e-24	0.840097		Mast4	2.22733e-16	0.91541
Slc16a6	1.40148e-33	-0.288304		Capg	5.07362e-34	-0.433339		Pttg1	2.38006e-07	0.423557						Cbx3	4.2343e-18	0.57896		Gnb1	1.26178e-11	0.52937		Cdk2	3.31487e-113	0.594043		Nfatc2	0.00668042	0.778949		Lars2	1.0794e-09	0.790004		Aplp2	3.61052e-48	0.839038		Tinf2	1.38354e-07	0.915204
Atp6v1e1	3.71844e-23	-0.288305		Atp6v0c	1.72661e-37	-0.433709		Ap3s1	6.95381e-06	0.422004						Pag1	5.14989e-21	0.578634		H2-Q6	5.48822e-11	0.526755		Tfrc	7.554e-51	0.591857		Map1lc3b	3.10324e-06	0.7776		Ccr2	1.08058e-33	0.7889		Ndrg1	2.28503e-75	0.838518		Junb	5.98803e-06	0.915013
Ptpn12	1.92578e-38	-0.28836		Atxn1	1.77113e-29	-0.434874		Rassf1	6.06448e-05	0.421801						Elf4	1.31941e-25	0.574705		Lamc1	1.27724e-44	0.526169		Ddit4	3.83202e-23	0.590682		Irf4	2.12732e-11	0.777261		Hnrnph1	4.05221e-24	0.78881		Rhof	1.03029e-26	0.8339		Klrk1	4.69671e-13	0.914481
Eif3c	7.09231e-20	-0.28868		Furin	2.42496e-24	-0.435532		Atxn1	0.00163587	0.421219						Osbpl3	2.26476e-86	0.574634		Fasl	2.17586e-19	0.525152		Serpine2	1.40995e-37	0.590213		Wipf1	0.00311375	0.775647		Flrt3	0	0.787987		Fyn	1.13977e-25	0.833024		Med13	7.5251e-14	0.914334
Nktr	1.34033e-15	-0.288902		Ddx3x	3.72372e-17	-0.43642		2023-09-11	2.24775e-10	0.419387						Med13l	4.31725e-31	0.573738		Wdr95	2.70396e-15	0.525064		Sod1	1.0237e-31	0.589661		Glud1	0.0076319	0.775341		Tnip3	5.54851e-243	0.787022		Ptpn1	1.1847e-26	0.831632		Tshz1	3.63635e-10	0.904996
Zfp703	1.29344e-37	-0.28986		Kmt2e	1.10716e-29	-0.436811		Dda1	4.54292e-06	0.419279						Baiap2	1.11532e-40	0.572392		Ssr3	1.71493e-10	0.524203		Itgb1	6.18472e-20	0.588669		Pde4a	3.47381e-24	0.775018		Lst1	2.6438e-56	0.786524		Nup98	2.08202e-41	0.828757		Nsd3	1.25242e-07	0.904065
Ago2	2.45964e-10	-0.290192		H2-K1	5.88274e-154	-0.440182		Sys1	1.36757e-07	0.418721						Fam107b	9.14221e-24	0.571666		Arl14ep	3.67657e-07	0.523706		Atp5k	2.30876e-16	0.584629		Klf10	5.98539e-10	0.774811		Tapbp	1.8071e-14	0.785572		Fth1	2.275e-45	0.827207		Ranbp2	6.93242e-06	0.903659
Rtn3	1.90153e-25	-0.290276		Laptm5	7.59077e-49	-0.440657		Cd6	6.85207e-07	0.418233						Cab39	1.47777e-23	0.570068		Mcm6	6.03967e-09	0.523454		Srsf3	4.70688e-17	0.58243		Gm49980	1.4672e-05	0.773465		Oxsr1	8.37821e-24	0.784516		Arl5a	5.17059e-34	0.823893		St8sia4	1.53761e-06	0.90033
Ehbp1l1	8.67649e-49	-0.290654		Map1lc3b	7.33453e-42	-0.440662		Jpt1	4.21681e-10	0.417578						Ndufb7	2.84885e-23	0.569011		Cd38	3.4194e-38	0.52088		Ndufb5	1.21889e-13	0.582138		Zfp52	0.00444763	0.772821		Pmepa1	2.26577e-21	0.78292		Plekha2	1.34961e-27	0.823786		Erbin	4.51678e-10	0.899666
Purb	1.06093e-15	-0.290717		Diaph1	7.41322e-28	-0.441762		Rhog	7.33778e-10	0.417465						Ptprj	1.52166e-114	0.568812		Mif	4.2474e-09	0.520595		Fen1	1.22374e-44	0.581967		Ube2j1	0.00379065	0.770137		Myadm	2.31655e-94	0.782703		Ago2	1.0839e-24	0.8213		Eif4e	9.40975e-07	0.897472
Kdm5a	1.69794e-20	-0.291027		Selenok	3.09367e-60	-0.442422		Gm33782	9.064e-41	0.417293						Crebrf	1.3743e-28	0.567314		Vmp1	1.00861e-08	0.520362		Ccnb1	0	0.58078		Gatad2b	0.00117076	0.770127		Cd4	7.82834e-61	0.780025		Traf1	2.22466e-15	0.820621		Hmox1	7.96489e-06	0.89624
Emsy	9.98248e-26	-0.291108		Irf8	3.16886e-08	-0.44325		Rab8a	3.09749e-08	0.417175						Pum2	2.53889e-19	0.566958		Uba1	7.14343e-06	0.518817		Mcm2	7.76634e-50	0.579147		Eea1	2.30322e-08	0.769799		Cxcr4	1.95426e-23	0.77948		Kansl1	1.93013e-28	0.81826		Atp2b1	1.05376e-08	0.895703
Carhsp1	1.11676e-69	-0.291129		Cd82	2.56743e-16	-0.443348		Sfxn3	5.86694e-09	0.416494						AU020206	4.36657e-37	0.566052		Pde4d	1.90235e-09	0.518617		Snrpf	6.99263e-20	0.577482		Vcp	1.43819e-06	0.769752		Bcl2l11	1.28333e-26	0.778862		Stx11	1.77396e-52	0.817842		Ikzf3	1.87014e-06	0.894076
Vasp	9.62874e-30	-0.292027		Pcna	4.06045e-20	-0.448109		Kmt2e	1.68553e-10	0.415623						Dennd4c	7.95193e-31	0.565667		Anxa5	4.57825e-09	0.517575		Tubb4b	2.56301e-07	0.576887		Qk	4.27299e-07	0.769554		Pcgf5	9.6743e-15	0.778545		Ptprc	2.29137e-37	0.817519		Arf4	0.000289563	0.893989
St13	1.12845e-19	-0.293803		Dnaja1	3.43812e-27	-0.449798		H2-T23	1.96971e-11	0.411132						Sfn	3.72874e-56	0.563863		Tmem163	9.85684e-26	0.515877		Ndufb3	9.26231e-18	0.57654		Rab43	4.27852e-10	0.769249		Itm2c	5.22791e-11	0.777976		Tut7	1.10162e-25	0.81554		Runx3	0.000131816	0.892036
Gdi2	5.05718e-11	-0.294841		Samhd1	1.95037e-28	-0.451557		Mknk2	6.15668e-07	0.410178						Snrnp70	2.85257e-13	0.563703		Shoc2	2.30281e-06	0.51533		Gng2	3.64477e-31	0.575984		Abca7	0.00204612	0.767762		Fbxl5	1.22729e-10	0.775168		Map1lc3b	2.56574e-28	0.811395		Prrc2c	8.02746e-07	0.890922
Ndufv3	6.98189e-23	-0.295447		Calr	2.89469e-22	-0.453087		Pafah1b1	1.80945e-09	0.409768						Cblb	4.52051e-15	0.563304		Lmna	2.36285e-18	0.513969		Mrfap1	3.09808e-13	0.575769		H2-K1	1.14179e-32	0.76679		Mafg	3.22896e-53	0.774703		Ddx6	5.73115e-23	0.811297		Fam129a	5.46223e-17	0.890872
Eif5b	2.83595e-12	-0.295581		Sat1	5.14989e-26	-0.453394		Myl12a	1.01542e-20	0.408867						2023-09-11	6.41703e-31	0.562718		Edem1	5.09379e-08	0.513775		Akr1a1	8.59966e-20	0.575656		Nfkbia	0.00132405	0.762812		Jdp2	9.66455e-95	0.77392		Zc3hav1	1.85071e-27	0.808593		AU020206	1.01627e-11	0.889891
Aopep	1.2541e-10	-0.295987		H2-D1	8.48097e-146	-0.453831		Il17ra	4.80729e-05	0.408233						Hmgb2	3.43145e-32	0.561771		Ubl3	1.46647e-09	0.513756		Cbx5	1.74435e-88	0.574599		Clk1	0.00421777	0.761463		Slfn5	1.51169e-35	0.773095		Entpd1	5.53155e-73	0.808555		Etf1	9.47226e-05	0.888587
Gimap7	7.31107e-15	-0.296127		Klrk1	1.55341e-33	-0.457009		Epsti1	1.01681e-07	0.407602						Eif2s2	2.98458e-14	0.561046		Impa2	2.44442e-12	0.513429		Cd44	1.84361e-30	0.574131		Cast	0.00132726	0.760819		Casp4	6.80089e-102	0.773067		Fam20a	4.02794e-140	0.807474		Lrrc8d	1.92567e-06	0.885788
Cmip	4.99211e-37	-0.297416		Mxi1	1.69224e-37	-0.460321		As3mt	1.18959e-10	0.406988						Snx18	1.6736e-22	0.558955		Bnip3	1.15243e-09	0.512975		Ndufa13	6.80308e-23	0.573645		Smox	4.3838e-05	0.760095		Gyg	9.21587e-16	0.772982		Mier1	1.36381e-21	0.804154		Clcn3	0.000543989	0.884116
B3gnt2	4.65374e-22	-0.297556		Casp3	2.68501e-44	-0.462904		Lats2	1.98074e-06	0.4068						Bud31	1.61107e-23	0.557668		Ndfip2	2.39805e-06	0.512954		Fermt2	1.35151e-214	0.57359		B2m	6.48449e-26	0.753621		Tmem176b	3.98485e-72	0.771741		Atp6v0c	2.27383e-25	0.80406		Ptprj	1.16497e-12	0.883798
Azin1	4.6974e-29	-0.297838		Phlda1	2.99956e-27	-0.463042		Rhoa	3.85094e-13	0.406742						Stk11	1.68196e-23	0.556696		Tap2	3.63638e-07	0.511268		Rpl23a	6.87479e-18	0.572769		Smarca5	0.0011826	0.751721		Zbp1	1.03802e-16	0.771739		Capg	3.51281e-43	0.80285		Dock2	7.55516e-09	0.882365
Uqcrq	2.4725e-16	-0.29831		Pim1	9.21837e-20	-0.463707		Ptpre	9.82225e-12	0.40652						Slc16a3	3.22687e-48	0.555179		Prrc2b	1.65671e-12	0.510724		Ndufv3	1.32009e-16	0.571493		Ptprj	1.43837e-08	0.750646		Gch1	2.28033e-30	0.767603		Tmem30a	3.40455e-19	0.800441		Ptgs2	1.65342e-21	0.880953
Ep300	1.14814e-19	-0.298364		Cd53	2.09464e-40	-0.465734		Ech1	9.86621e-07	0.405478						Rad21	8.8494e-18	0.555142		Irak2	4.06621e-19	0.510129		Baz1b	2.75849e-28	0.570791		Ptbp1	0.000554237	0.748645		Mxi1	7.10138e-37	0.767534		Syt11	3.07411e-48	0.799656		Usp9x	1.00192e-08	0.879765
Zyg11b	9.2206e-22	-0.298905		Hexim1	4.20384e-26	-0.468318		Fryl	0.000166292	0.404768						Hsph1	1.21388e-16	0.55514		Mkrn1	1.75659e-08	0.509503		Il2rb	1.01427e-12	0.569284		Mir22hg	1.34262e-11	0.74552		Cd300lf	0	0.764206		Fam162a	6.81808e-13	0.798564		Aqp3	8.93911e-09	0.877093
Anxa6	1.74243e-25	-0.298927		Hsp90aa1	3.64638e-16	-0.468938		Ak3	1.53908e-11	0.404693						Son	1.2055e-32	0.554835		Gdi2	8.339e-08	0.508234		Mlf2	8.14719e-15	0.567615		Eif2ak3	1.41487e-09	0.745316		Ccl2	5.63017e-139	0.763526		Mob1a	1.19934e-26	0.797599		Nr1d2	1.17916e-14	0.876735
Dynll2	3.9081e-37	-0.299684		B2m	5.1271e-128	-0.478945		AI413582	9.52951e-07	0.404683						Crebbp	2.00833e-21	0.554639		Tceal9	1.6376e-14	0.50799		Timm8b	2.13214e-19	0.56743		Nfatc3	0.000990473	0.744978		Socs2	5.20454e-77	0.762625		Spata13	2.32738e-27	0.797277		Gls	2.44049e-06	0.876363
Lrrk1	3.67049e-88	-0.301005		Ubc	3.58894e-52	-0.480247		Gns	1.07483e-06	0.404599						Mbnl1	1.32506e-38	0.554552		Stk39	3.23416e-23	0.507147		Rbx1	1.44083e-20	0.563819		Pik3ca	6.12755e-07	0.742217		1700017B05Rik	6.17084e-36	0.760187		Perp	8.51243e-87	0.79654		Pdxk	1.13263e-07	0.873998
Smarca5	5.55057e-17	-0.301132		Ccr2	1.18516e-15	-0.48437		Prkar1a	1.94463e-08	0.404401						Gnb1	6.81692e-27	0.553885		Rbl2	2.29775e-12	0.506587		Ifng	5.93289e-14	0.561321		Fbxo11	1.04637e-08	0.741939		Azin1	2.4673e-33	0.759454		Ankrd17	1.58597e-26	0.796082		Tcrg-V6	4.25399e-238	0.872948
Rhbdf2	2.73164e-61	-0.301512		Gm42418	4.79495e-22	-0.486032		Unc5cl	0.000552872	0.403315						Setbp1	1.05632e-93	0.553778		Zyg11b	3.185e-08	0.50657		1700017B05Rik	2.95888e-29	0.560222		Ppp1cc	5.70303e-05	0.741276		Rapgef2	1.71819e-46	0.758653		Plp2	1.1244e-21	0.795949		Atp2a2	1.18683e-12	0.872541
Gna15	4.45648e-46	-0.301533		Odc1	8.98687e-06	-0.488455		Mt3	6.05039e-16	0.402441						Fus	4.01455e-20	0.552906		Surf4	1.048e-07	0.506346		Hmgn5	2.59839e-60	0.558051		Ankrd12	0.0083155	0.741091		Ctnna1	2.80183e-83	0.756094		Etf1	2.03324e-19	0.794202		Herc1	0.00879219	0.871889
Armc7	6.09421e-35	-0.302271		Fosl2	1.38973e-27	-0.489386		Lamb3	8.4564e-09	0.401442						Arl6ip1	5.5037e-33	0.552705		Abracl	4.90217e-11	0.506321		Cryab	4.23313e-307	0.557497		Arf4	0.000785183	0.740422		Fcgr2b	9.20788e-206	0.755242		Jak3	1.32268e-26	0.79328		Uhrf1bp1l	0.000105962	0.870457
Dusp2	9.93195e-18	-0.302842		Rilpl2	5.08452e-17	-0.492363		Fam32a	1.40047e-06	0.401439						Ptbp3	1.49972e-20	0.551586		Krit1	4.68034e-05	0.505315		Tnfrsf18	2.89511e-13	0.556282		Gnb1	2.03907e-05	0.739829		Fnip2	0	0.75505		Btg3	1.1086e-21	0.792246		Ppp2ca	5.89567e-07	0.870219
Hist1h2ap	0.00149999	-0.303333		Rab8b	2.68838e-27	-0.493641		Nbeal2	1.34179e-06	0.400878						Trip12	3.80484e-23	0.55098		Cdc42	6.86955e-15	0.504865		Pomp	2.66529e-21	0.555628		Lgals3	9.47704e-22	0.739337		Tiparp	1.97942e-26	0.753568		Gnb1	6.67933e-21	0.791462		Mest	2.77416e-36	0.869481
Cotl1	2.56487e-21	-0.303499		BC005537	2.62184e-21	-0.49815		St3gal4	5.89304e-09	0.400838						Calm1	3.58142e-68	0.550646		Tmem160	3.86231e-06	0.504418		Dynlrb1	2.96058e-20	0.555258		Pfkp	0.00371185	0.738682		Sdf4	2.3336e-10	0.753153		Mef2d	2.48192e-27	0.790055		Dynll1	1.867e-09	0.867288
Aars	3.72414e-40	-0.304245		Aebp2	9.06282e-36	-0.500721		Tsc22d4	8.17317e-08	0.400374						Tmbim6	1.93085e-36	0.550345		Prkcsh	1.83372e-08	0.504258		Nhp2	4.11178e-16	0.554814		Atf3	1.05866e-11	0.738661		Fnip1	5.36315e-52	0.75151		Cd3g	4.1804e-31	0.787621		Tmtc2	7.87142e-48	0.866707
Itm2c	4.49697e-15	-0.304528		H2-Q6	1.91226e-33	-0.501901		2023-09-09	1.71576e-06	0.399829						B4galt5	1.21907e-35	0.54927		Apaf1	1.48659e-22	0.503762		Knl1	0	0.554545		Il12rb2	3.51391e-14	0.737745		Ctsl	2.22539e-31	0.751045		1700017B05Rik	5.70742e-37	0.786131		Ankrd11	8.67459e-06	0.864006
Itgav	2.48449e-37	-0.304731		Brd2	2.8391e-28	-0.503798		Arf1	1.89486e-11	0.399763						Gadd45b	1.4182e-22	0.548256		Itm2c	1.99412e-07	0.503181		Cdkn3	0	0.553977		Il18rap	3.50338e-09	0.736823		Slc20a1	3.39391e-22	0.747805		Plekhb2	3.13338e-41	0.78612		Arap2	0.000198394	0.863635
Canx	1.12071e-17	-0.305369		Atf4	7.15232e-25	-0.503804		Sash3	7.19779e-06	0.399741						Dnajc5	2.87934e-18	0.548253		Eloc	4.3501e-08	0.50316		Gtf2h5	2.94424e-22	0.553594		Ifitm2	2.91906e-14	0.734927		Gpd2	8.84408e-30	0.746821		Zbtb1	2.90012e-31	0.785493		Cyp51	2.75991e-05	0.863438
Abcb1a	2.19512e-46	-0.305795		Pdcd1	8.01333e-62	-0.505959		Lat	2.23634e-17	0.399302						H2-D1	1.33602e-92	0.548141		H2-T23	1.75017e-12	0.502502		Hmgb3	6.58436e-120	0.553184		Zfand5	0.00111855	0.734207		Tmem176a	4.18497e-50	0.746343		Sik3	4.35089e-47	0.785168		Prr7	2.57809e-06	0.862975
Ncl	1.94894e-13	-0.306457		Slc3a2	7.47582e-12	-0.506937		Tmed2	1.57599e-08	0.399						Itgax	5.34054e-92	0.547866		Abcb9	3.19637e-06	0.502357		Dnajc19	6.60122e-17	0.552615		Trbc2	4.03958e-05	0.732097		Atp6v1g1	4.6395e-11	0.746287		AU020206	9.4249e-45	0.784888		Sh2d2a	1.01114e-06	0.862593
Esyt2	4.10626e-17	-0.307377		Tigit	7.54304e-37	-0.511728		Flt3l	3.84991e-08	0.397843						Kdm1a	5.74652e-11	0.546476		Arpc5	1.27491e-10	0.502349		Set	2.50821e-14	0.551658		Ppp2ca	0.000267925	0.730035		Prkcd	1.44424e-35	0.743259		Runx3	5.61892e-15	0.784637		Chd7	9.55008e-06	0.862334
Rnf125	9.78823e-27	-0.307601		Rbpj	1.23056e-33	-0.516636		Rap1gap2	4.77646e-57	0.396218						Ss18	1.1589e-17	0.546354		Grb2	4.41317e-11	0.502058		Srsf9	1.37183e-19	0.54969		Sptan1	0.000288879	0.729408		Npc2	2.66635e-14	0.740217		Rassf1	6.66452e-19	0.784509		Atxn7	1.77252e-06	0.859893
Trbc2	2.91582e-07	-0.307607		Pkm	3.47858e-42	-0.52161		Hcls1	1.07247e-07	0.395685						Sytl3	1.2158e-23	0.546275		Klre1	6.34465e-08	0.501769		U2af1	7.83869e-15	0.548676		Ddx21	0.00368837	0.729384		Myo1g	8.17446e-06	0.740123		Rhbdf2	1.66724e-46	0.783261		Arih2	3.12147e-09	0.8582
Nfkbiz	3.25632e-16	-0.308054		Nr4a1	7.20012e-08	-0.529515		Elf4	0.000232897	0.395008						Zbtb7a	9.72311e-14	0.546019		Cox5b	1.333e-13	0.499164		Hnrnpm	5.51102e-20	0.54866		Slc16a6	5.21144e-05	0.728644		Aebp2	3.01332e-20	0.739129		Hk2	3.60852e-73	0.783008		Clint1	1.42281e-05	0.857546
Ndufa1	1.33622e-20	-0.308575		Cstb	1.13943e-18	-0.530577		Lypla1	1.21397e-05	0.394152						Kdm5a	2.70288e-20	0.545785		Stk11	3.16983e-09	0.49781		Ndufb11	5.44234e-18	0.547504		Ppp1r10	9.65645e-05	0.728018		Sgms2	0	0.73758		Cblb	1.98098e-23	0.781464		Tceal9	7.86324e-06	0.856745
Cenpa	3.28558e-11	-0.309069		AA467197	4.11822e-48	-0.538032		Prkx	7.14991e-06	0.39353						Nptn	1.06742e-15	0.545443		Bcr	1.65939e-15	0.497306		Clic4	3.68763e-37	0.547417		Itgb1	4.15669e-05	0.726123		Sem1	1.01144e-20	0.736847		Il18rap	5.69404e-28	0.780904		Per1	0.000234132	0.856498
Etfb	1.26558e-24	-0.30953		Egr1	5.14176e-15	-0.539604		Endod1	1.64315e-15	0.393104						Tpi1	8.2927e-19	0.545142		Hdac1	5.62449e-07	0.497181		Slc25a4	4.67411e-20	0.547328		Slc7a5	0.00292675	0.725532		Chil3	5.65685e-200	0.735084		Pet100	4.86763e-22	0.776567		Cd82	2.11869e-05	0.853778
Pde2a	2.04993e-31	-0.309761		Wnk1	1.19249e-34	-0.546445		Gbp7	0.000164262	0.392887						Prrc2a	4.44235e-19	0.544853		Tfrc	1.91452e-15	0.495221		Serpinb6a	2.29439e-33	0.547205		Ubr5	0.00474742	0.725525		Rap2a	8.3988e-44	0.735041		Atf6	8.01985e-56	0.776559		Prrc2a	6.91287e-06	0.851847
Rgs3	1.69739e-48	-0.310204		Cst3	0.00398306	-0.549806		Osbpl5	8.65207e-10	0.3928						Sytl2	9.61476e-55	0.542516		Ppp2r5c	1.49746e-11	0.494714		Oxct1	1.65584e-16	0.545642		Rnf125	0.000167212	0.72524		Fam129b	3.48006e-100	0.734007		Itgav	7.10991e-43	0.7753		Maco1	0.000100119	0.850501
Mrps6	8.81553e-26	-0.31091		Vps37b	2.31126e-28	-0.552509		Fam117a	0.000160152	0.392384						Cmtm7	1.32769e-13	0.542266		Creb3l2	4.12351e-26	0.494425		Ncapg2	0	0.545339		Atxn7	6.28632e-07	0.724441		Por	1.6342e-26	0.733595		Kdm5b	1.62409e-29	0.774514		Zc3h12a	4.926e-05	0.847172
Ier3ip1	1.59288e-19	-0.311287		Hilpda	2.1032e-22	-0.554458		Malat1	2.32945e-13	0.390177						Tnfrsf4	5.33194e-20	0.541485		Ppp2ca	8.80923e-08	0.494206		Cbx1	5.25509e-26	0.545114		Ep300	6.94329e-05	0.723149		Cmtr1	4.85846e-21	0.733348		Cd40lg	7.12111e-151	0.772886		Ltb4r1	1.79214e-70	0.846802
Zfp36l2	2.3573e-17	-0.311429		Hmgb2	4.53831e-23	-0.556616		Calm3	0.00152754	0.39008						Abcb1a	1.47139e-44	0.541417		Oga	2.39696e-07	0.49384		Ss18l2	6.8014e-36	0.544668		Taf4b	2.24379e-05	0.721674		Sirpa	0	0.733003		Hdlbp	1.01256e-29	0.77218		Gpx1	0.0082587	0.846796
Trip12	4.37287e-23	-0.311571		Glrx	1.39517e-41	-0.563145		Aph1a	8.45216e-07	0.389484						Klf10	2.51019e-60	0.541283		Top1	1.2648e-07	0.492623		Anapc11	5.48881e-16	0.544102		Slc16a1	2.69396e-10	0.721644		Gfpt1	3.96122e-38	0.731775		Casp4	3.2956e-69	0.771294		Selenop	2.55701e-05	0.846084
Glud1	4.49262e-18	-0.312958		Serpinb9	5.29806e-31	-0.563893		Prrc2b	1.23884e-05	0.389383						Plp2	1.02182e-25	0.540077		Rpa2	5.30339e-09	0.491886		Pin1	4.92983e-24	0.542294		Birc3	0.000787461	0.719008		Trim25	3.48969e-27	0.731609		Piezo1	3.1831e-30	0.770825		Ssbp3	0.000156438	0.845464
Snx9	4.10716e-47	-0.313119		Itgal	4.36519e-23	-0.568896		Lpin1	1.1006e-09	0.389211						Rpa2	2.98154e-21	0.539993		Aplp2	1.71164e-14	0.491835		Tmem14c	4.77277e-16	0.541546		Ddx5	1.59506e-15	0.718597		Qk	1.11527e-19	0.731478		Ptpn12	6.67714e-25	0.770457		Acsbg1	3.2649e-10	0.844708
Atp8b4	6.09325e-35	-0.313322		Iqgap1	6.21393e-47	-0.569945		H2afv	2.22372e-05	0.388097						Cir1	7.89392e-26	0.53964		Egln1	0.000455141	0.491568		Zeb2	1.33612e-57	0.541189		Cdv3	0.00875006	0.717662		Tpm4	4.15628e-18	0.730201		Tax1bp1	1.54673e-22	0.769568		Carmil1	6.01927e-110	0.844433
Sgk1	4.11395e-24	-0.313486		AW112010	7.95918e-05	-0.570288		Dek	1.10731e-05	0.387783						Usp7	6.92555e-20	0.539581		Spty2d1	5.48016e-11	0.49143		Fundc2	1.83788e-16	0.540404		Atp2a2	9.62634e-08	0.716711		Zfand5	1.68507e-19	0.730097		Crebbp	4.38014e-28	0.769335		Tmem123	0.000422959	0.843025
Mrpl52	9.3786e-30	-0.314503		Tgfb1	2.52472e-26	-0.573098		Isca1	0.000638139	0.386756						mt-Nd1	0.000235378	0.539353		Picalm	5.46868e-09	0.49121		Psat1	1.20431e-56	0.540154		Hcst	7.79451e-11	0.71663		Slc38a2	4.11331e-11	0.72903		Isg20	5.84776e-42	0.769257		Zfand5	4.24029e-06	0.842687
Cox6c	2.725e-43	-0.314779		Slc38a2	1.21786e-37	-0.578184		Sub1	3.93648e-19	0.386104						Csnk1d	2.11014e-19	0.538994		Ptprj	1.03117e-26	0.490683		Ywhah	1.10969e-15	0.540086		Rnf145	0.00497893	0.715002		Ell2	1.55869e-90	0.727789		Ralgds	3.92038e-72	0.769047		Ubl3	0.000119549	0.841885
Man2a1	5.00416e-47	-0.315226		Gapdh	1.50892e-15	-0.578796		Pfn1	7.33976e-19	0.385816						Med13	1.05765e-34	0.538565		Tmem256	5.20593e-08	0.490041		Cdk6	9.81222e-54	0.539604		mt-Nd1	1.75308e-07	0.711991		Ndufb1-ps	1.65586e-13	0.72753		Ski	1.70993e-33	0.764454		Sfn	0.000136025	0.841343
Galnt2	3.91519e-24	-0.316057		Sdf4	9.52791e-21	-0.578897		Glrx	5.23985e-11	0.385353						Pik3ca	2.64525e-35	0.538465		Lpin2	7.8397e-10	0.489469		Ldhb	1.26848e-29	0.538311		Ttc39c	1.04353e-12	0.711938		Ppp2ca	2.47787e-15	0.727165		Selenok	3.29422e-27	0.764237		Rps6ka3	8.81793e-07	0.841109
Hcls1	8.41687e-30	-0.317085		Cox17	7.26868e-32	-0.583219		Trim8	4.21276e-06	0.384439						Tmem30a	1.5327e-21	0.537814		Ccdc6	6.78227e-10	0.489363		Ndufa12	1.37636e-18	0.537265		Hectd1	0.00316441	0.711213		Cox17	1.25909e-15	0.726516		N4bp1	3.65957e-25	0.763128		Tsc2	0.00530706	0.839822
Etf1	4.70445e-25	-0.317232		Lmnb1	8.20378e-27	-0.588992		Kctd2	4.64441e-07	0.384389						Isg15	1.66719e-24	0.537548		Adap1	1.05493e-37	0.489329		Plp2	1.33052e-29	0.53539		Dennd5a	2.09497e-10	0.710211		Alcam	3.55599e-89	0.72592		Snrnp70	8.68684e-27	0.762953		Slc45a4	8.95013e-12	0.83971
Ppm1j	5.08142e-100	-0.317504		Crip1	6.99246e-07	-0.59009		Akirin1	7.06385e-05	0.383956						Glud1	2.45655e-18	0.537356		Man2a1	4.04936e-12	0.488614		Rangap1	9.26918e-28	0.534721		Mbnl1	0.000495307	0.710091		Mreg	0	0.725774		Rbbp6	1.20585e-21	0.762944		Jak2	4.19244e-07	0.837593
Ss18	1.40578e-18	-0.317639		Reep5	4.85745e-58	-0.590976		H2-T22	8.64309e-10	0.383564						Cd6	1.53956e-11	0.537106		Birc2	0.00124082	0.48728		Actn4	3.09915e-27	0.534612		Pkm	1.195e-06	0.709962		Gadd45g	6.03652e-37	0.72508		Galnt2	1.42269e-23	0.762671		Nars	2.27883e-06	0.836971
Calm3	2.26384e-20	-0.317723		Uhrf2	3.92799e-31	-0.597014		Rab1b	1.18875e-05	0.383521						Klrc2	6.01814e-71	0.536944		Gbp6	3.54439e-06	0.487111		Slbp	5.73539e-17	0.534107		Nek7	0.00418776	0.707847		Iigp1	4.40424e-57	0.725018		Slc37a2	3.86722e-97	0.760685		Unc45a	4.04849e-06	0.833413
Gse1	3.8524e-36	-0.317742		Samsn1	1.98706e-21	-0.600673		Arhgap26	1.53392e-08	0.382926						Calm2	3.06091e-20	0.536918		Gldc	9.06897e-56	0.486824		Kpna2	1.06832e-40	0.533784		Ptprc	3.68097e-13	0.70778		Pfkp	9.44487e-18	0.723489		Sec61g	3.26297e-30	0.759895		Ckb	3.08057e-19	0.831841
Rap2a	6.38927e-53	-0.319203		Vim	3.32417e-11	-0.604661		Zdhhc2	1.05867e-21	0.382232						Hipk1	5.59521e-17	0.536436		Nktr	2.09206e-06	0.486551		Sdf2l1	5.14329e-48	0.533187		B4galnt4	9.63816e-13	0.704534		Abr	5.24488e-37	0.722758		Nfkb1	5.40421e-15	0.759325		Mat2a	2.33214e-05	0.83144
Sipa1l1	2.12775e-15	-0.320601		H3f3b	3.85476e-142	-0.616781		R3hdm4	5.57477e-05	0.382109						Fxyd7	5.82269e-44	0.536208		Mef2d	1.94132e-07	0.486246		Sf3b5	6.99926e-20	0.533039		Rnf6	0.00025738	0.700858		Tax1bp1	1.10278e-15	0.721294		Nrp1	6.83948e-78	0.756683		Rcor1	0.000165444	0.830727
Abcb1b	5.78029e-48	-0.320702		Sub1	1.61716e-32	-0.622365		Fli1	2.34138e-06	0.381987						Arap2	7.65473e-13	0.536046		Rap2a	4.53254e-11	0.485965		Tbcb	2.44735e-29	0.531999		Zc3h12a	0.00538974	0.700133		Gda	0	0.721221		Rapgef1	1.56733e-21	0.755221		Rheb	0.000108774	0.830096
Lcp1	1.97673e-46	-0.320982		Sqstm1	4.03122e-39	-0.625112		Tcirg1	2.99636e-05	0.381407						Gbp7	9.81871e-23	0.534785		Eif2ak3	7.81331e-13	0.485175		Prkcsh	4.36329e-31	0.531464		Madd	0.00298636	0.699807		Ric1	2.76712e-45	0.720241		Ehbp1l1	4.49917e-47	0.755165		Cmip	1.05865e-08	0.828609
Stx11	1.81013e-63	-0.321086		Baz1a	7.73863e-30	-0.626732		Card19	1.27783e-05	0.380689						Fxyd5	4.86151e-42	0.534378		Sv2c	6.82086e-23	0.483309		Bola3	2.59814e-16	0.530967		Safb	0.00106962	0.698577		Gnb1	1.76408e-15	0.71972		Prelid1	4.77475e-26	0.754737		Nap1l1	4.48828e-05	0.827067
Pmaip1	3.14444e-49	-0.321787		Map2k3	7.6822e-40	-0.645644		Irf7	1.69182e-05	0.380197						Ctsb	1.53453e-24	0.53139		Cmtm7	2.76315e-06	0.482673		Pdcd5	3.50659e-18	0.530253		Purb	0.000626027	0.698202		Antxr2	1.15678e-39	0.719542		Grb2	1.54849e-26	0.753779		Ndfip1	4.04526e-08	0.818506
Tnfaip3	8.56062e-05	-0.321815		Kdm2b	1.51131e-52	-0.650711		Slc4a7	2.60215e-13	0.38018						Rb1cc1	2.5103e-14	0.530896		Ier5l	1.54912e-30	0.482412		Gm10076	6.36886e-30	0.52977		Med13l	1.34279e-05	0.696856		Hsp90b1	7.88306e-15	0.718578		Vcpkmt	3.38219e-28	0.75305		Cryba4	1.33257e-97	0.817295
Rbbp6	8.06181e-18	-0.322946		Tnfrsf1b	3.78585e-42	-0.655203		H2-M3	2.79299e-05	0.380143						Itga4	1.93928e-08	0.530684		Ptpn7	4.28115e-10	0.48187		Acot7	3.78875e-62	0.529698		Gfod1	8.18946e-10	0.695997		Arl5a	3.85393e-23	0.71784		Srxn1	1.39512e-105	0.752096		Tiam1	4.55639e-37	0.81277
Actn4	6.99324e-25	-0.323091		Plac8	4.71506e-05	-0.656296		Hdhd5	6.04172e-06	0.379944						Fcho2	6.19253e-27	0.52907		Il1r2	1.90051e-20	0.481585		Gm4316	1.62285e-38	0.528622		Ccr2	4.39042e-06	0.69354		Ckb	2.44372e-49	0.717775		Ythdc1	5.33597e-18	0.751971		Rnf213	2.51009e-06	0.812159
Nabp1	2.8606e-41	-0.323132		Maf	1.61255e-50	-0.660864		Prkag1	3.35235e-05	0.379265						Ankrd11	6.3655e-20	0.528793		Klrc2	1.25959e-24	0.48138		Sdhd	7.71632e-24	0.528598		Son	4.54979e-06	0.691541		Snx20	7.59313e-22	0.716216		Cbx3	8.36488e-18	0.750835		Kctd12	5.51107e-10	0.810622
Nfkb2	7.69495e-26	-0.323526		Fth1	4.58133e-65	-0.661856		Iqgap2	8.76881e-05	0.378656						Nfatc3	1.60405e-16	0.528728		Sidt2	5.95863e-06	0.480417		Myl6	2.21239e-23	0.528072		Hps4	0.000106998	0.689855		Prr13	2.41966e-18	0.714478		Igf2r	1.11448e-28	0.750776		Fnip1	4.41595e-09	0.810242
Snx18	1.07159e-29	-0.324999		Rgs2	8.52855e-18	-0.664272		Sbno1	0.00222236	0.37826						Sbno1	3.12977e-14	0.528348		Uqcr11	0.000447291	0.480374		Ppargc1a	8.38068e-244	0.527945		Il2ra	5.43613e-12	0.689414		Hdc	5.38525e-80	0.712399		Fgl2	7.34443e-46	0.749789		Sptan1	0.000335542	0.809896
Stat4	2.05629e-33	-0.325384		Nr4a2	2.17446e-23	-0.67303		Smpd1	9.62544e-08	0.378196						Rhbdf2	7.65896e-66	0.52756		Glipr1	2.68821e-10	0.480334		Rwdd1	1.06733e-16	0.527913		Ncl	6.23869e-05	0.687218		Skap2	3.81263e-78	0.709281		Stk17b	7.66979e-26	0.749191		Nfe2l2	0.00136059	0.80829
Cdc42ep3	3.77834e-48	-0.325819		Kdm6b	1.27722e-15	-0.674735		Tyk2	1.10283e-07	0.378079						Plaat3	9.22648e-15	0.527109		Ndufa2	1.94485e-07	0.479933		Gm26917	1.7721e-15	0.527015		Gbp6	0.00256491	0.686209		Tmsb4x	1.68321e-11	0.708828		Mink1	1.87158e-27	0.749168		Uty	9.89144e-07	0.805933
Eif4g2	9.71198e-19	-0.326199		Gadd45b	2.46519e-38	-0.687954		Rab35	3.61102e-05	0.377991						Bcl11b	3.67348e-12	0.526664		Zbtb1	5.24455e-10	0.479881		Tmsb4x	5.39972e-13	0.524622		Sfpq	0.000181327	0.686004		Chd7	1.33903e-17	0.708011		Rbms1	2.64447e-17	0.748856		Rrad	0.00093337	0.801563
Atf6	1.03198e-70	-0.326612		Rgs1	0.000519722	-0.687962		Lnpep	8.58892e-07	0.376576						Hopx	1.37196e-14	0.52656		Snx18	7.67767e-18	0.479207		2023-09-11	6.00749e-38	0.524132		Luc7l2	0.00593245	0.685176		Fcgr1	0	0.707278		Crlf2	2.6941e-19	0.748199		C9orf72	1.59588e-26	0.801428
Sat1	3.55952e-10	-0.326729		Rora	2.19867e-70	-0.699864		Irf2bpl	0.00104843	0.376193						Ddit3	2.37011e-18	0.526448		Serinc1	3.83018e-07	0.478911		Tomm5	1.13931e-13	0.523695		Tatdn2	2.81278e-06	0.680526		Nr4a1	2.7019e-07	0.706728		Hcls1	2.26492e-21	0.748113		Eif4g2	1.56333e-05	0.801187
Cdk6	1.19893e-48	-0.327097		Mxd1	2.45826e-48	-0.718881		Eml3	9.67573e-05	0.374623						Epb41	9.6283e-15	0.525731		Sytl3	0.000841156	0.478327		Slc16a3	1.47791e-79	0.522949		St13	0.000607905	0.680375		Mapkapk2	1.89302e-29	0.703648		Gabarapl1	1.49037e-69	0.747238		H2-Q4	1.44464e-09	0.800789
Vgll4	2.65742e-12	-0.327506		Klrc1	1.01773e-22	-0.719124		Gm26740	0.00365972	0.374507						Gna13	5.1538e-13	0.525406		Nucb1	4.42496e-11	0.478142		Rpa2	2.98391e-26	0.52243		Itgb3	2.62438e-12	0.678282		Pcna	6.87254e-17	0.701316		Ccr5	2.32864e-37	0.746487		Nasp	5.79719e-05	0.799192
Trim30a	1.25058e-23	-0.327867		Bcl2a1d	1.29447e-68	-0.722949		Slco3a1	1.55229e-05	0.374316						Trim30a	5.41004e-15	0.525287		Atp2b1	8.24196e-10	0.476853		Rock2	1.17144e-18	0.522375		Hsp90ab1	2.22799e-13	0.674128		Naaa	1.03263e-71	0.699258		Apaf1	2.31797e-49	0.746155		Dock8	0.00985764	0.798961
Tmem30a	1.62654e-23	-0.328518		Txn1	1.75977e-27	-0.737046		Tigit	1.62566e-10	0.37328						Pdcd6ip	3.45879e-13	0.52483		Xiap	1.11673e-06	0.476449		Hmmr	0	0.522218		Mex3c	6.45656e-07	0.672934		Ehd1	7.61924e-19	0.699083		Pcf11	2.37174e-25	0.745168		Slc35d1	4.17816e-12	0.798942
Grb2	4.56145e-25	-0.328555		Ifng	2.07268e-10	-0.751614		Jtb	1.95253e-07	0.371915						Isy1	2.07013e-12	0.524063		Chst12	2.3405e-14	0.475812		Serbp1	8.52455e-15	0.521625		Csnk2a2	0.00554756	0.670753		Cxcr6	7.31696e-19	0.697952		Tex2	2.38718e-60	0.744472		Itgal	1.13839e-05	0.797857
Zap70	2.28233e-23	-0.328995		Litaf	2.41546e-84	-0.759097		Pqlc3	5.12996e-11	0.371661						Atp5l	3.65584e-46	0.523103		Atp5j	8.99604e-14	0.475046		Nr4a3	1.22723e-33	0.521385		Xpr1	1.10999e-05	0.67023		Cyfip1	2.27486e-107	0.697702		Wdr26	8.19679e-24	0.744018		mt-Nd6	2.77438e-06	0.796171
Usp25	2.91331e-20	-0.329754		Lmna	1.54399e-53	-0.765196		Sec61a1	0.00264516	0.37099						Ostf1	8.05617e-25	0.522016		Mrps6	4.65967e-07	0.474834		H1f0	4.30473e-84	0.520116		Reep3	0.00198872	0.667224		Ifit1	5.11673e-18	0.69525		Cast	4.60795e-20	0.743973		Mapk6	9.05568e-12	0.79596
Ppp2ca	3.12525e-22	-0.329949		Nr4a3	3.9651e-38	-0.7674		Brd9	0.000315353	0.370575						Orai1	2.44676e-11	0.521923		Grina	2.37172e-09	0.474706		Cyb5a	4.83671e-05	0.519315		Sec62	0.000168314	0.667107		Csf1	3.45931e-45	0.69478		Irf8	2.3193e-23	0.74332		Ubr5	3.88449e-06	0.795504
Vcp	1.67572e-20	-0.330354		Cdkn1a	9.33567e-55	-0.778146		Ypel5	0.000181259	0.369792						Abcb1b	1.32148e-27	0.520947		Rab27a	8.26947e-16	0.474359		Nkg7	2.70236e-09	0.518499		Btg1	4.25422e-08	0.666909		Tmem140	9.94086e-64	0.694661		P4hb	2.98533e-18	0.740616		Gm49980	1.46076e-08	0.792708
Crlf2	2.32475e-28	-0.331716		Mt2	7.4093e-55	-0.790891		Runx1	0.000203199	0.369724						Tbx21	3.3433e-36	0.519418		Klrk1	1.35054e-19	0.473886		Cenpm	0	0.518491		Trip12	0.00328473	0.665685		Atp6v0e	6.79068e-13	0.692715		Prex1	8.44534e-24	0.740533		Hcls1	0.00139932	0.792195
Ero1l	2.06221e-34	-0.331828		Itga4	8.10612e-115	-0.790932		Gtf2i	0.00146259	0.369513						Sfpq	3.7497e-15	0.519291		Dnajc1	1.07754e-08	0.473274		Hip1r	3.29415e-31	0.518444		Clic4	0.000139389	0.665513		Traf1	2.23766e-06	0.692318		Denr	2.62146e-16	0.73861		Clcf1	0.00288279	0.791717
Map1lc3b	1.38964e-15	-0.333204		Ccl4	7.5052e-18	-0.824115		Rap1a	1.44528e-08	0.36945						Map3k1	1.83019e-15	0.51844		Ndufc2	0.000371323	0.473267		Rps12	6.34725e-17	0.518219		Mbtd1	8.79997e-05	0.665221		Malat1	8.82309e-13	0.692188		Gata3	4.74159e-23	0.737323		Clcn4	1.74267e-05	0.790446
Adam19	8.72948e-24	-0.333945		Hif1a	2.31403e-45	-0.825312		Ube2d3	1.12675e-13	0.36922						Tnfaip3	4.32123e-08	0.518378		Fam117b	1.80286e-07	0.473147		Mrpl12	2.56525e-13	0.517927		Ilrun	0.00255873	0.664992		Pmvk	1.1664e-25	0.691136		Myl6	5.72263e-36	0.736862		Ube2s	4.57947e-06	0.789495
Rnf213	1.4556e-08	-0.334033		Igfbp4	4.20374e-48	-0.825935		Srp14	1.78503e-06	0.369168						Plk3	1.00698e-28	0.517413		Actr2	1.09568e-05	0.471721		Romo1	5.69055e-12	0.517143		Fnip1	6.68874e-06	0.662138		Atp5md	2.50544e-09	0.690558		Ttc39c	2.99757e-31	0.736798		Golph3	3.25947e-05	0.788944
Elf4	5.5279e-31	-0.334556		Isg15	5.03807e-36	-0.840119		Elk3	7.60267e-05	0.369097						Phlda1	3.60113e-23	0.517385		Calu	6.16624e-10	0.470345		Cyba	3.13141e-09	0.516471		Uqcrh	1.68395e-12	0.659341		Ptprj	2.42117e-78	0.689335		Setd1b	4.51896e-20	0.736523		Ppard	1.36792e-08	0.788918
Nr3c1	3.0416e-19	-0.334819		Srgn	1.65548e-72	-0.854531		Lamtor4	3.26655e-06	0.368779						Csf1	5.72611e-47	0.51726		Slc25a3	7.62995e-10	0.470271		Tmem160	7.01156e-14	0.516181		Plek	0.000436994	0.659007		Eea1	2.15969e-55	0.688459		Atp6v0e	2.01935e-21	0.734554		Sema6d	1.93934e-41	0.786795
Nab1	4.68943e-29	-0.335442		Crem	1.34984e-52	-0.862633		Mgat2	7.07315e-06	0.368223						Prkcsh	1.4658e-12	0.516894		Eif4e	0.000544202	0.469923		Myo10	1.38254e-115	0.516137		Smg7	0.0087529	0.655307		Spty2d1	2.7616e-28	0.688347		Mex3c	2.91107e-27	0.733801		H2-Q7	1.03775e-06	0.785022
Egr1	3.98497e-23	-0.335616		Stat3	1.64134e-44	-0.896006		Gabarap	3.59079e-09	0.367418						Fkbp1a	1.88052e-15	0.516359		Egr1	4.34361e-08	0.469871		Itgav	4.60345e-48	0.514957		Trpm7	0.00639372	0.652517		Mvp	8.03364e-49	0.688		Usp25	6.28921e-22	0.733277		Abhd2	2.63655e-05	0.784583
Fkbp1a	1.43241e-22	-0.335742		Dgat1	7.99453e-61	-0.896732		Pld3	2.46529e-07	0.367153						Tram1	1.2783e-17	0.515699		Mier1	9.73007e-06	0.469798		Rfc4	3.94464e-62	0.513528		B4galt5	0.000171582	0.651995		Rab7	9.00858e-10	0.686997		Serinc1	1.20864e-28	0.731193		Tnfrsf25	2.41389e-18	0.782481
Smap1	4.95535e-22	-0.335746		Ptms	6.8795e-106	-0.90294		Rheb	4.77965e-06	0.366914						Cotl1	2.46388e-16	0.515199		Zbp1	3.73214e-06	0.468895		Psmd1	3.30427e-28	0.512925		Adam8	1.46969e-07	0.650797		Osm	9.40999e-96	0.686358		Fus	3.4301e-23	0.730743		mt-Nd1	3.93808e-12	0.780898
Adora2a	8.31777e-88	-0.335815		S100a10	1.75319e-77	-0.916244		Arl4d	4.66622e-14	0.366145						Cwc25	7.21507e-30	0.514608		Cdv3	0.000252641	0.4682		Dst	6.51372e-148	0.512335		Tax1bp1	0.00425301	0.649005		St8sia4	1.75908e-21	0.684116		Lasp1	1.37177e-20	0.730492		Slk	2.96185e-06	0.779404
Myb	7.6368e-52	-0.338409		Rgs16	6.52587e-75	-0.933775		Sertad1	0.000347708	0.365908						Itgb2	3.32749e-24	0.514439		Usp25	1.26135e-07	0.468043		Txnrd1	2.36876e-24	0.511491		Cdk12	0.00433871	0.648707		Bmp2k	3.48809e-40	0.682521		Atp5md	6.49985e-33	0.728325		Wsb1	5.57355e-07	0.778915
Med13	4.92888e-42	-0.338544		Cxcr6	2.56404e-45	-0.946618		Mrpl33	5.54613e-06	0.365905						Carhsp1	4.72987e-60	0.514361		Tob2	0.000166574	0.467839		Slc24a5	2.34873e-63	0.511097		Ubn1	0.00735382	0.646578		Serpinb6b	1.22768e-13	0.682517		Rab1a	9.62665e-22	0.727458		Zswim4	1.11728e-18	0.778322
Tpp2	3.90632e-26	-0.339948		Gzmk	3.39115e-73	-0.951459		Ube2b	9.43877e-09	0.365703						Nfkb2	8.49953e-19	0.513975		Snrnp70	1.5105e-05	0.466773		Dnajc9	4.12321e-16	0.510535		Wipf2	3.51447e-05	0.645906		Birc3	1.02446e-16	0.681416		Msi2	8.40445e-32	0.727384		Ninj1	5.7236e-06	0.776583
Zbtb1	2.65683e-33	-0.340092		Tnfrsf9	1.3642e-62	-0.952769		Cdkn1b	0.000851114	0.365536						Ssr3	6.5828e-19	0.513757		Ostf1	5.18583e-10	0.466124		Mcm4	9.51899e-23	0.509012		Raph1	1.20487e-06	0.643625		Fcgr3	6.13574e-216	0.681352		Rybp	7.66857e-52	0.727176		Birc2	0.000752839	0.773354
Fam129a	3.44991e-73	-0.340532		S100a11	5.73921e-87	-0.98706		Mta2	0.00499489	0.364693						Ccng2	1.02016e-21	0.512565		Lrrk1	3.07461e-14	0.466045		Pbdc1	1.42471e-29	0.508585		Tor1aip1	0.00285571	0.640751		Ppp1r16b	4.62994e-25	0.681237		Erbin	7.26594e-26	0.726917		Ier5l	0.00296167	0.771816
Cwc25	2.39172e-31	-0.340614		Lag3	1.00057e-92	-0.988272		Errfi1	1.07413e-06	0.364435						Spty2d1	8.36963e-21	0.512181		Anxa11	1.73231e-05	0.465084		Rnaseh2b	9.64633e-47	0.508486		Nabp1	0.00562363	0.639518		Gsr	3.54352e-16	0.681006		Calm1	5.76921e-29	0.725376		Usp38	1.78794e-05	0.771218
Cox6b1	1.41325e-50	-0.341058		Rgcc	5.00521e-138	-1.024		Hip1	1.10078e-12	0.364199						Odc1	6.80603e-08	0.510709		Fam129a	6.20177e-26	0.463666		Arhgap11a	2.87337e-135	0.508327		Ppp1cb	0.00217957	0.63647		Ilrun	9.18941e-27	0.680402		Rnf125	5.86395e-17	0.724563		Bcl2l1	6.81895e-07	0.770642
Atp5l	2.68555e-48	-0.341627		Ctla4	2.83389e-101	-1.06905		Aup1	4.68071e-05	0.363688						Esyt1	8.81444e-20	0.508503		Dpysl2	2.8384e-16	0.463397		Rdx	6.17156e-28	0.507612		Slbp	0.00213372	0.63562		Resf1	1.60867e-09	0.678797		Eif4enif1	2.24877e-27	0.723892		Igtp	0.00126895	0.770495
Pik3ap1	3.45173e-87	-0.342121		Icos	1.76883e-62	-1.08707		Leprotl1	6.26623e-08	0.363639						Erbin	4.74889e-20	0.50795		Prex1	3.4722e-06	0.462998		Plod2	9.8623e-144	0.507494		Casp4	1.81334e-08	0.635094		Tagln2	3.96778e-08	0.678629		Fbxo34	1.26399e-29	0.722683		Birc3	3.14786e-09	0.769237
Wdr26	2.92596e-25	-0.342887		Bhlhe40	1.14833e-89	-1.08921		Pik3ap1	3.2139e-12	0.363208						Il10ra	1.20253e-24	0.507169		Sec61a1	3.6783e-06	0.460672		Slc25a3	4.9695e-18	0.507153		Dot1l	0.000169297	0.634284		Bst1	0	0.678282		Prelid2	8.10997e-56	0.722204		Serinc1	2.60958e-07	0.768418
Map3k1	1.54192e-26	-0.34353		Bcl2a1b	2.03416e-51	-1.10537		Ptpn18	2.11941e-13	0.363025						Rsbn1l	3.98158e-18	0.506933		Kdm5a	1.08232e-07	0.460229		Atp5g1	8.86341e-10	0.506966		Prr7	0.00209351	0.633543		Ywhag	3.81355e-27	0.677836		Il4ra	4.60665e-13	0.721836		Fbxo30	3.15125e-12	0.766471
Arfgef1	1.04439e-37	-0.34405		Anxa2	8.55323e-56	-1.21168		Ywhaz	1.00044e-12	0.361886						Stk40	8.59573e-30	0.50572		Cox7a2	3.3841e-08	0.460006		Acp1	1.13309e-21	0.506901		Tent4b	0.000301755	0.630116		Mmp19	4.69368e-237	0.677555		Ddit4	2.56483e-14	0.721374		Glrx	0.0027263	0.76602
Ldha	1.40692e-28	-0.34521		Ly6a	7.69821e-52	-1.28254		Tmem179b	0.00109437	0.361788						Pum1	1.00805e-10	0.505672		Gpr132	4.17789e-06	0.459878		Cstb	4.01657e-22	0.506334		Phf13	3.86504e-07	0.629937		H3f3b	2.47782e-19	0.676173		Ppp2r5c	3.65064e-26	0.720043		Arih1	0.000123914	0.76316
Plaat3	7.25156e-32	-0.345697		Ccl5	1.79411e-51	-1.43504		Txndc17	4.9563e-07	0.361678						Egln1	6.5892e-13	0.504452		Mdfic	3.38133e-30	0.459526		Eprs	7.92768e-17	0.50586		Zswim6	0.000155434	0.628537		Ero1l	1.31372e-27	0.67612		Ier3ip1	1.5719e-21	0.717774		Rab4a	0.00792997	0.76311
Ccnd2	3.38938e-16	-0.346087		Ifi27l2a	1.44295e-113	-1.4541		2510039O18Rik	3.46165e-06	0.361443						Selenok	1.82453e-20	0.50361		Uap1	8.95836e-08	0.459448		1500009L16Rik	2.4197e-105	0.505557		Gata3	0.00571712	0.627372		Nfat5	3.8563e-38	0.675901		Nfat5	4.58375e-35	0.717475		Nr3c1	0.00139059	0.762675
Hipk1	6.89691e-27	-0.346134		Lgals1	1.94696e-20	-1.58245		Tap1	9.99608e-08	0.361414						Ppp1cb	1.56792e-15	0.502224		Tomm6	4.85384e-09	0.459014		Calm2	4.2452e-14	0.504444		Tor1aip2	0.00807631	0.62563		Gm2a	6.53223e-11	0.674745		Zbtb38	7.32744e-26	0.716258		Csnk1a1	5.99564e-06	0.761564
Fbxo34	5.93428e-33	-0.346148		Id2	1.80691e-145	-1.69184		H1f0	2.06977e-10	0.361414						Tmsb4x	2.88325e-81	0.501581		Hsbp1	0.000859476	0.458964		Ssr2	1.46029e-18	0.503666		Lgals1	2.21256e-13	0.625072		Zmiz1	6.52002e-22	0.673113		Lrrfip1	2.36914e-19	0.712964		Hdac5	7.96866e-07	0.761246
Gata3	7.33318e-43	-0.346185		Mt1	3.18228e-85	-1.73509		Ppp2r5c	0.00016363	0.36138						Ythdc1	5.29246e-13	0.500223		H2-Q7	4.29729e-15	0.457716		Topbp1	6.48181e-27	0.502966		Rnf10	0.00804098	0.623998		B4galt5	4.63526e-37	0.672204		Smad7	8.56162e-17	0.711482		Lgals3bp	0.00281185	0.759618
Stk11	1.95797e-23	-0.346561		Lgals3	3.50117e-125	-1.80799		Unc93b1	2.53132e-19	0.36132						Tob1	3.49203e-07	0.499713		Ubr5	4.1535e-09	0.456847		Hprt	1.95657e-15	0.501577		Plekho2	0.000217992	0.623288		Ubl3	4.53361e-17	0.670059		Sult2b1	3.63084e-29	0.711115		Sipa1l1	1.02253e-07	0.759433
Orai1	1.52047e-11	-0.34678		S100a4	1.03777e-141	-2.0147		Tln1	2.7887e-07	0.361181						Nasp	4.34838e-13	0.499398		Sec62	3.45421e-06	0.456364		Hnrnpul1	7.30449e-19	0.500908		Dennd1b	0.00593978	0.619759		Pmaip1	1.61794e-30	0.669919		Trps1	8.66181e-49	0.710493		Hmgb2	9.55113e-05	0.755587
Rab43	1.32319e-44	-0.347182		Gzmb	9.21377e-118	-2.0533		Txnip	0.000114283	0.361125						Helz2	6.59098e-25	0.498778		Zbtb32	2.73333e-33	0.456271		Kif22	2.4349e-161	0.50069		Snrnp70	0.00854633	0.618494		Fam110a	2.1477e-35	0.669728		Dad1	5.02701e-24	0.710386		Pan3	0.00144779	0.755077
Atox1	6.35797e-25	-0.34754		S100a6	1.37882e-54	-2.25544		Ubn1	0.00189978	0.361062						Ptpn7	2.5879e-20	0.498626		Glud1	2.46683e-05	0.456134		Mtch1	4.90647e-21	0.499274		Ranbp2	0.00402858	0.616913		Ago2	4.06886e-14	0.668514		Emsy	3.21678e-34	0.710322		Nfkbia	0.000103802	0.753959
Sec62	2.48875e-13	-0.347729		Gzma	1.2062e-37	-2.42427		Ankrd11	2.47228e-06	0.361015						Rhoq	4.35782e-44	0.498072		Cflar	0.00376163	0.455847		Pgp	8.02949e-22	0.499252		Gapvd1	0.00470206	0.616493		Snx18	1.04039e-24	0.668397		Polr2a	5.22618e-19	0.709085		Rara	2.04476e-07	0.750761
Dynll1	3.36569e-22	-0.348188						Psmb9	2.78202e-06	0.360345						Emsy	1.27277e-20	0.496968		Ptbp3	6.3308e-06	0.455076		Ncaph2	4.43544e-27	0.498859		Slc4a7	0.00466437	0.614907		Unc93b1	2.92968e-57	0.667806		Capn2	5.4137e-26	0.709059		Ezr	2.45115e-06	0.749924
Dbi	2.10239e-10	-0.349352						Aip	0.000330639	0.359379						Fam129a	6.39847e-65	0.496812		Fam110a	7.94417e-18	0.454276		Mrpl18	4.66472e-14	0.496994		Slc12a2	9.93811e-09	0.613752		Ctsc	4.89129e-13	0.667251		Aars	2.79027e-38	0.70697		Braf	4.77149e-09	0.749853
Trbc1	3.5827e-07	-0.3497						Rnf115	0.00028834	0.359292						Tsc22d2	2.75878e-22	0.496668		Neat1	2.83831e-10	0.45252		Tfdp1	7.38594e-30	0.496762		H2-Q7	5.37575e-08	0.612392		Ptbp3	2.84708e-13	0.666954		Dek	5.88374e-16	0.706471		Pak1	1.34608e-32	0.74719
Ddx6	5.0944e-25	-0.350628						Rnf181	1.73964e-05	0.359066						Tnfrsf18	1.9944e-09	0.495607		Abhd2	1.70516e-08	0.452402		Syne2	6.05793e-34	0.496033		Gapdh	5.25683e-07	0.612387		Ly6i	0	0.666928		Sh2d2a	2.40892e-20	0.706074		Rbbp6	7.93914e-05	0.746492
Sytl2	3.65785e-80	-0.351067						Mtch1	0.00060245	0.358737						Fam53c	5.63925e-42	0.494261		Gm42031	2.66032e-10	0.452192		Atp5e	3.09921e-23	0.495928		Eif5	0.00691823	0.611669		Pcyt1a	6.09199e-73	0.665956		Prrc2b	8.31644e-20	0.70585		Rhou	3.61064e-43	0.746444
Ptk2b	4.29171e-36	-0.351265						Bnip3l	2.68408e-08	0.358222						Padi2	3.01256e-24	0.493755		Cbx4	1.43235e-05	0.450975		Klrc1	9.88546e-19	0.494703		Pan3	0.00665257	0.61161		Med13l	5.75183e-29	0.665588		Metrnl	5.38336e-71	0.705823		Clasp2	3.81205e-06	0.745465
Dhx15	4.99793e-16	-0.351699						Serpinb6b	6.15862e-07	0.357862						Cdk6	1.59878e-32	0.493326		Tbx21	2.49295e-08	0.450833		Hk2	5.26142e-53	0.494308		Fbxo34	5.96391e-06	0.610127		F13a1	0	0.663443		Sertad1	7.67728e-20	0.705629		Cntrob	1.55411e-07	0.74312
Lrp10	3.77998e-30	-0.352014						Psmb3	9.94227e-10	0.357782						Serpinb1a	6.0289e-54	0.491933		Hsp90aa1	4.15474e-08	0.450589		Eif3a	1.77576e-16	0.493489		Homer1	7.05795e-06	0.610043		Mt2	5.95848e-41	0.663202		P2ry10	8.50554e-20	0.705239		Pcf11	1.48586e-06	0.741566
Tacc1	7.15727e-24	-0.352276						Dnajc15	5.48057e-06	0.357731						Slbp	1.13613e-12	0.491371		Chp1	1.18491e-08	0.449991		Mrps33	3.47122e-14	0.492293		Prrc2c	0.00598728	0.608876		Skil	5.28695e-24	0.663017		Hsp90b1	1.14274e-22	0.704039		Manf	0.000458519	0.740734
Mif	3.08162e-15	-0.353107						Vamp8	1.46603e-06	0.357477						Dek	4.23736e-14	0.490466		Crbn	2.95732e-06	0.449933		Glrx	5.19292e-28	0.4921		Slamf1	2.73294e-07	0.608239		Gbp5	1.32484e-52	0.662449		Lnpep	8.19649e-18	0.704017		Slc6a6	0.000637886	0.740131
B4galt5	2.33062e-58	-0.354393						Ctdsp1	3.18616e-05	0.356963						Camk2n1	2.13664e-36	0.489999		Selenok	1.62912e-10	0.449847		Plk1	3.41269e-209	0.49169		Mdfic	0.000607984	0.607013		Pirb	0	0.661573		Ptbp3	2.46628e-21	0.70357		Ptpn13	2.74282e-20	0.740111
Sidt2	1.6485e-27	-0.354494						Ppp2cb	0.00056866	0.356713						P2ry10	1.92012e-13	0.489358		Gna15	2.59127e-18	0.44943		Cep55	1.8526e-250	0.491227		Mlxip	9.62174e-05	0.600642		Vcp	2.95812e-15	0.661452		Golph3	7.81141e-23	0.703534		Sar1a	9.14478e-07	0.739461
Scaf11	0.000224925	-0.354801						Cox8a	6.66573e-17	0.356383						Mllt6	8.74592e-17	0.488716		Plk3	3.37936e-15	0.449324		Rad51	7.49746e-244	0.491191		Rpl13a	1.48686e-15	0.600531		Il4i1	6.17268e-232	0.66129		Nab1	2.3316e-15	0.703098		Stk17b	3.16874e-06	0.73747
Serpina3g	7.19086e-75	-0.355444						Bcl2a1b	5.05358e-19	0.356239						Rps27l	3.19775e-10	0.488513		Rock1	2.9594e-07	0.447377		Phf5a	1.25757e-19	0.491134		Atf6	1.35811e-09	0.599889		Soat1	8.82358e-38	0.660846		Rad21	1.12885e-25	0.700644		Cks2	0.00124141	0.736665
Mafg	3.93484e-53	-0.355876						2023-03-02	0.00213693	0.356118						Tfip11	4.94535e-24	0.488381		Lnpep	0.000317782	0.447123		Rbm8a	4.31911e-23	0.490985		Hk2	2.8964e-06	0.59938		Vegfa	5.44006e-122	0.66021		Ralbp1	3.41492e-17	0.700559		Spsb1	7.46213e-09	0.7363
Cdc42	1.76472e-61	-0.355892						Polr1d	1.26612e-10	0.35607						Ube2h	6.43712e-11	0.487702		B4galt1	5.68045e-06	0.447054		mt-Nd3	2.51044e-09	0.490842		Plekhb2	0.00114803	0.598614		Entpd1	6.82567e-44	0.659475		Med13l	1.06507e-32	0.699276		Canx	0.000165771	0.734469
Fryl	3.80232e-25	-0.355993						Atp8b4	0.000280507	0.355445						Wdr26	1.06482e-08	0.487043		Ywhae	9.66107e-08	0.4462		Snrpd2	3.84626e-14	0.490578		AA467197	3.0159e-06	0.596316		Vps37b	4.02693e-09	0.657522		Hip1	2.48499e-60	0.699185		Dvl1	4.06657e-05	0.73339
Slbp	6.5072e-32	-0.356557						Glud1	4.6089e-06	0.354755						Fam117b	6.10165e-17	0.486938		Gnptab	4.03849e-12	0.445441		Luc7l3	4.35861e-23	0.489974		Tiparp	0.00550095	0.595786		Stmn1	2.57325e-15	0.65751		Smarca5	6.90005e-21	0.69786		Nrip1	0.00376633	0.731898
Spty2d1	4.71413e-29	-0.357479						Ifi209	3.51646e-06	0.354556						Vmp1	9.88308e-15	0.486315		Arpp19	7.73627e-09	0.444295		Ctsb	2.44086e-14	0.489774		Sytl2	5.69135e-07	0.593278		Ptpn1	2.4748e-11	0.65512		Rab10	3.07596e-19	0.696941		Lgals3	2.93273e-07	0.731276
Pafah1b1	4.27559e-23	-0.357933						AU020206	4.48211e-08	0.353969						Atp8b4	1.74606e-17	0.485596		Myo1g	6.39879e-06	0.443641		Ndufb1-ps	3.41159e-14	0.48761		Hnrnpll	6.02482e-09	0.592549		Srxn1	3.82511e-94	0.653015		Gldc	3.01189e-129	0.696685		Zeb2	6.60029e-07	0.726174
Sec61g	1.82255e-50	-0.358058						Galnt2	0.00961939	0.353586						Rab43	7.71293e-26	0.485137		Atp6v0b	8.71089e-06	0.443426		Atp5b	1.42737e-09	0.486522		Zc3hav1l	5.03413e-24	0.592287		Bst2	2.08526e-10	0.652175		Ube2o	2.47716e-46	0.696499		Tet2	0.00234993	0.725544
Zfp52	6.38452e-39	-0.358304						Cox7c	5.83763e-11	0.352519						Slamf7	1.70967e-30	0.484724		Nploc4	3.35787e-08	0.442985		Tmem97	7.59212e-80	0.486395		Dyrk1a	0.00194143	0.591899		Tcirg1	2.80504e-32	0.651966		Cenpa	1.07295e-18	0.695863		Cnot6	8.2368e-05	0.725135
Itpkb	3.56203e-18	-0.358427						Nod1	3.21861e-07	0.352402						Sec61g	2.21885e-30	0.484047		Ddit4	1.02927e-06	0.442702		Hist1h2bj	1.26929e-128	0.486255		Crot	0.00169533	0.590879		Pdcd1	1.35504e-38	0.651449		Trp53i11	1.81552e-23	0.695288		Kdm5a	0.000130476	0.723824
AI506816	1.53976e-42	-0.359076						Rac1	3.57723e-08	0.352073						Serpina3g	4.71871e-40	0.483868		Lsm6	4.11274e-05	0.442594		Dynll1	7.21512e-15	0.484925		Trib1	3.67637e-09	0.590624		Tmem189	4.28215e-15	0.650996		Ubr5	1.41525e-24	0.692775		Map1lc3b	0.00043955	0.722708
Plk3	2.87424e-31	-0.359387						Kcnab2	0.000100184	0.352025						Arhgap45	2.57593e-27	0.483239		Atox1	1.82697e-10	0.441014		Ddb1	4.92647e-16	0.484903		Ehd4	4.49678e-06	0.590598		Plekhb2	1.87522e-23	0.650296		Cwc25	3.19755e-33	0.69265		Arrb1	1.95832e-06	0.721738
Dut	4.32299e-20	-0.36009						Phf13	2.29298e-08	0.351485						Lax1	2.58155e-10	0.482672		Tab2	4.48367e-08	0.440975		Atp5d	3.23532e-17	0.484216		Setd2	0.00241674	0.590461		Vamp8	8.81828e-10	0.648156		Gse1	3.38682e-34	0.692142		Traf4	0.00134879	0.720822
Clic4	3.17151e-37	-0.361536						Ndfip1	8.23297e-15	0.351417						Dynll2	1.98792e-12	0.482402		Lrp10	4.70859e-06	0.440261		Ddx39	1.73575e-13	0.482893		Mthfr	8.70457e-11	0.590007		AW112010	3.30797e-11	0.646959		Phactr2	4.30976e-131	0.691176		Csf2	4.44796e-157	0.720236
Arl5a	1.07112e-50	-0.36213						Scamp3	0.00018601	0.349609						Tgif1	5.1258e-09	0.482317		Csnk2b	4.86762e-09	0.440212		Cops9	2.70628e-12	0.48236		5430416N02Rik	0.00888729	0.588358		Sema7a	1.07251e-89	0.645673		Fem1c	7.32878e-24	0.690686		Il23r	0	0.718988
Gbp3	6.86948e-50	-0.363066						Gm4070	4.03314e-08	0.349447						Ier3ip1	4.16766e-11	0.48056		Dek	4.41784e-06	0.439695		Car9	2.52711e-220	0.481472		Kdm6a	0.0004442	0.5841		Dnajb6	4.23112e-10	0.643804		Acsl4	2.55251e-35	0.688532		Ankrd17	0.000139614	0.717402
Map7d1	1.01169e-45	-0.363811						Agap2	0.000311421	0.348325						Map7d1	1.73647e-13	0.480184		Hcls1	3.15827e-09	0.439294		Mrpl33	9.04924e-14	0.48144		Paf1	0.0030632	0.582588		Itgam	9.7929e-122	0.642151		Chsy1	6.36383e-19	0.687918		Il12rb2	1.68046e-06	0.716456
Tmbim6	6.37312e-40	-0.364206						Klrc2	1.37119e-07	0.347936						Gna15	8.47812e-35	0.479892		Cox4i1	4.44315e-19	0.439069		Ssr3	6.71795e-19	0.48045		Serpinb6b	0.000572379	0.582468		Nos2	7.34837e-145	0.641521		Tfrc	2.32401e-32	0.686885		Cltc	2.22443e-06	0.715527
Hip1	7.07916e-84	-0.364279						Dnajc8	0.000498933	0.347647						Sat1	3.23257e-09	0.477886		Chd7	7.47108e-06	0.439037		Ube2l3	1.68013e-14	0.480182		Abcb1a	0.00111094	0.581417		Synj1	6.02772e-50	0.641154		Slbp	9.69316e-14	0.686874		Stag1	0.000971049	0.714709
Sorl1	1.47857e-38	-0.364472						Phf5a	0.000263862	0.347537						Ppp2ca	1.8102e-15	0.477816		Emsy	9.98283e-07	0.438153		Tuba1c	0.00208496	0.47972		mt-Nd4	0.00940617	0.581396		Metrnl	1.82308e-80	0.638446		Eif3c	3.57239e-16	0.684347		Spry2	7.63255e-13	0.714661
Rassf1	1.29219e-24	-0.366695						Cdk5rap3	0.00799185	0.347211						Rbm27	3.66643e-14	0.477369		Vma21	0.00111749	0.437486		Snhg6	2.8788e-34	0.479474		Ksr1	3.06609e-12	0.580258		Aff1	5.94115e-38	0.637413		Midn	8.20184e-13	0.683279		Ncor1	0.000153344	0.713303
Dnaja1	2.04357e-09	-0.368149						Cox20	0.00704373	0.347145						Anxa1	5.92519e-76	0.476616		Tnfaip3	4.11679e-06	0.437199		Metrn	3.11635e-42	0.47944		Epb41l2	3.18751e-05	0.579402		Bcl2l1	5.08749e-35	0.636237		Lin54	4.55595e-33	0.682193		Ptpn22	3.96451e-05	0.711664
Ptbp3	1.04194e-25	-0.368363						Psenen	1.03799e-05	0.346709						Stk39	4.48701e-32	0.475026		Ppp6r3	8.94346e-07	0.436897		Ndrg1	2.19908e-41	0.479094		Map3k11	0.000771446	0.575549		Ptpn12	5.95123e-15	0.634953		Ppp6r3	7.67638e-33	0.682043		Rrbp1	0.000532652	0.711645
Gimap4	3.35752e-34	-0.369733						Dnajc1	0.000703975	0.346492						Tnrc18	5.37548e-18	0.474365		Igkc	3.48909e-43	0.436403		Psmb9	1.15293e-10	0.478621		Eif4a1	0.00708971	0.573688		Tob2	3.2238e-21	0.634199		Lilr4b	2.57289e-67	0.678886		Pcgf5	0.000128482	0.711361
Fus	8.94645e-16	-0.370874						Ndufa13	9.25745e-08	0.346297						Hnrnpm	2.0619e-13	0.474213		Cltc	2.39673e-08	0.436205		Ubl5	1.75309e-17	0.478615		Slc25a37	3.27758e-05	0.570461		Ttc39b	1.52699e-21	0.634174		Clk1	9.27335e-17	0.67828		Mknk2	0.00107968	0.711281
Ndufb7	3.7673e-32	-0.370975						Lime1	0.000292336	0.346247						Chic2	4.7191e-10	0.474073		Hbs1l	0.00117444	0.436012		Anxa1	1.59881e-34	0.477613		Selenok	0.00474184	0.570091		Nlrc5	6.09623e-17	0.63331		Csde1	4.92163e-16	0.677846		Gnl1	0.000190005	0.711074
Ets1	9.33778e-18	-0.371841						Gnb2	2.39298e-08	0.346031						Aars	5.33166e-26	0.474012		Ugcg	3.23034e-07	0.435371		Scpep1	7.69188e-52	0.476689		Arntl	2.50692e-06	0.569359		Rogdi	2.46186e-41	0.632267		Prrc2a	6.63706e-24	0.677828		Ndel1	0.00300036	0.710081
Rel	7.41636e-16	-0.373793						Ppp2ca	3.51535e-07	0.345694						Zbtb2	8.37027e-19	0.473054		Sfn	7.26075e-21	0.435307		Rfc3	9.07942e-68	0.476221		Frmd4b	1.10362e-09	0.569122		Nfkbib	2.05449e-13	0.631774		Csnk1a1	2.65149e-19	0.677509		Zswim6	0.000101587	0.709754
Flna	2.12974e-30	-0.374755						Lamtor2	0.000245148	0.345643						Tceal9	8.86883e-15	0.472814		Kansl1	7.58322e-07	0.435192		Rfc5	2.11186e-49	0.475956		Ero1l	0.00342179	0.568391		Ankrd33b	5.19346e-266	0.631519		Bcl11b	7.00275e-14	0.677316		Klhl5	0.00104353	0.709525
Prrc2a	6.16087e-28	-0.374929						Rab7	0.000109065	0.345082						Kcnn4	1.79172e-06	0.470491		Prdm1	1.27575e-26	0.434316		Mt3	5.25425e-40	0.475732		Impact	2.07163e-06	0.568386		Slamf7	3.43975e-29	0.631222		Farp1	5.07375e-109	0.676069		Usp36	0.00991483	0.709468
Hspa5	1.16563e-14	-0.375184						Pstpip1	0.000324557	0.345023						Lpxn	6.65584e-11	0.468953		Ehd1	0.000832353	0.433771		Arpp19	6.33532e-15	0.475263		Lag3	0.00016314	0.566633		Sik3	2.64533e-30	0.63074		Nfatc3	7.73682e-16	0.675829		Tle4	0.00207095	0.70872
Gnas	8.79619e-73	-0.375891						Mapk1	0.00030157	0.344901						Hsp90b1	8.2571e-13	0.468237		Zfp703	1.45552e-16	0.433118		Diaph3	1.23927e-218	0.475162		Ptms	8.87811e-05	0.566289		Map3k1	5.24749e-23	0.630735		Klf4	5.21871e-13	0.67119		Lrrfip1	8.68442e-06	0.708348
Atp2a2	4.12621e-41	-0.37594						Wdr1	1.45109e-05	0.344888						Atp6v1e1	1.75622e-14	0.468089		Cir1	1.2782e-09	0.432463		Smarca5	5.06557e-15	0.474774		Unc45a	0.00552978	0.566249		Fnbp1	4.47589e-13	0.629672		Aldoc	1.28541e-83	0.670505		Il18r1	0.000110772	0.708055
Cblb	4.06325e-25	-0.376024						Ptpn22	1.66383e-06	0.344848						Rbbp6	3.31155e-11	0.467026		Rab43	8.24148e-11	0.432247		Esco2	0	0.47465		Sirt1	0.000948722	0.563107		Riok3	1.12239e-14	0.627438		Sytl2	1.52743e-39	0.669894		Gnas	6.00202e-06	0.707404
St3gal6	1.08477e-75	-0.3764						Tmc8	2.7837e-05	0.344701						Atf6	1.19619e-41	0.465936		Mir22hg	3.61109e-23	0.432186		Nup62	1.77544e-26	0.474032		Rhbdf2	3.24941e-06	0.562751		Ehbp1l1	4.44727e-31	0.626427		Gna13	2.45955e-15	0.668971		Actn4	2.25685e-05	0.707232
Sh2d1a	1.54291e-33	-0.376589						Gpsm3	4.88227e-07	0.344185						Gata3	2.04733e-14	0.465778		Map1lc3b	1.7101e-07	0.431197		Snrpb	4.6382e-14	0.473978		Srcap	0.000494089	0.560755		Calm2	3.12563e-11	0.625579		Rnf6	7.36414e-20	0.668781		Klrb1b	1.23428e-68	0.706522
Ubc	4.6252e-17	-0.377111						Rbms1	0.0021324	0.344103						Eif3j1	1.90901e-07	0.46554		Ptch1	1.02532e-13	0.431085		Arsb	1.89576e-34	0.473865		Togaram1	0.000195919	0.556218		Fem1c	3.17921e-25	0.625509		Clic4	3.39958e-32	0.666618		Pitpnm1	1.43644e-05	0.704968
Sbno1	9.19535e-22	-0.37772						Arhgef2	4.00546e-05	0.343522						Rbms1	7.32669e-12	0.464538		Pim1	0.000173527	0.430528		Myl12a	3.93688e-17	0.473724		Mllt6	0.00112751	0.555865		Pgam1	2.30886e-08	0.624708		Nktr	9.74748e-17	0.66499		Ssb	0.00123057	0.702831
Crybg1	9.97845e-65	-0.378173						Abcb1a	2.14697e-05	0.343441						Rtf1	2.07788e-09	0.464509		Supt16	0.000799618	0.429844		Aars	1.73638e-45	0.473522		mt-Co2	1.02936e-05	0.555218		Sppl2a	7.68274e-15	0.624662		Marcksl1	1.36002e-31	0.663764		Smarca4	0.00026137	0.702617
Neurl3	2.04842e-16	-0.378526						Aopep	9.25947e-06	0.343332						2410006H16Rik	3.32991e-21	0.462725		Clic4	5.49984e-12	0.429424		Ctsz	2.23722e-12	0.473213		Josd1	4.90367e-06	0.551573		Ms4a6d	6.71051e-44	0.624249		Glud1	1.5906e-11	0.663121		Adam8	4.74391e-13	0.702539
Dek	1.73579e-22	-0.378561						Sars	0.00148038	0.343314						Ttc39c	1.59437e-43	0.462497		Atp6v1e1	1.38283e-08	0.429233		Ndufb10	5.74425e-13	0.472134		Ankrd11	0.00209751	0.551095		Zmynd15	3.06183e-191	0.623334		Vcp	3.49485e-14	0.662979		Hipk1	3.46112e-05	0.6991
Tor1aip1	2.37011e-38	-0.379768						Gnptab	3.41295e-05	0.343087						Ilrun	6.90983e-20	0.461896		Prkce	1.62835e-12	0.428532		Chchd1	6.5356e-17	0.471945		Arhgap26	0.00376748	0.54768		Tbc1d9	0	0.623055		Fbxo33	4.49144e-24	0.662809		Lats2	0.000610416	0.698516
Mbnl1	1.64942e-35	-0.379778						Lrrk1	3.36687e-13	0.342987						Wsb1	2.94836e-14	0.461649		Capzb	4.34536e-05	0.428333		S100a13	6.62714e-12	0.471149		Abhd2	0.00564569	0.547353		Morrbid	9.1571e-83	0.622939		Anxa5	5.02551e-17	0.662784		Zhx2	3.2818e-09	0.696953
Snrnp70	4.27723e-30	-0.380634						Lamtor3	1.21118e-05	0.342849						Slc4a7	1.88098e-33	0.461267		Spcs3	9.686e-06	0.427914		Serinc3	7.5193e-10	0.470083		Rmnd5a	0.00128114	0.545855		Stat2	9.97038e-33	0.622498		Azin1	8.04596e-21	0.661112		Kdm7a	0.000794518	0.695308
Klrc2	2.50295e-83	-0.380872						Gsk3b	0.000243097	0.342762						Ubn1	1.94586e-11	0.460995		Nop53	0.00023493	0.427844		Rap2a	9.15803e-43	0.467272		Sult2b1	0.000364486	0.535104		Tppp3	2.21903e-250	0.622436		Cebpb	3.61855e-10	0.661035		Ttbk2	7.11267e-23	0.695026
Ell2	1.97486e-64	-0.381371						Ubb	7.58189e-24	0.342399						Gxylt1	2.42281e-16	0.460943		Gatad2a	0.000195789	0.427667		Cit	2.20354e-218	0.467208		Stim2	0.00161515	0.53493		Dek	2.31442e-11	0.621068		Grina	1.02294e-15	0.660637		Plec	0.00340183	0.694787
Lpxn	6.01791e-41	-0.381722						Trbv13-2	0.00640627	0.34223						Cox6b1	2.70497e-30	0.460879		Bud31	0.000231843	0.427652		Tap1	1.74234e-12	0.467195		Fam53c	8.19119e-05	0.53288		Irak2	2.5186e-58	0.620905		Fbxo11	4.34483e-32	0.659026		Samd11	6.50655e-19	0.694036
Nbeal2	4.77527e-72	-0.382467						Ctla2a	8.1746e-06	0.342132						Pnp	3.63949e-16	0.460596		Ap2s1	3.20136e-05	0.427069		Mrpl13	1.03767e-27	0.465989		Hivep1	0.000979381	0.532732		Rasa2	1.18288e-08	0.620372		Jdp2	9.58432e-42	0.657438		Traf1	0.00112647	0.693966
H3f3b	5.88502e-39	-0.382544						Chd9	0.000143757	0.341803						Pxn	7.68283e-17	0.459963		Calm2	4.64722e-07	0.426537		Kdelr2	1.54835e-21	0.465753		Slc25a3	7.34121e-05	0.530161		Map1lc3b	3.96499e-11	0.619688		Atp5k	1.69571e-14	0.657373		Tgoln1	3.40352e-06	0.692506
Capn2	9.89752e-59	-0.383421						Car5b	1.09384e-34	0.34149						Ptpre	2.25681e-18	0.459148		Ndrg1	9.3754e-16	0.425351		Aprt	4.7835e-11	0.465591		Nfe2l1	0.000434167	0.525749		Lsp1	3.88064e-05	0.61889		Bud31	6.38485e-19	0.65718		Hnrnpll	4.99029e-09	0.692434
Rpa2	3.25775e-41	-0.384711						Chic2	5.90332e-05	0.341328						Lrp10	3.35625e-14	0.458954		2023-09-09	1.61923e-05	0.425161		Psma3	5.4682e-15	0.465552		Mapk6	0.00489609	0.522555		Fam129a	3.52531e-51	0.618553		Arfgef1	2.47365e-28	0.656817		Tor1aip2	0.00189349	0.691981
Ctsw	9.46041e-46	-0.385047						Sra1	0.00230094	0.340734						Elk3	1.3073e-13	0.458856		Trip12	8.14075e-08	0.424825		Rac1	3.96452e-18	0.46481		Acsl4	0.00815782	0.521956		Mapk6	3.96657e-32	0.618328		Rabgap1l	7.60899e-20	0.656813		Src	5.93934e-59	0.690015
Eif2ak3	5.3433e-30	-0.385616						Wipf1	0.00116408	0.340729						Arl5a	3.00581e-19	0.458607		Stk17b	3.82653e-10	0.423642		Cyc1	1.11507e-09	0.464377		Rnf19a	0.000743329	0.520406		P4hb	3.73746e-12	0.61772		Lfng	3.97562e-11	0.655993		Hspa13	6.21476e-09	0.689363
Camk2n1	3.75206e-69	-0.385775						Chfr	4.09472e-05	0.340399						Fam110a	3.5486e-28	0.457874		Mllt6	5.31182e-07	0.423322		Pfkp	1.6772e-20	0.464182		Trp53bp2	0.000202047	0.519083		Myo1c	3.52482e-91	0.616723		Plec	4.81522e-16	0.655447		H2-K1	2.83705e-11	0.686568
Lasp1	7.90775e-39	-0.385831						A430005L14Rik	0.000218166	0.340396						Pet100	2.49903e-05	0.457546		Sar1a	0.00107107	0.423133		Ppp1r16b	1.13811e-22	0.463026		Slc7a1	0.00174193	0.517032		Parp14	1.35546e-21	0.616715		Ppp1r12a	4.85331e-17	0.653726		Mdn1	8.97836e-06	0.684299
Prdx1	5.46392e-20	-0.386392						Cpox	2.80902e-07	0.340374						Tatdn2	5.57502e-13	0.457413		Ppp1r12a	1.17784e-07	0.422147		Tipin	1.02168e-26	0.462815		Ykt6	0.000828908	0.516695		Gnb4	3.49448e-25	0.616152		Ccdc50	9.24812e-24	0.652809		Sirt1	0.000538042	0.682883
Cab39	1.97833e-35	-0.386813						Sh2d2a	9.83935e-06	0.339216						Chsy1	1.48847e-19	0.457404		Zap70	1.23312e-05	0.421895		Tkt	1.21561e-07	0.461685		Pank3	2.2992e-06	0.512971		Rtn4	3.37701e-14	0.615818		Yy1	4.83713e-17	0.652403		Samhd1	0.00617829	0.682849
Cks2	7.30194e-48	-0.387459						D1Ertd622e	2.77896e-05	0.339018						Zbtb1	3.95244e-19	0.457379		Hnrnpm	9.63529e-06	0.421718		E2f2	7.70608e-62	0.46122		Csf1	7.80385e-06	0.510819		Mif	1.55514e-09	0.6144		Gpr68	9.59441e-25	0.652214		Epc2	0.00158419	0.680198
Mxd4	5.84906e-37	-0.388465						Upf3a	0.00757605	0.338458						Pmaip1	1.12184e-36	0.457041		Eif5b	0.000971546	0.421352		Ncaph	1.77372e-132	0.458728		Actg1	4.01771e-11	0.509469		Ikzf2	1.06281e-14	0.614374		Pik3ca	3.13879e-33	0.652059		Mir155hg	5.5636e-26	0.676727
Tm6sf1	3.31155e-60	-0.389317						Ankrd44	1.84134e-05	0.338234						Acot7	1.07625e-27	0.457027		Afg3l1	0.00438058	0.421128		Havcr2	1.15013e-46	0.458405		Gnas	0.000162302	0.509334		Tlr2	3.80663e-90	0.613749		Creb3l2	1.03784e-50	0.651547		Rock1	0.00177604	0.676346
Slc38a1	1.71367e-31	-0.390826						Mettl23	8.51234e-06	0.337574						Cggbp1	2.30784e-12	0.456938		Ier3	3.61323e-14	0.420882		Ndufa2	1.18143e-10	0.458339		Atp10a	2.24767e-06	0.503842		Actg1	2.19588e-13	0.613197		Ube2j1	6.42745e-16	0.651502		Ssr3	0.000962055	0.676119
mt-Co2	6.4669e-15	-0.391223						Bin1	0.000130302	0.337386						Arid1a	2.53096e-09	0.456884		Tm9sf2	1.58215e-05	0.420074		Ccl3	3.58782e-17	0.458007		Trps1	0.00149305	0.500615		Reep5	1.02774e-14	0.612708		Fli1	2.13666e-15	0.651061		Sfpq	1.9843e-05	0.676061
Prelid1	4.10104e-42	-0.394261						Ift20	3.42629e-05	0.337198						Ifrd1	5.22234e-06	0.455263		Micos10	5.03724e-06	0.418637		Rab38	2.83315e-266	0.457455		Cry1	0.00897119	0.498483		Ptger4	3.39779e-22	0.611247		Csrnp1	2.14134e-12	0.650435		Midn	0.00190906	0.67603
Pde4d	9.37165e-17	-0.39492						Nsmaf	6.57412e-05	0.336936						Arih1	3.4644e-10	0.455071		Taok1	2.2618e-06	0.418547		Mrps6	2.85711e-22	0.456664		Sbno2	0.00185646	0.491688		Trps1	1.54549e-68	0.611226		Pum2	1.37776e-16	0.650403		Stk11	3.3678e-08	0.675386
Tut7	1.8461e-31	-0.396319						Tax1bp1	2.00124e-05	0.336581						Rhof	1.93827e-12	0.454537		Hspa5	6.69855e-07	0.418106		Psmb7	4.14324e-25	0.456342		Aldoa	0.000239989	0.48202		Med13	1.41722e-38	0.608901		Eif4g2	6.67938e-22	0.649641		Nop53	0.000200514	0.674658
Eif2s2	1.39113e-22	-0.396683						Map1lc3b	5.88885e-06	0.336426						Gak	2.59894e-10	0.454402		Ehbp1l1	3.82933e-10	0.417934		Denr	1.00478e-15	0.456311		Slc25a24	3.16854e-06	0.480096		Uap1	1.0921e-12	0.607715		Nasp	2.7847e-19	0.648645		Rbm33	0.00772489	0.674636
Rhoq	9.43746e-76	-0.39672						Pelo	2.8922e-05	0.335844						Gpbp1l1	2.65365e-08	0.454074		Atp5j2	1.01831e-07	0.41789		Psmd13	2.98055e-16	0.456226		Tigit	9.52302e-05	0.478603		Tab2	5.89469e-24	0.606859		Trib1	1.68482e-51	0.647959		Ldlrad4	3.27417e-06	0.674394
H2-Q7	7.58511e-36	-0.397119						Tcf3	0.000442081	0.334824						Tent4b	3.86841e-22	0.453361		Dusp14	1.23012e-25	0.417842		Ncald	1.27174e-66	0.456168		Rell1	0.000107541	0.477871		Tnfrsf23	1.33926e-17	0.606448		Ifi204	5.28382e-84	0.646268		Mapkapk2	0.00377891	0.673764
Tulp4	4.39603e-30	-0.397624						Cib1	0.00101137	0.33481						Atp2a2	5.51363e-17	0.452988		Rbms1	0.000477258	0.41783		Atp6v0e	1.58625e-13	0.456064		Larp1b	0.0094943	0.477621		Stat1	1.39462e-10	0.605471		Xdh	6.53379e-38	0.645653		Emp1	0.000509351	0.673638
Wdr95	1.14949e-87	-0.397732						Selenom	2.3477e-28	0.334755						Got1	2.73129e-11	0.452713		Srp9	2.42863e-08	0.417284		Tyr	6.61497e-236	0.455645		Eaf1	9.62011e-05	0.471243		H2-DMa	2.55251e-10	0.604554		Lyst	4.40493e-12	0.645162		Plp2	7.25374e-05	0.673548
Ube2b	2.37528e-23	-0.397752						Sdcbp	0.000110678	0.334546						Lgals3bp	6.15622e-10	0.45249		Oip5os1	6.31886e-07	0.416663		Crip2	3.23386e-51	0.455209		Hspa8	5.18486e-06	0.470454		Edem1	1.21525e-20	0.603123		Rb1cc1	1.96761e-17	0.644295		Anxa2	3.70958e-09	0.673123
Gnb1	2.19705e-37	-0.399393						Capza2	5.08006e-05	0.334412						Nab1	7.68089e-13	0.452387		Psd4	0.000756341	0.416531		Ncapg	0	0.455155		Gabpb1	0.00510487	0.466498		Lmo4	4.60256e-24	0.602958		Ep300	8.89882e-16	0.643029		Ly6e	8.33512e-08	0.668901
Mob1a	4.44342e-40	-0.39951						Ccng2	1.53961e-07	0.333891						Gsk3b	2.18546e-07	0.450999		Got1	0.000616635	0.416516		Edem1	4.53447e-18	0.454789		Tbc1d4	5.95274e-07	0.465607		Psme2	6.6735e-06	0.602798		Cab39	6.42954e-17	0.642962		Cxcl2	2.31775e-08	0.668843
Malt1	6.61537e-39	-0.399724						Polr2j	0.000156598	0.333635						Btbd7	5.07956e-10	0.449647		Aftph	8.46269e-07	0.416179		Mpp6	1.80006e-53	0.454559		Pip4k2c	0.00418027	0.465475		Atp6v1e1	3.24913e-14	0.60242		Cd3d	4.87687e-29	0.642309		Samd4b	3.09751e-05	0.668031
Inpp5d	1.87032e-43	-0.400624						Tma7	9.44356e-09	0.333151						Acsbg1	9.38177e-37	0.449593		H2-K1	2.13662e-20	0.414731		Sec61b	3.78066e-14	0.453452		Ulk1	1.56198e-05	0.46532		Hdlbp	2.50798e-21	0.601919		Canx	5.46531e-13	0.642221		Rfk	0.00344235	0.666704
Arap2	1.98502e-37	-0.401893						Trappc4	0.000181923	0.333038						Cxcr3	2.25397e-06	0.449577		Cd6	0.00134544	0.413475		Ostc	1.29006e-14	0.452803		Pqlc1	0.00170464	0.461976		Ppp1r2	3.33981e-22	0.598857		Csnk1d	4.93444e-16	0.641952		Slc25a3	3.22528e-06	0.66666
Sytl3	1.9157e-20	-0.402509						Prune1	6.80047e-12	0.333033						Pcf11	1.3147e-08	0.44875		Ppp1cc	8.63853e-07	0.413468		Ifi30	2.42412e-41	0.451449		Dtx4	6.95913e-17	0.459273		Tigit	7.60738e-28	0.598034		Rbm27	2.30876e-16	0.641341		Ctnnd2	2.61005e-77	0.665302
Smox	3.04371e-39	-0.402798						Cox6b1	9.60895e-10	0.332651						Myo1f	3.28763e-19	0.448542		Mapkapk3	1.35338e-12	0.412127		Gm49980	4.29409e-35	0.451086		Ube2o	7.98871e-07	0.456818		Etf1	1.4456e-14	0.597652		Glcci1	1.31239e-17	0.641285		Hsp90ab1	2.73486e-08	0.66447
Txndc5	8.37207e-58	-0.404003						Cyb5r4	0.000366132	0.33187						Ssh2	0.000252667	0.447885		Unkl	5.0999e-07	0.4112		Serpina3g	1.12459e-34	0.45049		Tnfsf9	1.13095e-08	0.455056		Tor1aip2	1.78366e-08	0.597123		Otud4	4.86593e-20	0.641077		Ahr	4.14723e-06	0.663776
2023-09-11	4.80504e-65	-0.405331						Phf21a	3.2871e-05	0.331703						Nsmaf	4.59612e-20	0.447609		Celf2	2.95773e-05	0.411069		Mdh1	1.0765e-11	0.45045		Lin54	0.000529532	0.451619		Lamp1	4.88562e-06	0.59695		Ptprj	1.70098e-50	0.640685		Pdcd1	7.67712e-09	0.663766
Ankrd17	4.8301e-35	-0.405581						Leprot	0.000472847	0.331672						Cdc42	5.86526e-34	0.447185		Hk1	8.73238e-09	0.410916		Slirp	6.35826e-29	0.450324		Ywhaz	0.00146338	0.446477		Swap70	1.88109e-74	0.596932		Son	1.1676e-18	0.636569		Irak2	3.27787e-08	0.663493
1700025G04Rik	1.93362e-112	-0.405748						Cmtm7	1.15242e-05	0.331611						Madd	4.4896e-08	0.446087		Nasp	3.86231e-05	0.409906		Mrps21	1.14663e-14	0.449201		Slc26a2	0.00539176	0.440552		Eif4g2	4.81055e-12	0.596455		P4ha1	1.74557e-19	0.63559		Jcad	3.74568e-187	0.663466
Igf2r	8.75679e-46	-0.405877						Xpa	0.00310767	0.330214						Dpysl2	3.24554e-16	0.445876		Hcst	8.92538e-10	0.409409		Mrpl54	2.39007e-13	0.449065		Adnp	0.00403548	0.440234		Ccnd2	1.20143e-05	0.595343		Dot1l	3.40188e-22	0.633861		Cyfip2	0.000456404	0.663219
Ifrd1	1.35167e-10	-0.406648						Nrm	3.68228e-05	0.330126						Pbxip1	1.81407e-14	0.445612		Il12rb2	9.29114e-24	0.408915		Hdlbp	2.08807e-20	0.448317		Fam129b	2.93522e-08	0.439171		Dbi	8.6366e-10	0.595255		Cd247	2.98234e-12	0.63377		B4galt1	0.000365606	0.661224
Cyba	5.14933e-50	-0.406676						Zfand5	0.0010054	0.330029						Zbp1	1.31606e-11	0.445051		Mafg	5.59258e-17	0.408302		Pfdn6	8.511e-20	0.448223		Cd40lg	5.29904e-16	0.439072		CAAA01147332.1	3.88231e-09	0.595069		Arid4b	1.79404e-14	0.63193		Smarca5	0.00619825	0.661159
Isy1	1.72301e-29	-0.407055						Mbnl1	1.44224e-05	0.32969						Akna	2.46072e-13	0.444239		Hbp1	4.67182e-05	0.407173		Eea1	8.0705e-72	0.447785		Rpl23a	1.89426e-05	0.438657		Mknk2	1.07017e-14	0.594927		Gsk3b	5.11947e-15	0.631781		Cnot6l	0.00923436	0.660406
Eif3a	7.40755e-29	-0.407198						Slbp	2.16874e-05	0.329439						Rapgef1	8.86488e-17	0.444132		Tnks2	8.41411e-05	0.406899		Hnrnpd	2.14219e-11	0.447452		Morrbid	2.10284e-06	0.435553		Ccl9	6.92723e-132	0.594019		Ncoa2	9.32561e-23	0.630648		Rela	0.000522529	0.659431
Ptpn7	1.73854e-57	-0.40752						1700025G04Rik	4.35136e-05	0.329148						Yy1	2.65101e-11	0.443694		Glmp	0.00588576	0.40669		Prdx4	2.46842e-82	0.447236		Map3k5	0.000378466	0.430116		Cd300a	0	0.593079		H2-K1	4.2255e-30	0.630027		Slc39a4	6.10075e-08	0.657555
Akap13	3.45493e-16	-0.409394						Crot	0.000108123	0.329013						Sf3b1	2.03416e-12	0.443409		Dynlrb1	1.54093e-06	0.406681		Galk1	8.95723e-22	0.446367		Insig1	0.00722202	0.430057		Zfp703	4.04487e-43	0.592837		Bnip3l	1.45493e-13	0.628367		Ncl	0.000581939	0.656835
Mapkapk2	1.13109e-35	-0.409597						Mxd4	0.000270254	0.328141						Jak2	4.27391e-18	0.442011		Galnt3	2.05085e-27	0.406573		Ube2n	1.7901e-19	0.445896		Gla	5.15859e-05	0.429889		Helz2	3.17543e-25	0.591952		Cd5	3.50109e-09	0.62793		Rcc1l	0.00788513	0.656189
Pgam1	3.32134e-46	-0.410009						Sh3gl1	0.00112024	0.327561						Ywhag	9.46701e-14	0.441811		Stk32c	1.38596e-43	0.406393		Arl5a	4.10436e-36	0.444878		Dipk2a	0.00122412	0.425674		Pdpn	1.30075e-168	0.591715		Gm50012	1.64025e-87	0.627097		Phldb3	3.16467e-08	0.654664
F2r	8.22308e-73	-0.41017						Cdk2ap1	0.00358363	0.327427						mt-Co2	2.25794e-06	0.441565		Slc37a2	1.82066e-22	0.406213		Sgo1	4.97002e-305	0.444837		Pdcd1	0.000391334	0.421613		Gmfb	5.18822e-19	0.591368		Slc15a3	4.02413e-58	0.625607		Serpinb9	0.00074013	0.653299
Tmsb4x	4.50136e-137	-0.410645						Pot1b	2.51914e-09	0.32712						B3gnt2	3.95774e-14	0.440924		Tacc1	3.96173e-05	0.406068		Atp2a2	8.70772e-26	0.443685		Chchd2	0.00879451	0.420616		Lrrc8d	7.21171e-44	0.591095		Phlpp1	2.69036e-55	0.62467		Cbarp	5.22955e-13	0.651585
Il10ra	7.15157e-91	-0.411674						Ctsc	1.77091e-05	0.327048						Samhd1	9.91257e-09	0.440484		Dctn4	7.36652e-07	0.405709		Plek	1.39448e-26	0.443006		Stx11	0.000153598	0.418834		Gpr65	1.327e-16	0.590742		Raph1	2.73663e-54	0.623773		Mmp25	5.86151e-141	0.651307
Cbx3	3.27058e-26	-0.412445						Actr3	4.02385e-09	0.326661						Flna	6.10025e-09	0.440383		Sipa1l1	4.41947e-06	0.405707		Racgap1	7.32458e-17	0.442799		Socs7	0.00498948	0.41637		Slc7a8	0	0.589786		Zbtb7a	8.82419e-12	0.62311		Orai1	0.00113679	0.65067
Lsp1	1.25337e-26	-0.412684						Arl6ip1	1.99248e-09	0.32647						Fryl	2.00135e-08	0.439089		Polr2a	5.6072e-05	0.405204		Hsbp1	5.64814e-12	0.441666		Kansl1l	0.000182068	0.416085		Chka	1.86684e-17	0.589033		Tiparp	5.85984e-15	0.621947		Ywhaz	5.9752e-07	0.650648
Slc20a1	1.48052e-43	-0.41289						Chpt1	2.65128e-08	0.326407						Ndufa1	5.72147e-11	0.438965		Tinf2	2.2422e-06	0.404893		Ppa1	1.73217e-17	0.44141		Calm1	0.000284572	0.415617		Kdm7a	5.73333e-12	0.588693		Dpysl2	1.72991e-25	0.621868		Slc22a15	5.08764e-12	0.649863
Cd53	2.79851e-11	-0.414323						Cript	0.000209436	0.326268						Nck1	1.43671e-10	0.43876		Agfg1	0.000242006	0.404827		Smc4	8.74333e-09	0.440767		Sfn	0.000617111	0.415223		P2ry10	1.82021e-22	0.588375		Ddx17	1.74822e-13	0.620944		Cnnm2	1.99955e-12	0.649111
Ikzf3	1.89517e-43	-0.41671						Abhd17b	0.00794952	0.325556						Hnrnpul1	1.86428e-12	0.438723		Pmepa1	1.25857e-05	0.404826		Myadm	1.27458e-64	0.439802		Hmgb2	0.00889557	0.405852		Herpud1	2.03613e-11	0.588068		Nrip1	1.61522e-15	0.62044		Nrp1	2.34902e-09	0.64902
B2m	1.90106e-61	-0.416812						Ubxn1	1.00337e-05	0.32524						Sertad1	1.03646e-08	0.438561		Actn4	9.01554e-05	0.40335		Psma1	1.27251e-16	0.439157		Myl6	6.19806e-05	0.405811		Crlf2	8.00221e-14	0.587939		Rbm25	1.90629e-16	0.619358		Pum2	0.00366432	0.648553
Mapre2	2.56463e-79	-0.418493						Wasf2	0.000108991	0.324951						Dctn4	7.94318e-17	0.438361		Pabpc4	4.69565e-05	0.40314		Snx3	4.07538e-12	0.438883		Carhsp1	0.000190183	0.40076		Dock2	4.67589e-11	0.58788		Chchd2	9.22704e-23	0.619037		Arl5b	9.44975e-06	0.646892
Top1	1.70618e-30	-0.420309						Tmem160	0.00274821	0.324446						Sv2c	1.65936e-51	0.437883		Mien1	1.47041e-05	0.402546		Hnrnpa1	1.44947e-11	0.438244		H2-D1	6.01754e-10	0.397768		Anxa3	0	0.587579		Dnajc13	4.93915e-25	0.618307		Serp1	0.000140388	0.64449
Ppp2r5c	4.89072e-37	-0.421783						Slc9a7	2.61967e-09	0.324331						Entpd1	3.68896e-53	0.437242		Tap1	5.44387e-05	0.4022		Map2k3	9.1881e-23	0.43816		Rps15	0.00153794	0.394764		Dot1l	9.3188e-26	0.586749		Mt3	1.09483e-46	0.617355		Slc4a7	2.39906e-06	0.644131
Cox7c	4.98743e-56	-0.421858						Pacsin2	1.70515e-07	0.323802						Il18rap	1.51379e-27	0.435854		Ccng1	0.0010189	0.400942		Runx2	1.30636e-29	0.437607		Gm50012	2.85825e-15	0.39068		Sh3bgrl	1.32349e-19	0.586001		Srp14	4.06781e-16	0.616527		Zfp91	0.000145253	0.643407
Cyth4	7.93853e-29	-0.422702						Arf4	7.83088e-05	0.323588						Kpna1	2.22822e-10	0.43538		Txndc17	9.07788e-06	0.400882		Tnfrsf12a	2.20709e-29	0.436963		Slc16a3	0.00033355	0.388388		Osgin1	4.70137e-41	0.585819		Ccser2	3.91194e-28	0.616218		Trim39	2.87536e-07	0.642115
Fam110a	5.40196e-60	-0.423716						5830432E09Rik	8.36015e-08	0.323085						Zc3h13	1.23739e-10	0.435053		Crot	5.15178e-09	0.400576		H3f3b	6.86376e-17	0.436467		Adgrl1	0.00210233	0.387697		Eif5	1.11596e-11	0.58572		Gfpt1	1.39806e-18	0.616206		Runx2	1.14587e-05	0.64044
Kmt2e	1.51095e-20	-0.423883						Ggh	1.43371e-05	0.323015						St13	1.41262e-08	0.434597		Kdm6b	7.21692e-07	0.400482		Cpe	5.03289e-261	0.436407		Rbm39	0.00148046	0.378294		Hk3	0	0.584875		Baz1b	3.63323e-17	0.616106		Ccnl2	0.00188962	0.639973
Sik3	2.53939e-38	-0.424098						Pttg1ip	1.31147e-05	0.321975						Ehd4	3.88456e-27	0.434351		Lmtk3	3.56247e-26	0.400218		Actb	1.81915e-07	0.435566		Cpeb2	3.06626e-06	0.373436		Tspan3	9.26301e-15	0.584777		Gxylt1	7.01312e-26	0.6155		Ilrun	0.000347287	0.638556
Nfat5	8.02204e-46	-0.424467						Hist1h4d	2.04883e-06	0.321762						Usp48	5.29881e-09	0.433588		H3f3b	1.06068e-15	0.399956		Psma6	8.07267e-13	0.435001		Pabpc1	0.00102336	0.372663		Nfkbia	7.0572e-07	0.584709		Susd6	7.68613e-17	0.615356		Arap3	3.08459e-28	0.638412
Slc2a3	9.71896e-51	-0.424663						Cybc1	0.000303304	0.321657						Slc38a1	4.28464e-05	0.432944		Crebbp	4.16038e-05	0.399848		Cxcr6	1.15726e-14	0.434852		Lilrb4a	2.65853e-07	0.372327		Rac1	9.15849e-11	0.582622		1810037I17Rik	8.19823e-13	0.614804		Ndufb1-ps	0.00013379	0.638364
Got1	1.65059e-29	-0.426308						Adrb1	5.51305e-45	0.321562						Rbm5	4.48433e-06	0.432263		Itpk1	9.68444e-07	0.399698		Snrnp25	3.45577e-34	0.434623		Axin2	0.00893316	0.372024		Rock1	1.60853e-11	0.582336		Ddit3	1.27831e-19	0.614536		Eif1	9.80121e-15	0.637942
Vamp8	3.6152e-37	-0.426922						Pdlim2	0.0012588	0.3215						Morrbid	2.15801e-52	0.431867		Ndufa13	1.42116e-08	0.399499		Cst6	1.77677e-200	0.434567		Nsd2	0.00121393	0.370917		Fam214b	1.00802e-32	0.581179		Pafah1b1	8.02398e-20	0.614507		Nek8	5.87722e-11	0.636849
Sem1	2.46796e-37	-0.428007						Nab1	0.00143303	0.320098						Serinc1	4.14424e-13	0.431505		Selenos	0.00800382	0.399195		Vps36	1.68312e-20	0.434549		Smad3	0.00469829	0.365413		Uqcrq	2.17278e-08	0.581147		Cdv3	1.14115e-14	0.613738		Stk24	0.000225437	0.63684
Plekhb2	5.12493e-56	-0.428542						Chmp5	0.000626622	0.320076						Actr2	2.29241e-14	0.43149		Sfpq	3.0886e-07	0.399103		Mrps14	1.61617e-13	0.434218		Pnisr	0.00085987	0.362799		Atp2b4	1.0544e-42	0.581082		Tecpr1	1.85567e-12	0.612242		Csde1	0.00153931	0.636268
Nap1l1	2.78655e-27	-0.429525						Cd164	5.02933e-05	0.319869						Nlrc5	3.50481e-12	0.429964		Emp1	3.07411e-10	0.398815		Tcp1	1.49532e-14	0.434128		Ndrg1	0.00482893	0.362402		Tfrc	8.01347e-23	0.580188		Rtn3	1.96011e-13	0.611727		Ptp4a2	0.00324668	0.634848
Prrc2b	9.63867e-32	-0.430042						Lypla2	0.00245366	0.319552						Perp	7.91116e-46	0.429958		Rpl41	0.00538919	0.398815		Ube2m	3.98145e-12	0.433372		Lrrc8d	0.00496825	0.360712		Lrrfip1	1.70628e-11	0.579783		Itpk1	3.95926e-17	0.611157		Mpp7	3.8483e-10	0.634308
Gnptab	2.44468e-80	-0.430812						Oaz1	1.9604e-21	0.319331						Fam120a	1.70776e-14	0.429918		Csf1	1.18479e-12	0.398439		Meis2	5.54631e-285	0.433041		Rapgef2	0.0056474	0.35933		Ldlr	7.29113e-93	0.579675		Herpud1	1.45625e-09	0.610014		Dhx15	0.000970331	0.633224
Cd5	1.72395e-39	-0.431241						Fcgrt	9.46298e-05	0.319329						Actn4	1.07459e-11	0.42931		Pmaip1	2.71486e-10	0.398216		Cdv3	6.58369e-18	0.432713		Oaz1	2.48754e-07	0.350501		Capza2	1.89344e-08	0.579279		Ctdsp2	9.85937e-19	0.609909		Rtn4	0.00448267	0.63314
Vps54	6.42941e-56	-0.431626						Ap1s2	1.73075e-09	0.318064						Cstb	4.82215e-13	0.429034		Aars	1.55701e-05	0.397894		Ubl4a	7.77428e-22	0.432578		Tmem88	1.79893e-23	0.350212		Iscu	2.02303e-06	0.578948		Flna	2.5163e-15	0.607628		Coro2b	2.06253e-239	0.632924
Abr	3.85108e-50	-0.434146						Rnf19b	0.000810432	0.31791						Ptk2b	4.9882e-11	0.427348		Unc119b	1.47265e-08	0.397625		D16Ertd472e	1.32156e-13	0.432425		Tfrc	0.0044705	0.343703		Msr1	0	0.576259		Arcn1	5.1396e-17	0.607283		Dad1	0.000567061	0.63288
AU020206	3.16141e-69	-0.434203						Mtpn	0.000717853	0.317903						Irf4	2.50212e-32	0.427244		Uqcrb	0.00349944	0.39737		Pebp1	6.59054e-06	0.431646		Cyp51	0.0040202	0.340078		Ncf1	8.98407e-36	0.573475		Cbx4	3.40739e-07	0.607181		Chp1	0.000361891	0.63151
Plec	7.5113e-23	-0.434249						Cish	2.80168e-07	0.317655						Far1	7.45537e-09	0.427099		Pomp	0.000108163	0.397312		Kars	3.28043e-36	0.430839		Havcr2	0.00681166	0.334767		N4bp1	6.11489e-24	0.572948		Rasd2	1.20277e-82	0.606539		Ly6g5b	6.04494e-54	0.631272
Nptn	4.02295e-50	-0.43604						Zc3hav1	0.00817747	0.316778						Pde4a	1.37068e-70	0.426501		Ndufa11	0.00377988	0.397059		Runx3	1.62348e-07	0.430798		Ern1	8.22298e-06	0.3293		Hmgb2	2.7315e-06	0.572772		Ranbp2	6.9349e-12	0.606143		Fbxw7	0.00173495	0.631172
Calm1	1.82649e-79	-0.436485						Ddx28	1.88765e-15	0.316626						Resf1	2.52063e-05	0.426263		Trim30a	0.000193064	0.395944		Ddost	3.81505e-12	0.430591		Rhoq	0.000776117	0.321248		Cenpa	7.1575e-14	0.572682		Dnajc1	1.00722e-08	0.605831		Gtf2b	0.000385272	0.630926
Tgoln1	1.63041e-46	-0.436853						Emp1	1.923e-05	0.31626						Rap2a	7.429e-31	0.425786		Parp4	9.60311e-05	0.39524		Hist2h2ac	2.99617e-66	0.429874		Yeats4	5.17801e-05	0.319301		Tgoln1	7.90908e-16	0.572256		Malat1	1.18662e-23	0.605718		Sidt2	0.00681582	0.628308
Nucb1	2.40559e-59	-0.436988						Arsb	8.13124e-07	0.315512						Rnf6	2.13653e-19	0.425751		Eif4g2	5.18992e-06	0.395231		Aebp2	2.05968e-17	0.429802		Mt1	4.10145e-07	0.317179		Mllt6	3.83082e-18	0.572171		Helz2	1.48603e-21	0.605376		9930021J03Rik	5.1162e-10	0.626579
Ms4a4b	1.49102e-75	-0.437113						Nebl	1.9898e-21	0.315256						Malat1	1.99006e-31	0.425637		Ythdc1	0.000142016	0.393691		Cdca5	7.98028e-265	0.429189		Gps1	0.00611506	0.296541		Plec	1.86265e-12	0.571466		H2-Q7	2.46405e-15	0.604622		Gse1	4.33113e-06	0.625898
Smim3	7.12996e-81	-0.438493						Lin37	3.39199e-06	0.314749						Atp5k	8.71035e-07	0.425556		Mapre2	8.83847e-07	0.393487		Mrpl53	1.93955e-21	0.428255		Rps27l	0.00445981	0.291331		Zswim6	9.3366e-20	0.570826		Mapre2	8.97028e-11	0.604225		Srxn1	4.08276e-14	0.625873
Ubl3	3.47138e-42	-0.439281						Panx1	0.000116213	0.31419						Rnf44	6.66142e-11	0.425452		Tnrc18	2.61552e-09	0.392571		Car6	1.84373e-231	0.428228		Plxnc1	0.00807931	0.29037		Lasp1	1.63302e-12	0.568967		Foxn3	9.65676e-14	0.60416		Zfp52	0.000370522	0.621519
CAAA01147332.1	7.49244e-66	-0.440859						Samhd1	1.77035e-07	0.313831						2023-09-09	7.86343e-09	0.425389		Setbp1	3.13233e-28	0.39169		Atf4	1.69969e-12	0.427298		Chd3	0.00993478	0.289433		Ubash3b	5.29787e-23	0.568185		Zfand5	7.3128e-14	0.603464		H2afz	0.00326151	0.620759
Pim1	1.72905e-13	-0.44114						Arpc5l	0.000996913	0.31289						Brd4	9.13483e-09	0.425283		Eif3j1	0.0010498	0.391537		Zcrb1	1.12691e-14	0.427058		Irf2bp2	0.00583117	0.286178		Nup98	3.68889e-22	0.567754		Sdf2	3.7808e-13	0.603287		Nrd1	2.74207e-05	0.620683
Prex1	4.08957e-41	-0.441409						Adora2a	1.1613e-05	0.312814						Mkrn1	3.88454e-08	0.424637		Ptprc	1.4814e-09	0.390765		Tmem176b	1.4729e-49	0.426994		Zeb2	0.00744332	0.279738		Il2ra	4.40255e-43	0.5675		Cstb	7.4734e-17	0.602804		Reep5	0.000522674	0.618964
Nop53	2.54693e-35	-0.441934						Arl8a	0.0039676	0.311948						Cd164	1.47996e-11	0.424431		Nsd2	6.01656e-13	0.390586		Selenom	1.17144e-54	0.426986		Pin1	0.00531729	0.265872		Tob1	4.06711e-07	0.567318		Eif3a	2.07531e-18	0.60215		Bud31	0.000933001	0.618027
Il21r	6.08378e-20	-0.44519						Zgpat	0.000381248	0.311026						Tecpr1	1.66098e-06	0.424317		Phlda1	3.39757e-12	0.390205		Gng12	7.75266e-59	0.426398		Tnfaip8	0.00708482	0.25807		Ssr3	9.94725e-14	0.563673		Dynlrb1	9.99491e-14	0.60164		Rnf24	2.80336e-22	0.617963
Oga	1.76108e-29	-0.445722						Fbxl8	2.52915e-05	0.310825						Zc3hav1l	3.00289e-58	0.424155		Pafah1b1	2.28466e-09	0.39001		Rnps1	1.69236e-12	0.426144		Hmox1	1.65688e-05	0.255016		Camk2n1	1.32811e-37	0.563277		Rac1	1.04398e-15	0.601537		Lcp2	0.00654113	0.617374
Bsg	5.64669e-45	-0.446137						Ap2m1	0.000144413	0.310466						Lin54	1.12076e-13	0.423784		Ssbp3	0.000405774	0.389964		AI506816	1.22632e-17	0.426068		AI467606	1.68441e-05	-0.250101		Pdcd1lg2	5.13341e-62	0.563129		Slk	4.78261e-17	0.601526		Ppp2r5c	0.0055406	0.615228
Hivep2	1.4485e-38	-0.449706						Mrpl18	0.00474138	0.310273						Cast	3.95229e-12	0.423532		Slc6a6	2.87221e-05	0.389623		Oaz1	1.26484e-21	0.425473		Zgpat	1.1224e-06	-0.250189		Rab20	3.94733e-13	0.562565		Tm9sf3	1.23939e-14	0.60068		Sde2	0.00797046	0.615111
Osbpl3	1.94961e-105	-0.450232						Rab5a	0.000305765	0.309676						Galnt2	1.90869e-08	0.423331		Fam214b	5.62571e-18	0.389553		BC005537	6.21702e-21	0.425061		Grwd1	5.28482e-05	-0.250396		Arg2	0	0.562317		Lpgat1	1.65721e-31	0.600303		Golgb1	0.00518044	0.614303
Jak2	1.23816e-43	-0.450889						Slc2a3	4.13577e-05	0.308128						Ripk1	1.35654e-15	0.422312		Eif4enif1	2.13012e-08	0.389477		Kif23	5.31918e-31	0.424792		Mrpl55	1.70675e-05	-0.25065		Psma7	8.25384e-11	0.561793		Ppp4r3b	5.40143e-13	0.599896		Nabp1	1.50926e-08	0.613935
Grina	9.34366e-42	-0.452191						Mcm6	0.00237601	0.307982						Csnk2a2	1.22666e-08	0.421149		Ncoa2	1.72472e-05	0.38723		Creld2	9.5089e-35	0.424768		Gm34006	0.000160695	-0.251533		Vps4b	2.69309e-10	0.561034		Tram1	2.50571e-16	0.599721		Traf3	0.00103641	0.613905
Notch1	1.63659e-27	-0.45279						Hprt	1.51665e-05	0.307824						Rc3h1	4.42933e-10	0.420402		Sdf2	3.51672e-05	0.386433		Cltc	1.19808e-21	0.423956		2310061I04Rik	7.13185e-05	-0.251573		Prcp	2.42112e-39	0.560718		Rc3h1	6.30041e-14	0.598645		Frmd4a	2.48825e-07	0.611694
Dock2	1.93808e-40	-0.45545						Herpud2	0.00329196	0.307631						Gnas	1.13931e-25	0.420163		Casp1	5.76514e-30	0.386029		Cfl1	6.01965e-11	0.42323		Hps1	6.93068e-05	-0.251663		Tmem106a	1.87594e-166	0.559818		Zeb2	4.20912e-35	0.597927		Nr1d1	3.43987e-36	0.611693
Ubl5	3.45335e-58	-0.456482						Cd84	0.000317658	0.307562						Rnf125	9.5741e-07	0.420078		Zc3h15	0.00194823	0.384869		Mydgf	2.43762e-17	0.423182		Drap1	5.31667e-08	-0.251973		Tmbim6	7.85777e-11	0.559378		Cysltr2	4.3047e-73	0.597842		Rell1	3.04915e-06	0.610607
Ece1	5.27335e-36	-0.456538						Adprh	4.65147e-05	0.307448						Ppp2r2d	2.03157e-10	0.419988		Ikzf3	8.42272e-05	0.384325		Pfn1	1.6699e-06	0.42275		Mogs	1.40711e-06	-0.251983		Cytip	0.000136728	0.558155		Slc16a1	1.63437e-39	0.5972		Leo1	0.00814588	0.607767
Txnrd1	4.68357e-51	-0.45693						Eva1b	8.75784e-05	0.307349						Ide	5.05566e-17	0.419568		Ep300	0.000571064	0.384072		Glrx5	6.67882e-11	0.422503		Higd2a	2.46208e-08	-0.252124		Rhbdf2	3.29799e-61	0.557983		St13	1.37337e-14	0.596451		Kif13b	0.00577692	0.607556
Arl6ip1	2.27795e-44	-0.458629						Man2b1	0.000115372	0.307318						Zswim6	9.00596e-20	0.419258		Eaf1	9.02836e-11	0.383929		Calu	1.05677e-30	0.422105		Tmem126a	2.70201e-05	-0.252385		Rasa4	2.1248e-126	0.557933		Lcp2	5.10873e-07	0.594708		mt-Co3	4.5041e-14	0.607145
Acot7	6.48301e-120	-0.459557						Fbxo31	3.40904e-05	0.306905						Crlf2	1.24081e-06	0.419018		Ncald	3.86104e-18	0.383915		Fth1	1.35629e-12	0.421503		Mrpl41	2.17273e-06	-0.25241		Nceh1	4.88933e-16	0.557499		Shoc2	5.22932e-14	0.5933		Slc16a3	3.15774e-10	0.603588
Calr	1.382e-23	-0.461256						Ube2i	5.58274e-06	0.30659						Alcam	3.38941e-54	0.418519		Ppp2r2d	3.08334e-06	0.383394		Hnrnph1	2.29461e-19	0.42134		Rdm1	5.2039e-05	-0.252461		Wsb1	9.44289e-10	0.557193		Sec61a1	1.62636e-18	0.592706		Arnt2	3.62046e-54	0.603128
Rock1	5.60412e-42	-0.461513						Itgb1bp1	1.88311e-05	0.306464						Rnf19b	5.05116e-23	0.418088		Srgap3	8.19039e-23	0.383261		Gins2	1.38758e-144	0.421033		Haao	4.35259e-05	-0.252535		Ywhae	5.39967e-12	0.557054		Fhl2	3.03653e-28	0.592233		Prex1	0.00783875	0.603097
Myl6	6.0738e-103	-0.46246						Sharpin	0.00215441	0.306332						Clk1	2.42762e-08	0.417653		Batf	5.49285e-06	0.382739		Ckap5	2.13378e-44	0.420974		Gab3	5.25571e-05	-0.252754		Samd4b	3.00058e-32	0.556581		Sidt2	1.00741e-14	0.591798		Ppp1r9b	3.13495e-05	0.602325
Sema4d	8.07337e-52	-0.462958						Kpna2	1.24582e-06	0.306069						Ppp1r15b	2.03732e-07	0.416087		Ptk2b	0.000809146	0.382643		Nckap1	8.50246e-68	0.420868		Vsir	2.18259e-06	-0.25336		Crebbp	4.40662e-14	0.554898		Klrc2	7.30491e-43	0.591599		Ptpre	0.00523802	0.601319
Slc38a2	4.83132e-11	-0.465056						Spata13	0.00259607	0.305959						Hspa5	5.39907e-10	0.415482		Agpat4	2.70749e-07	0.382385		Smc3	1.67675e-18	0.420319		Mplkip	1.33589e-06	-0.253507		Pid1	0	0.553927		Zc3h7a	6.43602e-17	0.591549		Slain2	0.00281496	0.600605
Prkar1a	8.22491e-40	-0.465518						Selenok	4.89543e-07	0.305803						Atxn7	9.25342e-12	0.415414		Polr2k	0.000315849	0.381367		Tmed10	2.74153e-11	0.420312		Ikbkb	1.54189e-05	-0.254006		Lrp1	1.83086e-280	0.55358		Ppp1r10	1.1216e-15	0.59065		Ppp1r2	4.53235e-05	0.600134
Cd6	1.0705e-36	-0.466186						Atp6v0b	0.00225582	0.304288						Zfp207	1.9039e-06	0.415383		Mapk3	2.71075e-06	0.381286		Knstrn	7.37937e-64	0.420038		2310009A05Rik	8.13349e-07	-0.254305		Top1	1.32124e-11	0.553478		Tceal9	9.69642e-15	0.590244		Myl12a	3.3019e-05	0.599924
Picalm	6.0125e-47	-0.466589						Ube2q1	0.000699802	0.304222						Fam204a	8.35112e-12	0.414697		Rnf4	0.00184376	0.379864		Fus	2.80717e-15	0.419736		Zfp560	4.23283e-05	-0.254406		Pfkfb3	2.09593e-28	0.552978		Aftph	2.19435e-18	0.590242		Tpp2	0.000278525	0.598608
Arid5a	2.87978e-37	-0.466992						Mettl7a1	5.25026e-18	0.304001						Smap1	5.1096e-09	0.414685		Icam1	0.00302712	0.37985		Hist1h2ak	9.75111e-100	0.419568		Nhp2	1.77269e-06	-0.254614		Rybp	2.37301e-31	0.552153		Tob1	5.08718e-14	0.590138		Dgkh	0.000168744	0.598569
Smad7	2.91847e-08	-0.467224						Gimap8	0.00304657	0.303906						Gm49980	6.23449e-24	0.414307		Rassf1	0.00036588	0.379618		Dpy30	2.3095e-17	0.419099		Mrps11	5.44131e-05	-0.254815		Plekhm2	5.31472e-44	0.551765		Ywhag	4.04248e-16	0.589986		Mon2	0.00275819	0.597351
Arsb	6.49046e-88	-0.469066						Vps28	0.00141029	0.302937						Nr3c1	6.91254e-07	0.413993		Wdr1	0.000247408	0.378684		Got1	1.03058e-25	0.417719		Atg3	5.50942e-07	-0.255311		Ptp4a2	2.05819e-10	0.549118		Ube2h	1.52433e-12	0.589786		Rhog	0.00132816	0.596492
Il18r1	1.08401e-82	-0.469889						Flna	0.0038589	0.302924						Rnf19a	3.77186e-11	0.413363		Syap1	5.34391e-08	0.378301		Pax3	0	0.417055		Slamf7	0.0061759	-0.255395		Ece1	6.66083e-33	0.548817		Eid1	1.45334e-09	0.589172		Ksr1	3.48197e-06	0.596422
Gabarapl2	2.27693e-55	-0.470431						Ppp1r35	0.000954591	0.302733						Ago2	3.76556e-07	0.413047		Safb	0.000718536	0.378064		Arf5	1.80905e-14	0.416556		Sdad1	3.83099e-05	-0.25557		Sfn	5.08738e-28	0.548533		Dynll2	9.04671e-21	0.588829		Jaml	0.000676259	0.595975
Hip1r	3.45061e-72	-0.471614						Smdt1	0.000158361	0.30273						Usp38	1.82886e-14	0.412367		Arpc4	0.000309746	0.378056		Atp5h	5.15493e-16	0.416343		Ndufs2	3.58587e-07	-0.255592		Il10ra	4.77501e-24	0.548344		Osbpl11	1.11212e-23	0.588225		Frmd4b	1.70469e-05	0.595677
Nfil3	2.58947e-65	-0.472592						Cks2	0.00169145	0.302185						Cks2	1.6917e-11	0.411979		Zbtb7a	0.000160285	0.377116		Spcs3	4.74768e-24	0.416244		Armc10	1.57582e-05	-0.255686		Arl8b	1.83365e-20	0.547406		E330009J07Rik	1.33513e-30	0.587944		Cand1	0.00677179	0.595625
Furin	4.71453e-37	-0.472603						Ehbp1l1	0.000337876	0.302063						Ccser2	2.03365e-19	0.411433		Blmh	2.44298e-06	0.377042		Msmo1	1.00039e-30	0.415578		Spata5l1	4.10042e-05	-0.255877		Baiap2	8.57181e-36	0.546504		Por	7.1967e-17	0.587893		Mir22hg	7.63471e-12	0.595418
Oxsr1	2.3947e-46	-0.472632						Mirt1	0.000312662	0.302						Etf1	1.56976e-11	0.411259		Eif3c	1.59731e-05	0.376878		Krtcap2	6.85578e-13	0.415509		H2-Ob	7.49876e-05	-0.256077		Bsg	2.67095e-07	0.546174		Crkl	2.38383e-29	0.586613		Snrnp70	0.00729441	0.594819
Fosb	2.22399e-17	-0.473092						Ebp	0.00209542	0.301898						Ndufv3	3.62042e-12	0.410806		Gata3	5.97616e-05	0.376109		Magoh	1.62434e-14	0.415501		Scnm1	4.2502e-05	-0.256201		Vmp1	1.74079e-13	0.544149		Trip12	2.38893e-22	0.586516		Ubl5	9.23699e-05	0.594073
Gna13	4.13666e-33	-0.475421						Rab11a	0.000469651	0.301719						Ift20	2.22778e-05	0.409086		Sec23b	0.00574145	0.375883		Bri3	9.8483e-09	0.415345		Gmip	1.74984e-06	-0.256211		Tap1	6.45231e-10	0.544101		Plekho2	3.09849e-33	0.586202		Arfgef1	0.000406459	0.592312
Eno1	1.68048e-34	-0.476318						Nipal3	3.98275e-06	0.300953						Rab1a	9.85806e-08	0.408964		Slbp	0.000102125	0.375463		Hnrnpc	1.79459e-13	0.414593		Itgae	0.00012602	-0.256215		Cndp2	4.23686e-13	0.543488		Glipr1	1.19244e-08	0.585359		Gtpbp1	0.00124545	0.591815
Tab2	3.08507e-47	-0.477814						Kcnk5	5.17595e-26	0.300863						Tnrc6a	4.38021e-07	0.408444		Ric1	9.6147e-10	0.375442		Il2ra	1.41431e-27	0.414365		Ap1m1	1.69508e-06	-0.25626		Slc11a1	0	0.54334		Vps4b	5.69288e-12	0.585031		Ppp2r2d	0.00164314	0.590033
Ostf1	3.50646e-76	-0.481533						Sap18	8.76926e-06	0.300832						Nap1l1	6.76e-12	0.407789		Snx9	1.02107e-09	0.374735		Mrpl14	4.80432e-12	0.41423		Exosc5	1.72542e-07	-0.256547		Usp25	1.04488e-14	0.542502		Sde2	1.52491e-13	0.585021		Atp8b4	0.00432563	0.589492
Mapkapk3	1.78855e-54	-0.482188						Ppp3cc	0.00829802	0.300698						Csde1	1.23481e-11	0.407591		Elob	1.36338e-08	0.374711		Coro1c	1.3592e-36	0.412764		Nudcd2	0.000165934	-0.256994		Ski	3.6321e-25	0.541651		Ccl5	5.23173e-13	0.584367		Cpsf2	0.00021548	0.589469
B4galt1	3.43038e-41	-0.48248						Prelid1	2.22214e-05	0.299882						Chchd2	4.2652e-21	0.407264		St13	0.00720339	0.37265		Nucb1	2.23642e-23	0.412712		Ostc	7.71344e-09	-0.257321		Tatdn2	3.34002e-16	0.541611		Ric1	4.70531e-35	0.583669		Dyrk1a	0.00129044	0.589403
1810037I17Rik	4.96155e-42	-0.482732						Ppp4c	7.70672e-07	0.299264						Ilf3	1.01813e-08	0.407229		Rtn3	2.54269e-06	0.371147		Nol7	1.00308e-09	0.411402		Glod4	4.77798e-05	-0.257406		M6pr	7.49022e-10	0.540844		Celf2	4.45333e-10	0.583186		Map7d1	6.26087e-05	0.589218
Cnot6l	2.77415e-60	-0.482742						Esd	0.000801929	0.298475						Smox	2.40357e-16	0.406818		Dynll1	3.94582e-05	0.371133		Tma7	5.71333e-13	0.411289		Mtfr1l	4.42735e-08	-0.257506		Map7d1	3.62572e-21	0.539042		B4galnt4	5.65908e-58	0.582855		Ddi2	0.00055067	0.587946
Chd4	3.99557e-25	-0.486392						Tbc1d10b	0.000119096	0.297693						Ralbp1	8.67577e-09	0.40631		Twsg1	6.30929e-13	0.370404		Idi1	4.59479e-65	0.408142		Ssbp2	0.000166522	-0.257522		Chp1	2.91938e-13	0.538611		Actn4	2.84588e-18	0.582745		Nfkbib	0.00440884	0.583815
Havcr2	3.01069e-92	-0.490169						Serpina3g	7.67969e-09	0.297399						Atox1	2.69605e-14	0.405052		Capza2	3.23313e-05	0.369397		Rora	9.62762e-32	0.407936		Man2b1	6.90022e-05	-0.25759		Etv6	2.03757e-32	0.538229		Eif2s2	1.59959e-16	0.582419		Ppp1r11	0.0017617	0.583715
Adam8	2.08102e-83	-0.49117						B2m	3.06713e-23	0.297098						Jaml	9.6854e-10	0.404996		Ilrun	5.42758e-05	0.369081		Ifngr1	1.93168e-05	0.407214		Rnaseh2c	1.84999e-08	-0.257666		Nab1	5.55914e-09	0.537934		Nop53	3.31022e-19	0.581278		Huwe1	8.23912e-05	0.582628
Cst7	6.48203e-73	-0.49214						Dazap2	1.47006e-05	0.296807						Setd1b	1.25749e-15	0.404951		Bcl11b	0.000557863	0.367484		Lmf2	3.44841e-45	0.407087		Cnpy2	3.09109e-05	-0.257666		Eif4ebp1	2.46537e-31	0.537543		Ttc39b	1.21886e-15	0.581276		Emsy	0.000292046	0.580358
Ctsb	5.12489e-42	-0.492673						Sypl	4.85411e-05	0.296645						Lrrk1	1.41798e-33	0.403978		Sbno1	0.00129967	0.367461		Prelid3b	1.39877e-18	0.406801		Ndufa3	1.71817e-07	-0.257704		Pld4	9.3953e-157	0.537191		Ube2s	1.91374e-13	0.580753		Pcnx	4.07492e-05	0.579772
Zeb2	5.36239e-90	-0.493257						Atp8b2	0.00672587	0.296504						Zap70	2.45898e-05	0.403702		Canx	0.000301454	0.367228		Syce2	5.81624e-69	0.40663		Cebpzos	2.5732e-05	-0.257818		Serp1	5.75632e-11	0.535332		Pbxip1	4.69813e-16	0.58061		Zfp451	0.00036582	0.579533
Ski	1.63365e-54	-0.493472						Serp2	5.93246e-06	0.296436						Zfas1	0.00426116	0.403503		Akna	1.2934e-05	0.366811		Aplp2	3.6112e-26	0.406493		Jagn1	2.56314e-05	-0.258101		Prrc2a	5.5193e-14	0.535178		Sec14l1	3.18519e-24	0.580272		Bpnt1	7.11663e-06	0.579255
Ptp4a2	1.57396e-43	-0.496455						Prdm1	6.7339e-08	0.296239						Adipor2	1.45327e-05	0.403481		Chd4	0.000502945	0.366644		Gpr137b	1.06493e-43	0.406465		Asrgl1	1.7804e-05	-0.258593		Isy1	1.77292e-13	0.534988		Usp9x	2.45186e-15	0.578676		Plcb4	4.51286e-87	0.578761
Lax1	9.88772e-74	-0.498424						Fbxo6	1.12696e-05	0.295587						Sec61a1	1.8848e-06	0.403117		Lin54	1.30096e-12	0.366545		Bcl7c	3.32204e-24	0.406114		Tmem9	5.44646e-05	-0.258645		Tnfrsf18	3.57474e-06	0.534701		Reep5	1.49199e-13	0.578196		Slc16a10	1.85056e-14	0.577494
Skil	8.16459e-46	-0.500105						Ptpn1	0.000143063	0.295563						Fbxo33	5.30821e-11	0.40252		Pttg1	0.000284945	0.36644		Acadl	2.2508e-20	0.406023		Psmb6	2.35577e-07	-0.258831		Rbm47	9.45013e-66	0.533926		Tiprl	2.46307e-07	0.577942		Ubn1	0.000106182	0.576922
N4bp1	9.39097e-63	-0.501427						Tle5	1.74295e-09	0.295399						Etfb	5.39476e-05	0.401826		Ccnd2	0.0090801	0.366336		Cyb5b	1.69559e-25	0.405961		Ddx47	2.34675e-05	-0.258992		Plp2	2.17949e-15	0.533131		Msl1	6.90966e-13	0.577156		Atp2a3	0.00127408	0.576226
Wipf1	3.58263e-51	-0.50239						Mpc2	0.000942	0.295041						Vcpkmt	2.02051e-15	0.40182		Ddit3	1.24583e-05	0.366327		Ppig	2.81758e-16	0.405378		Nans	2.54759e-06	-0.259087		Snhg15	2.39653e-06	0.532892		Zfp131	4.96237e-17	0.577051		Tcf25	0.000385235	0.575577
Hsp90b1	3.97939e-33	-0.502729						Skiv2l	0.00419248	0.294993						Fbxo11	9.04538e-19	0.401529		Dynll2	5.89909e-08	0.366072		Tspan10	3.67471e-254	0.405135		Dnajc24	2.3805e-05	-0.259282		Dynll1	1.90815e-10	0.532747		Tpp2	7.96624e-12	0.574531		Wipf2	7.13457e-08	0.575018
Fgl2	4.02404e-93	-0.504239						Snx3	4.9063e-05	0.294935						Anxa11	4.09238e-06	0.401475		Ctsc	0.0010452	0.366052		Ciao2b	9.08109e-14	0.403813		1810041H14Rik	7.50951e-05	-0.259377		Cd80	1.25967e-154	0.532683		Ssr3	4.82868e-17	0.574175		Mxi1	0.00100599	0.574514
Ikzf2	1.12267e-29	-0.506596						Mlf2	0.00759308	0.294013						Por	9.83082e-09	0.40115		Itpripl1	2.29071e-11	0.365655		Slc7a5	3.03948e-27	0.403586		Arpc4	6.32335e-09	-0.259377		Mpc1	1.18268e-10	0.532311		Dock2	9.33531e-15	0.573655		Hspa8	6.14253e-05	0.572954
Eea1	1.6831e-87	-0.508128						Lrmp	3.28392e-05	0.29349						Gfod1	6.38448e-29	0.400692		Nlrc5	5.20707e-07	0.365632		Il10ra	2.40251e-28	0.403078		Lsm2	2.6654e-05	-0.259674		Trim30a	8.55583e-15	0.532149		Sdcbp	1.83705e-13	0.573377		Frmd6	1.00556e-09	0.572512
Cish	4.53043e-69	-0.508537						Psmd4	0.00157671	0.292531						Ddx17	6.53133e-13	0.400565		Atxn7	2.96413e-09	0.365066		Kifc1	4.20238e-64	0.402968		Pfdn5	1.38933e-05	-0.259881		Itgal	1.29396e-10	0.531651		Reep3	7.79588e-21	0.572405		Nfatc2	0.000865144	0.571792
Tnfrsf18	8.07067e-35	-0.50945						Riox2	8.59397e-05	0.292141						Slc16a6	6.07712e-21	0.400255		Ralbp1	0.00153808	0.365045		Cdk4	2.13174e-10	0.40202		Mrpl21	2.75712e-07	-0.260321		Snap23	1.20598e-26	0.531546		Crbn	7.84735e-13	0.572013		Cd274	0.000519553	0.57138
Nfkb1	9.17346e-17	-0.510249						Becn1	0.000564641	0.291707						Cdk12	5.6898e-17	0.400039		Zcchc2	1.68041e-09	0.365038		Srsf2	7.04338e-10	0.40202		Ddx27	1.72999e-05	-0.260352		Sh3glb1	6.88947e-10	0.531202		Ndufb7	6.61946e-14	0.571383		Cnnm4	0.00170389	0.571035
Phlda1	1.83143e-55	-0.512444						Sfi1	0.000221023	0.291652						Abi1	5.34729e-12	0.39999		Ywhah	7.44178e-05	0.364701		Xpo1	1.45674e-25	0.40178		Ifngr2	0.000106742	-0.260708		Klf4	1.69937e-18	0.530864		Abi1	1.26322e-12	0.571379		Arpc3	0.000194956	0.570554
Cltc	7.93138e-62	-0.516176						Tmem109	0.00216616	0.291544						Slk	5.26009e-11	0.39968		Fam20a	2.66407e-22	0.364664		Vars	5.84871e-15	0.401222		Asna1	1.21893e-05	-0.260936		Ndel1	1.14369e-14	0.530397		Parp14	9.76968e-10	0.57085		Stat5a	0.0018392	0.569769
Sdcbp2	1.71411e-85	-0.516586						Atp5l	2.86892e-08	0.29126						Lrrfip1	1.03333e-08	0.399466		Cnot6	2.37306e-06	0.364176		Ccdc124	6.27471e-18	0.400733		Slc25a17	3.45901e-05	-0.260972		1810037I17Rik	6.58171e-11	0.530351		Prdm1	4.22405e-48	0.570209		Mmd	0.001306	0.56853
Dnajb6	9.07685e-40	-0.516892						Rab19	0.000163617	0.291224						Gtf2h1	1.44909e-11	0.399226		Sh3glb1	3.9129e-05	0.363964		Cmtm4	3.69401e-115	0.399692		Trappc5	9.38121e-05	-0.261455		Maff	5.88296e-24	0.529025		Sos2	1.04359e-23	0.569837		Vps13d	0.000640727	0.567529
Bcl2l11	1.40491e-44	-0.518785						Gng5	7.43665e-09	0.291048						Chp1	3.53433e-09	0.398216		Foxn3	0.00304999	0.363449		Vat1	1.63146e-25	0.399615		F8a	6.02173e-06	-0.26168		Scpep1	3.1238e-48	0.528707		Osbpl8	2.36845e-14	0.569821		Plekho2	1.43927e-08	0.56734
Nfatc1	2.13037e-50	-0.519491						Mrpl4	0.00119863	0.290748						Ywhaz	5.25315e-30	0.397294		Metrnl	6.69028e-24	0.363371		Prrc2a	8.95604e-17	0.399577		Acadm	1.98626e-05	-0.262239		Impact	7.90835e-27	0.527942		Bet1l	4.19497e-18	0.568901		Tfrc	0.000730178	0.567161
Emp1	5.16492e-77	-0.52043						Stx11	5.79735e-11	0.290639						Polr2a	1.02069e-06	0.397213		Fem1c	0.000231544	0.363276		Gpx4	4.96286e-09	0.399108		Bend4	6.11394e-05	-0.262352		Dstn	2.31924e-36	0.527176		Angptl2	5.24923e-142	0.56799		St6galnac3	3.34169e-20	0.5663
Gm19585	1.64342e-43	-0.522793						Gm46620	6.54066e-07	0.290531						Aftph	6.60279e-13	0.396388		Mrpl33	4.8892e-05	0.362969		Lyar	2.47105e-20	0.398832		Mea1	2.1587e-05	-0.2626		Erbin	2.44865e-13	0.526395		Lrrc8d	9.16133e-25	0.56719		Arl13b	6.29596e-09	0.565081
Spag9	8.50883e-44	-0.525796						Degs1	0.00933117	0.290367						Slc45a4	4.59272e-33	0.395408		Rac1	6.32747e-07	0.361477		Nudt4	1.45276e-43	0.398623		Rnasek	1.16272e-07	-0.263021		Hspa1a	6.96086e-23	0.524175		Cisd2	3.84551e-11	0.56708		Pde5a	1.42523e-96	0.565002
Fmnl1	1.14476e-43	-0.526039						Gnas	5.36437e-08	0.289759						Ece1	1.48339e-09	0.394598		Prdx2	0.000412385	0.361107		Csnk2b	5.45387e-10	0.398375		Ssr2	3.79303e-07	-0.263027		Abcg1	1.4768e-13	0.522889		Elk3	8.72616e-14	0.566483		Med14	7.7742e-05	0.563112
Ubash3b	1.21217e-90	-0.526279						Mindy3	0.00631084	0.28932						Bnip3	2.2192e-23	0.394344		Cd3e	4.6188e-09	0.361025		Timm17a	8.38202e-11	0.396758		Rab1b	3.02877e-07	-0.263373		Jarid2	4.97212e-22	0.521405		Tcf25	8.71641e-11	0.566037		Rabgef1	1.08986e-06	0.560909
Gem	7.25591e-72	-0.530349						Ifi203	0.00298189	0.289275						Ppp6r3	9.5141e-10	0.394293		Glcci1	4.48543e-05	0.360564		Pdk3	2.55149e-41	0.396565		Abhd17a	6.91478e-09	-0.263546		Npepps	4.5137e-25	0.520679		Rnf10	7.37191e-13	0.565966		Ints6	0.000546476	0.560536
Fnbp1	3.35602e-52	-0.531586						Rbm42	7.50859e-05	0.289196						Zbtb32	8.24317e-61	0.394242		Gm15472	4.68871e-09	0.360255		Ndufs5	7.7425e-14	0.395921		Tbrg1	3.72037e-08	-0.263581		Ctsd	1.01246e-05	0.520145		Slc26a2	1.28031e-28	0.565956		Cep170	0.000101186	0.559075
Reep5	2.38205e-46	-0.53247						Alyref	0.000418101	0.288191						Nsd2	1.17228e-34	0.39377		Skil	1.48457e-05	0.35953		Nudcd2	9.35694e-24	0.395818		Ndufa12	2.05674e-05	-0.263616		Fus	1.67777e-09	0.519561		Acadl	3.53072e-10	0.563233		Tcrg-V5	2.55557e-77	0.555299
Ugcg	3.54758e-49	-0.534289						Arf5	2.95966e-08	0.288002						Grb2	2.36989e-09	0.393516		Rab14	0.00347488	0.359331		Aspm	2.95355e-235	0.394902		Map4k1	1.15823e-05	-0.263638		Tbc1d8	0	0.519521		Slc4a7	3.94101e-25	0.561476		Fem1c	0.000241665	0.555293
Gls	7.27484e-42	-0.535063						Hnrnpl	1.32388e-05	0.28708						Kdm7a	4.53914e-10	0.393238		Plin2	8.12612e-15	0.359211		1110038B12Rik	8.4152e-11	0.394662		Yif1a	2.16028e-05	-0.263837		Grasp	1.58738e-20	0.518625		Lgals3bp	2.3751e-07	0.561461		N4bp1	0.00867512	0.555046
Lfng	8.66468e-45	-0.537083						Stk38	0.00148853	0.286811						Wac	4.77675e-07	0.393192		Ccser2	1.27718e-06	0.359165		Mdh2	2.89778e-07	0.394643		Rpa3	2.38451e-06	-0.263881		Ccdc88a	1.92423e-209	0.518515		Dhx40	5.99477e-09	0.561141		Rbm39	1.38459e-05	0.55402
Myo1f	9.27511e-141	-0.539019						Mfsd1	2.30636e-06	0.286707						Mark2	2.49547e-09	0.393023		Arpc2	7.81267e-10	0.358949		Hspa5	1.02355e-05	0.394639		Bbc3	8.86811e-06	-0.264133		Ubap1	2.44223e-16	0.517457		Cpeb4	5.89635e-35	0.559458		Cyth4	0.00241229	0.553969
Atp5md	8.87586e-58	-0.539193						Tm9sf3	0.00475708	0.286421						Sltm	2.46292e-05	0.392906		Denr	0.000641086	0.358129		Magohb	8.01736e-35	0.39458		Bloc1s1	4.99779e-06	-0.264333		Oga	5.84825e-13	0.516788		Hnrnpc	3.04963e-14	0.558275		Akirin2	7.22498e-07	0.553939
Ptprc	9.33345e-99	-0.540107						Prdx1	3.32297e-05	0.28592						Susd6	3.07744e-08	0.392739		Cish	1.95126e-20	0.358103		Ssb	8.60918e-12	0.394542		Pum3	5.12942e-05	-0.264362		Rbbp8	3.00669e-22	0.516438		Cox6c	3.20935e-21	0.558054		Tmem140	9.15547e-08	0.553017
mt-Co3	1.34318e-33	-0.541095						Edf1	1.07694e-06	0.285916						Larp4b	1.39329e-06	0.392707		Chchd10	0.00175473	0.358055		Spcs1	1.47946e-10	0.394358		Tmem60	4.75628e-05	-0.264446		Flna	7.54188e-10	0.514483		Wsb1	2.0736e-12	0.557656		Cry1	0.000366539	0.552896
Stmn1	8.25492e-57	-0.541516						Cers5	0.000890854	0.285913						Dennd1b	4.8958e-09	0.392668		Anxa7	4.1486e-06	0.358033		Prelid2	1.00348e-44	0.394283		Mrps28	4.70656e-06	-0.264595		Elob	5.67408e-13	0.513992		Arpc2	1.0229e-24	0.556169		Fam214b	7.4836e-08	0.552385
Calm2	1.23975e-67	-0.542059						Tmem234	0.00815908	0.285668						Anxa6	2.33496e-12	0.392184		Rhof	0.00033171	0.358007		Nans	4.33031e-16	0.393295		Atxn7l3b	4.93972e-07	-0.264676		Sbno1	1.20109e-11	0.513729		Ubn1	6.16711e-09	0.556144		Pom121	0.00372237	0.550762
Rps27l	1.06372e-43	-0.543546						Ppm1j	2.53142e-05	0.285254						Hdlbp	7.62246e-09	0.392105		Osbpl11	7.35262e-06	0.357517		Sar1a	5.97412e-13	0.393156		Xpa	6.43632e-05	-0.264964		Gbp3	1.80368e-33	0.51363		Hivep1	1.2921e-27	0.555837		Impact	0.000253174	0.549902
Atf4	4.19039e-37	-0.544265						Cst7	7.38273e-05	0.285251						Cops9	0.00278777	0.391793		Gpr160	1.2639e-19	0.357307		Tomm20	2.00547e-07	0.392605		Ntpcr	2.46967e-05	-0.264981		Itprid2	1.78979e-61	0.513487		Mlec	6.73224e-13	0.555596		Sema4b	5.20775e-05	0.547599
Itm2a	1.44023e-93	-0.546666						Pomp	6.5477e-05	0.285226						Ppp3ca	1.05426e-09	0.391756		Psmb7	0.000117215	0.357269		Atp6v0b	7.98328e-07	0.39199		Txndc5	1.84832e-05	-0.26499		Ddx6	2.6134e-09	0.513262		Zfp207	1.72758e-10	0.554939		Man1b1	0.000286453	0.547021
Fasl	2.5855e-124	-0.547164						Mid1ip1	2.49418e-06	0.28454						Dgkh	1.27138e-29	0.391737		Themis	0.000232982	0.357246		Hjurp	3.49687e-33	0.391392		Tsta3	1.42704e-05	-0.265027		Plekha2	6.96015e-10	0.512608		Coro2a	2.09698e-23	0.554795		Kcnmb4	1.84777e-05	0.545503
1700017B05Rik	1.85282e-63	-0.548238						Nipa2	0.00268333	0.284096						E330009J07Rik	6.08836e-20	0.391337		Coro1c	4.94429e-05	0.356933		Rnaseh2c	2.30974e-11	0.391024		Sipa1	1.12215e-07	-0.265195		Gabarapl1	1.60996e-60	0.512566		Rnf213	1.28708e-07	0.554309		Flcn	0.00450035	0.545215
Chsy1	1.52233e-128	-0.551772						Adprm	0.000975841	0.283964						Gramd3	6.06271e-10	0.390879		Acadl	0.000658171	0.3567		Psmd8	8.28425e-07	0.390963		Matk	0.000126011	-0.265552		Wdr26	2.03187e-12	0.512542		Tent4b	7.36038e-25	0.554156		Ehd4	1.05687e-05	0.544014
Neat1	3.55274e-26	-0.553102						Ociad1	0.00919643	0.283921						Surf4	1.00886e-07	0.390666		Klc1	5.69394e-05	0.356142		Abracl	2.32783e-10	0.389397		Tfap4	2.48705e-05	-0.265581		Plk3	5.9931e-17	0.512268		Ppp2r2d	2.60303e-19	0.55378		Pip5k1a	3.04764e-07	0.54391
Mef2d	6.78124e-37	-0.554004						Cd68	3.76923e-13	0.283871						Ube2z	1.10753e-13	0.390485		Phactr2	3.21881e-23	0.355655		Commd3	2.28923e-16	0.388996		Tlk1	3.61441e-06	-0.265662		Hnrnph2	3.62051e-16	0.512169		Ppme1	1.17899e-14	0.553514		Ctnna1	4.97774e-09	0.543703
Fyn	3.92639e-75	-0.554607						Dennd5a	0.00010123	0.283737						Socs7	1.41752e-16	0.389751		Plekho2	2.21817e-08	0.355347		Rtn4	1.18043e-08	0.388901		Gm2000	9.80089e-06	-0.266153		Eno1	1.86911e-08	0.511211		Pum1	1.82112e-12	0.553122		Mif4gd	0.000514058	0.543362
Gpr132	1.26443e-36	-0.555413						Dnajb6	0.000217873	0.283312						Gapvd1	1.69978e-08	0.389626		Zc3h7a	7.35964e-06	0.354663		Vdac3	3.53397e-14	0.388859		Ctsd	2.3186e-05	-0.266387		Casp3	5.79308e-22	0.510624		Gak	1.13123e-19	0.553092		Sertad1	0.00199158	0.542403
Il18rap	3.40974e-153	-0.555621						Tomm22	6.38786e-05	0.283092						Tm9sf2	7.84902e-08	0.388741		Trpv2	5.43073e-08	0.354501		Mtpn	3.28518e-17	0.388417		Bcas2	3.68167e-11	-0.266585		Relb	2.55308e-11	0.509812		Ssr1	7.17178e-13	0.552084		Pmaip1	0.000340521	0.542256
mt-Co1	6.38606e-83	-0.556209						Slc9a9	0.00318811	0.282495						Cox8a	2.24258e-36	0.388664		Ctla2b	6.11405e-12	0.35409		Gnas	3.56104e-13	0.38599		Cacybp	6.92751e-07	-0.267147		Eps8	1.25229e-158	0.508447		Usp7	1.56278e-12	0.55136		Elmsan1	0.00281161	0.541743
Chd7	2.11662e-54	-0.556439						Otulinl	0.000688503	0.28248						Ctsa	2.32646e-05	0.38847		Tax1bp1	7.48613e-05	0.352988		Pfkl	2.21194e-13	0.385912		Ndufv1	5.94198e-08	-0.267368		Dusp14	1.34752e-25	0.508039		Iffo2	4.2972e-16	0.550599		Morrbid	0.00069795	0.540329
Slamf7	3.25179e-163	-0.558711						Higd2a	0.000396485	0.282225						Cx3cr1	3.04675e-41	0.387721		Cox8a	5.92389e-13	0.352709		Cenps	2.624e-173	0.385714		Bsg	3.04627e-08	-0.267483		Vps54	1.36808e-26	0.507803		Adap1	1.86281e-31	0.550319		Por	0.00324982	0.539784
Gzmm	1.43379e-115	-0.559181						Pik3r5	0.00438935	0.282221						Azin1	1.3952e-12	0.38744		Spsb3	4.56289e-06	0.351959		Iqgap1	2.98355e-11	0.385535		Hmox2	1.73759e-07	-0.268197		Sdcbp2	5.83118e-31	0.506792		Il18r1	4.12999e-09	0.550136		Ewsr1	0.00303164	0.539774
Brd2	2.97872e-33	-0.562224						Txn1	3.7281e-14	0.282191						Flcn	3.98459e-09	0.387322		Atp6v0c	2.77653e-06	0.351608		Arpc5	9.97746e-07	0.385425		Dnajc9	9.94112e-07	-0.26825		Tbcb	4.33154e-14	0.506554		Ctnna1	2.91612e-38	0.549049		Fbrsl1	0.00173517	0.539676
mt-Nd1	1.40291e-26	-0.565498						Tpm4	0.00361188	0.281938						Bet1l	2.56712e-10	0.386471		Galnt2	5.89711e-07	0.351431		Ptprs	5.59513e-57	0.384999		Rpl34	4.49267e-09	-0.268529		Hivep2	1.40324e-17	0.506338		Lrrfip2	1.07706e-19	0.54893		Ttc39b	0.0045053	0.539059
Ndufb1-ps	1.10843e-53	-0.56711						Rnf216	4.02951e-10	0.281766						Fam102a	5.23604e-08	0.386168		Inpp1	0.00942522	0.351081		Edf1	4.53737e-12	0.384607		Guk1	5.03808e-07	-0.268776		Midn	9.83256e-13	0.506314		Sv2c	2.39049e-30	0.547798		Sec31a	0.00511363	0.535794
Mxi1	4.24395e-53	-0.567772						Tlnrd1	0.000137436	0.281707						Ell2	9.7286e-35	0.386137		Eva1b	7.50021e-05	0.350638		Sec61g	1.63733e-14	0.384138		Filip1l	3.53104e-05	-0.269302		Plscr1	4.68463e-39	0.506258		Prkcsh	7.55607e-14	0.547482		Ankrd13c	5.44487e-06	0.53521
Pmepa1	1.1123e-05	-0.568332						Yipf1	0.00526841	0.281222						Gm2a	1.75429e-07	0.386135		Ttc39b	4.97934e-10	0.349825		Psmb2	1.11165e-09	0.383851		Flot1	2.68451e-07	-0.269305		Mirt1	0.00103104	0.505951		Lcp1	1.34636e-13	0.547136		Ulk1	4.59963e-10	0.534951
Tob2	2.56146e-35	-0.568913						Serpinb9	1.01076e-07	0.281049						Myb	2.05451e-06	0.38606		Golph3	0.00180567	0.349482		Kif21a	0	0.383271		Mrpl14	4.13086e-06	-0.269743		Lat2	2.14579e-88	0.50574		Dync1li1	5.93486e-22	0.546684		Kdm5c	0.00846884	0.534541
Higd1a	9.3952e-63	-0.569301						Itgb7	0.00381542	0.281013						Cers5	1.79944e-07	0.385945		N4bp1	6.43462e-05	0.349451		Cdc6	4.07748e-246	0.382418		Surf1	1.78776e-07	-0.269884		Nap1l1	5.81872e-07	0.505135		Maml1	2.03557e-22	0.545635		Relb	0.00027377	0.532718
Eomes	3.50382e-137	-0.57192						Sun1	3.51416e-06	0.280341						Shoc2	1.55591e-09	0.385443		Ankrd17	7.08888e-06	0.34921		Mphosph6	3.50227e-26	0.381883		Snx17	2.16609e-07	-0.270084		Oasl2	1.13175e-33	0.50483		Ern1	1.74915e-60	0.545607		mt-Co1	3.78207e-12	0.530702
Cstb	3.14749e-26	-0.573364						Chp1	0.00277094	0.280156						Smarca5	5.27348e-05	0.385323		Parp14	8.96286e-06	0.348919		Akt1	2.89362e-14	0.381369		Mtx2	1.48758e-05	-0.270377		Nrip1	1.46179e-12	0.504148		Map7d1	8.90013e-15	0.545585		Ndrg1	1.87633e-07	0.529857
Capg	1.94541e-82	-0.57356						B4galt7	0.00521509	0.280133						Ncl	9.26788e-08	0.385296		Hacd3	2.65485e-05	0.348791		Dck	2.04797e-19	0.381225		Ecsit	4.20074e-05	-0.270608		Sla	7.84699e-06	0.503738		Atg101	2.49008e-20	0.544491		Ipmk	6.55852e-07	0.529592
Aplp2	1.99262e-68	-0.577576						Cnn2	5.66736e-05	0.280063						Golph3	4.01761e-10	0.385145		Supt5	0.00071507	0.348466		Ctsd	2.12861e-10	0.380805		Psmc4	4.15557e-09	-0.270748		AU020206	2.3763e-17	0.503082		Myl12a	6.08563e-15	0.544151		Hivep1	6.09893e-06	0.528706
Gm26917	1.8682e-15	-0.57832						Pacs1	0.00727458	0.278816						Rmnd5a	1.99385e-10	0.385066		Jak2	7.90394e-07	0.348327		Bace2	3.04014e-169	0.380771		Stub1	1.82481e-09	-0.270869		Mdfic	2.44979e-58	0.501656		Mafg	6.27924e-30	0.543835		Cars	7.0221e-10	0.528325
Zc3hav1	1.66491e-32	-0.578768						Akna	0.007171	0.278036						Lbh	7.31622e-05	0.384809		Smarca5	0.00110996	0.348162		Dtl	7.43139e-67	0.380194		Dctn3	9.80933e-11	-0.271027		Serpinb1a	1.07113e-30	0.501507		Rab27a	9.25081e-23	0.54369		Gm50012	3.98528e-12	0.527589
Spata13	2.17875e-55	-0.580803						Fbxl2	1.79171e-64	0.277658						Hnrnpc	4.07457e-08	0.38413		Bet1l	0.00164271	0.348135		Dhfr	4.627e-106	0.379992		Snx1	2.51199e-07	-0.271092		Gm15832	1.50441e-99	0.501185		mt-Nd6	9.1089e-18	0.543478		Ing1	0.00284791	0.527266
Tpm4	6.12947e-65	-0.584697						Kdelr1	0.00116197	0.277455						Nktr	1.0082e-05	0.383896		Lpxn	0.000791373	0.348013		Psmd14	7.9669e-14	0.379849		Fh1	2.2216e-05	-0.271131		Pltp	1.31869e-20	0.500192		Eloc	2.24749e-08	0.542523		Sat1	0.00154192	0.527197
Actg1	5.60593e-163	-0.586968						Nedd8	0.000729008	0.277241						Unc119b	1.32686e-14	0.383526		Ildr1	2.71149e-27	0.347938		Got2	6.16921e-18	0.37851		Alg5	8.71712e-07	-0.271896		Tceal9	6.15919e-12	0.499682		Itpripl1	3.63217e-36	0.542486		Zbtb44	0.00118357	0.526043
Spn	6.8719e-60	-0.588541						Mrpl9	0.00497577	0.276704						4932438A13Rik	5.37511e-06	0.383347		Arih1	0.000134022	0.347764		Rilpl2	1.04018e-17	0.378461		Emc9	2.21397e-05	-0.271962		Cmip	1.20214e-30	0.496954		Snx18	2.25556e-25	0.542482		Stx6	0.000478559	0.525729
Runx3	5.3506e-59	-0.589848						Casp3	0.000158885	0.275893						Nr2c2	3.74553e-09	0.383218		Dnajc5	0.0001577	0.347681		Abcf1	3.13833e-14	0.378236		Tmem256	1.74482e-07	-0.272064		Agpat4	5.34527e-32	0.495484		Npepps	3.28964e-17	0.541721		Vps54	0.000680858	0.524282
Ndfip1	2.84165e-93	-0.593215						Vasp	0.000145815	0.275337						Icam1	4.45725e-11	0.383052		Kdm4a	1.48722e-07	0.347417		Eif3b	5.7371e-14	0.378213		Cnpy3	2.22759e-05	-0.27221		Gcnt2	1.31699e-213	0.495399		Lrp10	6.50187e-11	0.541074		Tmbim6	0.000217695	0.523638
Cxcr4	7.73262e-31	-0.60145						Vmp1	0.0007362	0.275096						Pip5k1a	1.86217e-08	0.382834		Sgpl1	3.83134e-05	0.347362		Eif4g2	3.57538e-10	0.377126		Sp140	5.3001e-05	-0.272437		Sde2	1.80787e-10	0.495281		Scaf11	1.78078e-06	0.539916		Phip	0.00160068	0.52282
Sdf4	1.76799e-17	-0.602276						Tmx3	0.00531128	0.275042						Vcp	2.9776e-08	0.382763		Far1	0.000192751	0.346964		Hnrnpl	3.78188e-10	0.376857		Hint1	6.05215e-07	-0.272646		Slc25a20	3.2085e-15	0.495073		Hnrnpul2	2.76138e-13	0.539862		Zbtb16	1.72112e-135	0.522362
Bcl2l1	1.04456e-98	-0.604312						Il2rb	3.75589e-10	0.27491						Cyba	1.29436e-15	0.381798		Pan3	0.0032352	0.34485		Glipr1	7.76025e-10	0.376754		Zfp593	1.18413e-06	-0.272838		Fbxo11	6.19587e-31	0.495039		Lpin2	1.14456e-20	0.539828		Cdip1	0.00270974	0.51994
Ttc39b	6.24756e-98	-0.605272						Cfl1	5.29414e-10	0.274735						Ddi2	2.16228e-14	0.381438		Zswim6	2.92726e-05	0.344252		Uhrf2	4.64478e-17	0.376699		Nudt16	1.35401e-05	-0.273255		Usp7	7.11945e-16	0.494685		Unc119b	2.19602e-18	0.539171		Itpr3	0.000300468	0.518873
Pkm	8.28722e-53	-0.605813						Triobp	0.0025237	0.27423						Trafd1	1.87299e-12	0.381415		Mbnl1	6.07304e-07	0.344102		Mrps18c	4.22652e-16	0.375841		Sf3b4	1.79672e-06	-0.273664		Itpkb	3.02143e-06	0.494613		Stk40	6.12837e-24	0.539008		Klf10	0.000155222	0.51885
mt-Nd4	9.28842e-11	-0.611283						Atp6v1e1	0.00736829	0.273807						Smap2	1.02359e-07	0.381301		Stk40	3.59052e-06	0.343756		Gpx1	0.00812613	0.374589		Mrps18b	1.90535e-05	-0.273922		Tubb6	4.26194e-129	0.493606		Acbd5	2.50468e-13	0.537712		Atg101	0.00957873	0.517579
Ppp1r12a	2.39963e-90	-0.611771						Haus8	5.90853e-06	0.273735						Upf1	1.76344e-09	0.381109		9530068E07Rik	0.00216443	0.343695		Uba1	1.47935e-14	0.374379		Wdr12	5.97594e-05	-0.274905		Dusp3	2.04454e-204	0.493503		Rcor1	4.74681e-15	0.536061		Pik3ca	1.02877e-05	0.51594
Pfkp	9.17029e-98	-0.612308						Myl12b	1.91275e-08	0.273552						Capza2	5.71726e-09	0.38092		F2r	1.94286e-09	0.343528		Mybl2	0	0.373564		Aff3	7.12823e-05	-0.275058		Sertad1	2.4673e-11	0.493175		Ugcg	6.93006e-10	0.535952		Rtf1	0.00858477	0.513732
Hsp90aa1	1.6149e-44	-0.614462						Arrdc1	0.00143967	0.273386						Apaf1	3.50347e-24	0.380738		Mxd4	1.63341e-06	0.343		Mms22l	3.24977e-45	0.373315		Vps4a	1.37369e-05	-0.27568		Slc31a2	1.99651e-30	0.492578		Trnt1	5.85096e-08	0.535382		Sdc1	1.09022e-34	0.510487
Ddx3x	3.53274e-40	-0.615207						Cd37	0.00592164	0.273248						Usp34	8.97905e-07	0.380571		Rapgef1	1.45763e-05	0.341867		Ctsl	9.92908e-12	0.372734		Fkbp8	1.18706e-08	-0.276155		Osbpl8	3.75692e-14	0.492366		Tnrc6b	1.52992e-08	0.534424		Ywhae	0.00448715	0.509326
Plekha2	1.89959e-86	-0.615776						Tnfrsf1a	4.2385e-05	0.273177						Tex2	4.21876e-27	0.380224		Hnrnpll	2.30322e-08	0.341694		Slc25a39	4.04928e-09	0.37252		Fam32a	1.69e-10	-0.276354		mt-Nd6	7.73699e-13	0.492019		Fbrs	5.54908e-22	0.534349		Adam9	1.76319e-11	0.508698
Zyx	8.40518e-104	-0.623503						Kpna4	0.006245	0.272728						Heca	7.95839e-09	0.379957		Sec11c	0.000270366	0.341543		Syncrip	1.09411e-11	0.371993		Dynlt1b	1.81242e-05	-0.276356		Lhfpl2	2.05747e-103	0.491428		Prpf18	5.44925e-14	0.533485		Selenot	0.00430978	0.508388
Trac	6.42448e-76	-0.631906						Paxx	0.00284612	0.272657						Ptpn12	3.57919e-07	0.378971		Ar	4.99506e-05	0.341543		Flna	1.06991e-13	0.371834		Lrwd1	1.08857e-05	-0.276452		Ppp6r3	2.05758e-12	0.490709		Spata2	7.65128e-24	0.532776		Supt6	0.00718011	0.508004
Aldoa	6.91345e-76	-0.631964						Amfr	0.000392483	0.27251						Mtpn	1.34409e-10	0.378845		Kdm1a	0.00965224	0.341122		Commd1	2.48294e-17	0.371537		1500011B03Rik	8.80353e-06	-0.276944		Ccnd1	1.41745e-117	0.490444		Tmed7	3.00782e-14	0.532712		Runx1	0.00358643	0.504369
Sqstm1	4.39157e-29	-0.635616						Trip4	0.000223256	0.272468						Irak2	1.36246e-32	0.378723		Akr1a1	0.00754095	0.340946		Spc25	1.70202e-210	0.371423		Psmc3	5.66006e-09	-0.277043		Orai1	1.48969e-10	0.490375		Baz2a	4.9711e-14	0.532626		Synj2	3.76649e-34	0.502812
Ccr5	6.60322e-157	-0.638245						Ndufb9	0.00039856	0.271221						Gch1	5.81603e-09	0.378712		Htatip2	5.61249e-05	0.340922		Acsl3	8.19244e-75	0.371336		Calhm6	2.04082e-05	-0.277254		Stk11	4.19607e-09	0.490359		Atxn7l3	2.08389e-25	0.532416		Glud1	0.00437523	0.50115
Hnrnph1	5.68821e-46	-0.639992						Rpp21	0.00828111	0.270703						Nedd9	2.7086e-06	0.378224		Atp8b2	6.10857e-07	0.340769		Magt1	1.14917e-24	0.37078		Pgs1	3.78508e-06	-0.277472		Hivep1	1.87815e-38	0.490159		Arl13b	1.31541e-24	0.532181		Tcrg-C4	1.95749e-34	0.501022
Rrbp1	2.91941e-69	-0.64128						Ubc	1.09365e-06	0.270198						Cox6c	3.69501e-20	0.378103		Chst11	1.263e-11	0.340716		Kif4	0	0.370729		Il16	1.4731e-08	-0.277643		Mgst1	5.82304e-69	0.48948		Chp1	4.67217e-08	0.531855		Zdhhc2	1.7341e-06	0.500865
Diaph1	1.59249e-57	-0.643017						Hnrnpk	6.25751e-05	0.27011						Snx9	2.24487e-10	0.377886		Lamp2	1.98324e-08	0.340395		Supt16	3.8958e-17	0.370374		Npm3	1.26394e-09	-0.277808		Epb41	9.29637e-15	0.488819		Tfip11	1.63294e-18	0.53172		Rbbp8	0.00577635	0.500508
Aebp2	5.91659e-39	-0.643201						Nck1	0.00716191	0.270081						Il17ra	2.08538e-10	0.376864		Man1a2	0.000493788	0.339705		Anapc5	4.18451e-12	0.370345		Mtch1	3.99919e-07	-0.27793		Eif3a	1.65216e-07	0.488538		Cpt1a	2.46477e-28	0.53097		Carhsp1	0.000103902	0.499171
Hcst	2.19699e-168	-0.65004						Vamp4	0.00689421	0.269784						Mepce	3.54888e-10	0.376814		Ykt6	1.40676e-12	0.339481		Mrps36	2.78316e-12	0.370275		Klhdc1	1.55755e-05	-0.278057		Dtnbp1	1.11596e-15	0.488487		Pip5k1a	7.99348e-12	0.530818		Ubp1	0.00404779	0.496468
Cst3	2.84924e-12	-0.652219						Tmem14c	0.000274169	0.269732						Itgav	1.64047e-11	0.376746		Rbm27	0.000329537	0.339171		Ckap2	2.91539e-96	0.370269		1600014C10Rik	4.15297e-05	-0.2782		Ube2l3	9.65877e-10	0.488429		Tgif1	6.61779e-11	0.530396		Cpeb2	2.78738e-12	0.496346
Ctla2b	1.13763e-172	-0.652579						N4bp1	7.72666e-05	0.269514						Gabarapl2	1.86306e-07	0.376413		Gnai2	3.47331e-07	0.338892		Eif5b	3.03231e-11	0.370267		Pip4p1	1.24981e-05	-0.278818		Morf4l2	3.6839e-11	0.487127		Morf4l2	1.02359e-12	0.530055		F2r	0.000600957	0.495565
Hexim1	3.9723e-56	-0.659822						Eloc	0.00768066	0.269446						Dusp14	2.63041e-47	0.376119		Unc119	3.3433e-10	0.338756		Ciapin1	2.1106e-17	0.369514		Pus1	8.40184e-06	-0.278895		Calm3	6.75202e-10	0.486899		H2-T23	1.8993e-16	0.529726		Ppp4r2	0.00640642	0.49447
Itgb2	3.44794e-100	-0.663023						Gzmm	0.000809448	0.26923						Pitpnm1	5.18598e-08	0.376022		Adgrg1	2.90201e-49	0.338677		Cbfb	2.04699e-16	0.369104		Mpc2	2.62235e-09	-0.279244		Plxnc1	3.47698e-42	0.486403		Brd4	3.63862e-14	0.529626		Pde4a	2.04631e-09	0.493564
Tgfb1	8.93017e-43	-0.665977						Rnf187	0.00107801	0.269139						Hk1	4.95525e-08	0.375036		Gmfb	7.5838e-05	0.338392		Plin2	3.74762e-52	0.368719		Eif2s1	4.06311e-08	-0.280139		Pomp	2.36131e-07	0.486205		Ankrd12	1.57037e-08	0.527591		Ubr4	0.00371783	0.493481
Tpi1	1.29293e-59	-0.668262						Ndufs7	0.000236772	0.268772						Eif4enif1	3.12387e-13	0.374749		Atf6	2.02477e-18	0.337913		Hat1	1.36294e-29	0.368678		Gpatch4	1.78328e-05	-0.280274		Trem1	5.00057e-226	0.485855		Ccng1	3.54492e-07	0.526669		Calm1	2.50716e-05	0.493021
Irf8	1.23442e-95	-0.66838						Tmem120a	7.51099e-05	0.268762						Tmem160	1.45323e-06	0.37442		Map3k11	3.40676e-06	0.337876		Plagl1	6.77761e-171	0.36835		Timm10	2.50839e-05	-0.280289		Fmnl1	5.71423e-09	0.485141		Actg1	3.88744e-17	0.525853		Cflar	0.000514386	0.492703
Pcna	4.95303e-57	-0.670775						Gnpda2	0.00244835	0.268759						Elob	5.9312e-23	0.37431		Lrba	2.90701e-08	0.337737		Zdhhc2	1.10543e-71	0.368005		Nob1	1.46288e-06	-0.280525		Gm36161	0	0.484833		Chmp4b	4.76172e-11	0.525842		Gigyf1	0.00593638	0.492213
Gadd45b	1.45458e-49	-0.670841						1600014C10Rik	0.00208658	0.268602						Mapre2	9.09222e-15	0.373791		Ide	1.55353e-09	0.337734		Mrps24	5.68226e-09	0.368002		Pcmtd2	5.82541e-05	-0.280625		Sik1	5.11606e-13	0.483655		Dyrk1a	1.31733e-14	0.525428		Specc1l	0.000171087	0.492107
Hilpda	3.72249e-52	-0.671994						Micu2	0.00248807	0.268445						Rgs3	5.76167e-11	0.373384		Ankrd39	0.00525159	0.337661		Atox1	9.27892e-11	0.367665		Stap1	2.87203e-05	-0.280638		Katna1	3.87157e-10	0.483595		Pan3	3.20319e-12	0.525411		Ets1	0.000454681	0.491954
Sod1	8.09445e-66	-0.672344						Dbndd2	7.16664e-11	0.268434						Snx20	3.80781e-06	0.373315		Dennd5a	2.71601e-13	0.337571		Atp6v1e1	1.27887e-10	0.36687		Dctn2	8.91772e-07	-0.281041		Plxnd1	7.23301e-159	0.483005		Dusp4	3.82635e-28	0.525042		Xlr4c	1.13874e-08	0.491896
Cd28	2.16154e-93	-0.672723						Serinc3	0.0022616	0.268007						Parp14	1.03547e-14	0.372539		Flna	3.09134e-06	0.337246		Sap30	1.39465e-27	0.366816		Dennd1c	1.51891e-07	-0.28192		Canx	2.17312e-09	0.482669		Metap2	2.68298e-11	0.524995		Hnrnpul2	0.00674803	0.490712
Cd82	2.28669e-86	-0.674152						Mthfs	0.000340942	0.267895						Kmt2a	0.00280973	0.372498		Pdia3	0.000228069	0.336472		Tdg	3.54909e-31	0.366728		Svbp	2.37727e-06	-0.283017		Vwa5a	4.28633e-48	0.4815		Vsir	9.8905e-06	0.524457		Socs2	8.61562e-17	0.490457
Casp3	9.04505e-117	-0.67791						Ttc39b	0.0039103	0.267663						Ubn2	2.62018e-07	0.372092		Lilrb4a	4.61858e-26	0.336158		Rex1bd	2.64421e-12	0.366706		Chd9	0.000144286	-0.283101		Tns3	0	0.48114		Igtp	1.41248e-06	0.524268		Man2a1	0.000675533	0.489818
Atp2b4	7.78513e-145	-0.678032						Ifngr1	0.000270943	0.267382						Msn	4.7842e-14	0.371886		Ubn1	0.000895682	0.335977		Capzb	3.08107e-05	0.366319		Tufm	8.41024e-09	-0.283278		Tmem256	2.4846e-08	0.478881		Hsph1	8.21904e-09	0.523965		C2cd2	1.2653e-05	0.489733
Lars2	8.27936e-19	-0.680661						Chmp4b	0.000374986	0.267153						Spata2	9.55537e-22	0.371867		Plp2	2.81654e-05	0.335625		Aurkaip1	7.77623e-10	0.366305		Adh5	1.49163e-10	-0.283285		Serpina3g	1.30567e-22	0.478829		Tmem189	3.35836e-12	0.523882		Sdc4	2.89752e-17	0.489626
Fth1	2.16001e-29	-0.681647						Selenos	0.00783075	0.266696						Irf9	2.14639e-07	0.371755		Cast	8.54885e-06	0.335616		Eif4h	5.63418e-10	0.366208		Gpr146	2.06313e-05	-0.283591		Anp32e	9.95533e-05	0.478812		Tle3	7.71556e-09	0.522311		Tmem88	1.15128e-25	0.487905
Ifitm10	1.13561e-132	-0.682911						Tsr3	0.00110331	0.26636						Sec24a	1.03435e-17	0.37165		Ddx6	0.000372341	0.335494		Hmgn1	0.00221152	0.36609		Gsdmd	2.18114e-05	-0.283601		Purb	3.5172e-07	0.477745		Pitpnc1	5.57937e-07	0.522285		Gcnt1	1.42987e-06	0.486321
Serinc3	1.86563e-77	-0.682941						Ptprcap	3.06345e-07	0.265796						Rtn3	5.77855e-09	0.371602		Irf9	0.00138627	0.335482		Ndufa8	1.70778e-11	0.365545		Asf1a	5.32819e-06	-0.28445		Fmnl2	6.0158e-308	0.477732		Rps6ka1	8.42738e-07	0.52129		Acot9	0.00043595	0.485021
Pdcd1	1.32485e-125	-0.689829						H2-Q4	0.000962374	0.265562						Xiap	2.5067e-09	0.371489		Oaz1	1.96553e-15	0.33546		Chaf1a	7.10831e-125	0.365073		Surf2	3.87023e-05	-0.284571		Baz2a	2.17036e-08	0.477595		Atp6v1e1	1.77975e-11	0.520976		Map3k1	0.00065273	0.484813
Glrx	3.06035e-101	-0.702243						Rom1	2.35888e-07	0.265428						Dcaf12	1.24185e-08	0.371427		Ifngr1	1.31746e-05	0.335281		Ska1	0	0.364775		Cep164	3.22063e-05	-0.285014		Nop53	6.18836e-10	0.477122		Sptan1	9.58521e-10	0.52044		Tmem245	0.00104303	0.484688
BC005537	2.78085e-76	-0.710652						Psmd8	0.00372176	0.265108						Atg101	9.62407e-10	0.371339		Plagl2	4.73103e-09	0.335261		Rtn3	2.65803e-14	0.36457		Sdhaf4	1.4891e-05	-0.28502		Aph1c	8.21294e-185	0.476913		Arih1	2.39788e-15	0.519682		H2-D1	2.84493e-07	0.484354
Tnfrsf4	6.00728e-70	-0.712289						Arhgap30	0.0021141	0.264962						Ikzf3	8.53133e-09	0.370996		Rbm25	0.000606025	0.335107		Shcbp1	1.58215e-263	0.364385		Med21	2.23647e-06	-0.285154		Gclm	1.5313e-12	0.476207		Slc6a6	1.33616e-12	0.518948		Oaz1	3.57611e-08	0.483905
Rilpl2	3.76822e-92	-0.713429						Fkbp1a	3.04019e-05	0.264776						Endod1	2.08086e-35	0.370812		Arih2	3.91749e-05	0.334369		Dnajc2	9.37084e-12	0.364378		Rtraf	4.61153e-09	-0.285475		Snx10	5.65872e-33	0.476089		Pxn	7.8256e-14	0.518641		Coro2a	0.000139561	0.483717
Iqgap1	3.00546e-56	-0.713728						Ptp4a2	0.000433176	0.264761						Srp9	1.08403e-08	0.370657		Pom121	0.00014814	0.333855		Slc25a5	1.13042e-07	0.36396		H2-T22	3.06632e-07	-0.285541		Tax1bp3	4.54208e-31	0.475434		Atp5j	1.70777e-13	0.518337		Gabpb1	0.00507605	0.483059
Serpinb6b	2.24031e-114	-0.714343						Nprl2	0.000137213	0.264527						Malt1	2.03939e-07	0.369994		Ccdc59	0.000532484	0.333722		Gspt1	3.86552e-14	0.363909		Vdac1	3.29532e-09	-0.285627		Rbms1	2.05957e-09	0.475394		Rnf145	1.07092e-08	0.517969		Itgb1	0.00687619	0.480763
Atp2b1	2.33708e-95	-0.714541						Gsap	1.76739e-07	0.263628						Cyfip2	6.77072e-08	0.368613		Slc39a6	0.00052886	0.333343		Snrnp70	5.31109e-11	0.363704		Rcn1	2.69713e-05	-0.285841		Acot7	1.84786e-30	0.475345		Mapk14	4.28135e-14	0.517331		Serpina3f	1.32238e-22	0.480435
Laptm5	1.78204e-140	-0.718683						Pogk	2.69311e-09	0.262946						Ywhae	7.27918e-08	0.368311		Flot2	0.000158848	0.333296		Sar1b	3.8575e-14	0.363655		Fntb	1.61161e-05	-0.285898		Itgb1	1.22123e-17	0.474688		Adam19	0.000142831	0.516285		Rpl23a	2.08976e-05	0.479473
Mknk2	9.43038e-77	-0.719788						Pgm2l1	2.60768e-05	0.2626						Arpc2	3.50443e-26	0.36778		Coro2a	2.6038e-06	0.332958		Khsrp	1.75802e-19	0.363493		Timm8b	2.12e-06	-0.286062		Atp6ap2	3.74721e-11	0.474355		Tnrc18	8.48426e-15	0.515729		Rc3h2	0.00538916	0.479268
S100a13	1.15005e-100	-0.721775						Ppib	0.000747275	0.261735						Sbno2	6.30433e-20	0.36756		Plscr1	1.01129e-17	0.332787		Fdx1	2.14188e-19	0.363363		Rtf2	3.75438e-06	-0.28682		Pi4k2a	2.8735e-12	0.473637		Itgb3	4.47552e-31	0.515594		Glcci1	0.00222412	0.479086
Serpinb9	1.23187e-102	-0.734595						Pear1	1.22837e-06	0.261701						Cox4i1	4.79363e-34	0.367265		Hmgcs1	9.72879e-05	0.332597		Nrm	1.07501e-15	0.363177		Mpnd	2.42293e-07	-0.286858		Arrdc4	3.58801e-69	0.473391		Pttg1ip	3.50113e-09	0.515013		Galnt2	0.00675251	0.478747
Atxn1	4.85703e-143	-0.737023						Grina	0.00340376	0.260249						Rbm25	4.43046e-05	0.36709		Baiap3	1.33511e-10	0.332524		Chtop	1.71911e-14	0.362868		2023-03-02	5.12976e-07	-0.286877		Ypel5	1.48857e-11	0.472461		Kdm2a	5.46048e-11	0.514897		Lmbrd2	4.64665e-06	0.47782
D16Ertd472e	5.72644e-78	-0.739496						Uba1	0.00183096	0.259443						Ccdc88c	9.55674e-05	0.367009		Tspan14	0.00200157	0.332289		Ppib	4.39903e-10	0.362361		Naa10	5.20885e-06	-0.286964		Nucb1	7.12546e-16	0.471437		Abhd2	7.40146e-17	0.51489		Ndufa1	0.00930807	0.477287
Xcl1	1.36909e-152	-0.740114						Sh3bgrl	0.00372892	0.259398						Gatad2b	1.48344e-06	0.366403		Ppp1r8	4.47608e-08	0.332257		Psmd7	1.61504e-12	0.362214		0610010K14Rik	2.04502e-06	-0.287141		Nuak2	1.50861e-210	0.470635		Mir22hg	2.1244e-48	0.514658		Spata2	0.00877316	0.476226
Runx2	3.34122e-176	-0.744902						Cd2	6.29358e-05	0.259143						Use1	1.27068e-05	0.366227		Slc5a3	8.70263e-18	0.332212		Osbpl3	1.90755e-33	0.362077		Erp29	1.25554e-11	-0.287153		Chchd2	7.6149e-07	0.470554		Fam133b	1.42507e-09	0.514574		Wwp2	0.00126141	0.474964
AA467197	1.26272e-98	-0.748106						Wtap	0.00307175	0.259009						Luc7l2	4.47203e-05	0.366114		Kif1c	3.00252e-10	0.331754		Nars	1.45996e-12	0.36181		Nubp1	2.35881e-08	-0.28729		Rbpms	2.04901e-62	0.470533		Ksr1	7.73129e-24	0.514525		Agpat4	0.00179169	0.474814
Prf1	5.40342e-75	-0.748375						Trir	6.4619e-05	0.258646						Bnip3l	4.50096e-07	0.366085		Cdc5l	0.00180016	0.331431		Dazap1	7.36463e-13	0.36169		Rhog	2.18417e-09	-0.28738		Ranbp2	1.6034e-08	0.470213		B4galt5	5.64847e-19	0.513141		Arhgef7	0.000425604	0.474089
Wnk1	6.59867e-45	-0.748873						Gadd45b	2.53227e-06	0.258347						Tnks2	1.36503e-06	0.366013		Ugp2	7.68557e-05	0.331275		Wbp11	3.17859e-14	0.361516		F2rl1	1.32891e-05	-0.287436		Tug1	1.82403e-20	0.468713		Stk39	6.02319e-28	0.513107		Cdh10	1.36788e-240	0.47288
Tbx21	1.23895e-215	-0.753933						Dynlrb1	0.00181138	0.257549						Ddx24	5.90241e-07	0.365995		Prelid2	1.43519e-12	0.331101		Ugdh	3.12711e-14	0.36084		Rasa3	2.78716e-07	-0.287547		Psmb4	2.95407e-08	0.468596		Kmt2a	2.40139e-12	0.513034		Eif4a1	0.000438053	0.472075
Sla	8.84479e-120	-0.755864						Meis3	3.60928e-05	0.257496						Kdm2a	8.49952e-10	0.365922		Rps15	0.000369621	0.331002		Txnl1	2.09989e-12	0.36076		Ivd	4.92284e-06	-0.287569		Osgin2	2.47633e-29	0.468438		Slc25a19	8.30477e-15	0.512916		Ints6l	1.32055e-05	0.471858
Efhd2	3.30472e-140	-0.763629						Msn	1.44405e-07	0.257434						Spen	4.63136e-07	0.365883		Gtf3c2	2.97287e-05	0.330634		Nrcam	4.36876e-305	0.360734		Mrpl12	3.71247e-08	-0.287746		Ppp2r5c	3.13062e-12	0.468432		Gna15	6.44855e-24	0.512662		Myadm	2.70932e-09	0.4714
H2-Q6	1.8936e-79	-0.766592						Eif6	0.000665727	0.25736						Igtp	8.77632e-06	0.365593		Slc27a4	1.08035e-11	0.330625		Pdia4	7.81948e-11	0.359902		Dimt1	6.76159e-06	-0.288407		Higd1a	3.25872e-09	0.468107		Slc7a1	3.76537e-19	0.512523		Zfp131	0.0079213	0.470359
Pgk1	1.75769e-63	-0.769573						Fam129a	2.8822e-05	0.256726						Akirin2	1.3175e-17	0.365541		Igtp	0.0063661	0.330469		Dnph1	0	0.359415		Psip1	9.76915e-07	-0.288673		Gtf2a1	2.45469e-42	0.467429		Mif4gd	2.50375e-09	0.51213		Arhgap21	1.24482e-15	0.470192
Ppp1r16b	4.77064e-115	-0.777893						Zcchc18	0.0005142	0.256075						Taok2	4.59762e-14	0.364317		Ncl	7.34683e-05	0.330024		Isy1	1.8089e-15	0.359109		Cdk7	1.32495e-05	-0.288692		Eaf1	6.2286e-20	0.467221		Xiap	1.91466e-13	0.512008		Cnbp	0.00550659	0.469945
Tigit	1.10604e-153	-0.779736						Prkcd	5.72868e-05	0.256059						Bsg	1.68331e-08	0.363912		Gpr171	2.34526e-05	0.329875		Cpsf2	5.54219e-27	0.357788		Ass1	3.55209e-06	-0.288997		Gdi2	4.36652e-06	0.466972		Alkbh5	2.84104e-10	0.511784		Mib1	0.000404681	0.468582
Ifngr1	2.20766e-138	-0.781324						Grb2	0.000971778	0.254867						Fxr1	1.50958e-05	0.363634		Gstp3	0.00227406	0.329618		Ndc80	3.23097e-52	0.357741		Uchl5	4.14143e-05	-0.289053		Phlpp1	3.82951e-62	0.466763		Mxd4	2.20239e-09	0.511762		Selenok	0.00186895	0.468502
Rbpj	1.46592e-80	-0.78259						Slc1a5	0.00703649	0.254799						Tle3	1.33342e-06	0.363156		Golga7	0.00306326	0.329548		Grn	1.60298e-28	0.357688		Smim26	4.26537e-07	-0.289186		Pum2	6.39768e-09	0.466711		Ahcyl1	2.76584e-17	0.510795		Itgb5	6.69858e-47	0.468101
Uhrf2	9.91656e-61	-0.784092						Gm5547	0.00162591	0.254512						Rps15	2.34957e-16	0.363016		Slc25a19	0.000133607	0.329108		Eif5a	1.71718e-05	0.357687		Fam117a	1.74795e-06	-0.289554		Ftl1-ps1	7.52402e-49	0.466466		Slc45a4	8.34682e-28	0.509298		Aars	0.00591168	0.467107
Gng2	9.07406e-161	-0.788354						Stk24	0.00303299	0.254191						Ankrd12	1.17055e-06	0.362687		Rnf125	0.00264509	0.328724		Ak2	1.46241e-10	0.357501		Chchd10	5.79511e-05	-0.289808		Ssr1	5.64103e-11	0.466456		Kdm5a	1.90196e-12	0.509216		Zfp335	0.000203313	0.466243
Maf	2.20827e-102	-0.80691						Ndufb7	0.000128879	0.254003						Cyld	1.76455e-08	0.362638		Hdlbp	8.95644e-06	0.328518		Kansl3	8.64529e-19	0.357278		Rinl	1.06962e-10	-0.290118		Runx2	1.11025e-25	0.466241		Fam214b	3.58132e-32	0.509071		Slc5a3	4.09063e-06	0.464244
Ptpn22	2.41245e-107	-0.813441						Cox5a	8.67027e-06	0.253944						Pqlc1	1.45155e-10	0.362149		Nbeal2	0.00021017	0.328405		Bub3	1.65686e-06	0.357247		Ablim1	5.90781e-06	-0.290802		Rbbp6	3.78983e-14	0.465789		Anxa11	4.61142e-10	0.508571		Mllt6	0.00343648	0.463086
Isg15	3.36661e-26	-0.816661						Tmem223	0.00748937	0.253443						Cript	2.05516e-05	0.361136		A430093F15Rik	4.78183e-11	0.328156		Lsm12	1.05094e-10	0.356991		Tmed3	3.20585e-07	-0.290822		Cers6	1.00217e-93	0.464837		Erf	1.14077e-18	0.508542		Tatdn2	0.00811268	0.460057
Lmnb1	1.99417e-86	-0.826987						Ost4	0.000137034	0.253136						Tspan14	6.27387e-08	0.360833		Zdhhc2	3.01407e-14	0.328056		Rpl31	2.13094e-10	0.356968		Cxxc5	4.25e-05	-0.291067		Cyp4f18	1.27257e-146	0.464303		Runx2os1	1.42027e-41	0.508381		Atp6v0c	0.00205017	0.458295
Hmgb2	1.18957e-76	-0.827469						Ccdc71l	0.00640391	0.252863						Fli1	7.9054e-05	0.360656		Crmp1	4.7775e-20	0.327341		Mrpl57	9.20056e-08	0.356946		Tm6sf1	5.41149e-07	-0.291078		Lpp	1.47954e-27	0.463995		Jarid2	2.67365e-10	0.508043		Hook2	3.65592e-07	0.45825
Fosl2	2.46016e-87	-0.828625						Snapc5	0.00499531	0.252802						Hccs	4.72212e-08	0.360333		Fhl2	5.13057e-13	0.327174		Pola1	7.60105e-82	0.356521		Lman2	7.25457e-08	-0.291274		Ptprs	6.95007e-36	0.463906		Rps27l	2.01771e-11	0.507246		Hnrnpab	0.000634642	0.457575
Plek	4.19186e-213	-0.830197						Vti1b	0.00900679	0.252006						Srp14	2.40044e-07	0.359916		Atp6v1a	0.00529895	0.326931		Gpd2	1.06069e-38	0.356447		Scfd1	1.5797e-05	-0.291377		Mef2d	5.45604e-14	0.463288		Purb	2.51017e-08	0.506748		Cd40lg	2.75445e-11	0.457485
Ccr2	3.7836e-183	-0.835413						Tpm3	4.17041e-05	0.251943						Tes	4.44091e-07	0.359631		H2-D1	1.48963e-13	0.326765		Asns	2.88658e-158	0.356343		Atp5f1	2.86231e-08	-0.291398		Rab21	5.08861e-09	0.463163		Arrb1	3.57254e-36	0.50667		Sbno2	0.00237814	0.456415
Odc1	3.22922e-35	-0.848703						Tor2a	0.00426771	0.25168						Canx	0.000173327	0.359557		Myo1f	2.91074e-06	0.326663		Pabpc4	5.25939e-18	0.356219		Arhgap4	5.01468e-07	-0.291449		Ehd4	4.30815e-41	0.46316		Rtn4	6.27417e-11	0.506492		Sema6a	2.92998e-113	0.45551
Cox17	8.40702e-88	-0.849001						Sf3b6	0.00138534	0.251061						Gabarapl1	2.02892e-33	0.359405		Amfr	0.00465284	0.325908		Cited1	1.01088e-231	0.355388		Fopnl	2.49488e-07	-0.291486		Atxn1	1.59148e-26	0.463053		Ctnnb1	3.45832e-11	0.506399		Kat6a	0.00163944	0.454981
Samsn1	4.39944e-98	-0.854016						Eif4e2	0.00250037	0.250691						Zmiz1	2.3072e-07	0.359345		Hsph1	0.0015781	0.325799		P2rx4	0.00466808	0.35501		Polr2g	2.0779e-09	-0.291723		Chmp4b	8.73433e-08	0.463036		Rabgef1	3.62686e-25	0.50625		Rbm25	0.00317225	0.454167
Ctsd	3.7384e-134	-0.857526						Il18r1	0.00588374	0.250565						Kansl3	1.19606e-06	0.359027		Arl8b	3.26676e-06	0.324987		Spag9	7.5442e-19	0.354881		Gusb	7.36275e-06	-0.292337		Il2rb	1.739e-09	0.462822		Gpi1	1.0896e-09	0.506173		Malat1	0.000321072	0.453445
Rgs2	2.75819e-48	-0.864735						Sirt2	0.00638609	0.25053						Nup153	0.000275626	0.358602		Chic2	0.000240696	0.324372		Sin3b	6.03601e-09	0.35485		Mrpl57	2.4148e-09	-0.292833		2900097C17Rik	3.23491e-37	0.462304		Cir1	3.65501e-14	0.505647		Zc3h7a	0.00126409	0.451162
Prr13	6.92372e-182	-0.870215						Ldah	0.00613663	0.250383						Slc25a19	6.65746e-09	0.357264		Plec	0.00259637	0.324286		Nedd8	2.13835e-09	0.354609		Gstt2	8.43284e-06	-0.293203		Csf1r	2.28182e-290	0.462155		Gnai3	6.15734e-10	0.505635		Ilf3	0.00452688	0.448601
Dennd4a	5.75603e-102	-0.886831						Trmt1	4.14532e-09	-0.250018						Baiap3	9.09441e-19	0.357065		Zfp207	0.00045483	0.324158		Psmc1	9.81559e-18	0.354253		Gimap9	6.48214e-08	-0.293964		Safb2	1.98056e-10	0.461508		Sem1	1.80199e-20	0.505541		Notch2	1.62802e-05	0.448301
Klrk1	1.6762e-158	-0.893777						Mtln	2.92333e-09	-0.253196						Sik1	0.00032675	0.357039		Nrip1	0.00101906	0.324039		Vegfb	1.7358e-18	0.353978		Camk2d	8.646e-07	-0.293966		Prdm1	1.05464e-42	0.460371		Vmp1	7.57911e-11	0.505335		Tmf1	0.00678176	0.447962
Pglyrp1	2.0565e-199	-0.895677						1810041H14Rik	2.90269e-09	-0.25355						Arid4b	3.4285e-05	0.357004		Padi2	0.000139359	0.323841		Rbbp7	6.36877e-07	0.353677		Cxcr3	0.000229839	-0.293975		Nars	1.82605e-06	0.460201		Itga3	2.94211e-60	0.505091		St3gal3	3.26249e-07	0.447453
Dusp5	2.23336e-109	-0.896257						Cct7	9.99328e-07	-0.256184						Gpi1	7.78824e-11	0.356893		Golga4	0.000299016	0.323656		Comt	1.66693e-32	0.35353		Mrpl44	3.23571e-06	-0.294287		Dhx15	1.87745e-08	0.45985		Scyl2	1.96743e-18	0.504896		Chst11	4.76177e-05	0.447062
Sh2d2a	7.95115e-150	-0.899154						Dnajc7	1.65572e-06	-0.256252						Ppig	1.46615e-05	0.356881		Cotl1	0.00178693	0.323277		Ywhag	9.00396e-18	0.353433		Nkg7	0.00125441	-0.294476		Ist1	5.52115e-11	0.457748		Rbm5	5.91803e-10	0.504857		Slc7a5	0.00347918	0.447043
Rab8b	4.13168e-108	-0.906104						Dpp4	3.1304e-08	-0.256677						Bex3	0.000924309	0.35686		Ubp1	4.51093e-05	0.322809		Samsn1	2.9795e-16	0.353341		Slc35a4	5.13349e-06	-0.29448		Fbxo34	2.70086e-23	0.457539		Flcn	9.54277e-15	0.504471		Kctd10	0.000377271	0.446977
Bcl2a1d	1.23072e-148	-0.913148						Cox7a2l	1.23924e-06	-0.257864						Tnrc6c	0.000615244	0.356744		Pdcd1lg2	6.22055e-19	0.322604		Atp6v1a	4.53547e-30	0.352692		Fgfr1op2	1.3351e-08	-0.294724		Il21r	0.000148314	0.457201		Cyld	1.5073e-10	0.504169		Plxnd1	7.98183e-20	0.446804
Rora	3.00011e-109	-0.915947						Igflr1	1.15905e-08	-0.258339						Prdx5	1.07817e-06	0.356473		Baz1b	0.0026678	0.321307		Cnn3	5.79177e-20	0.35205		Capzb	7.55989e-09	-0.294953		Igtp	2.20832e-08	0.456906		Map3k5	3.95478e-22	0.50317		Ino80d	0.000823959	0.446577
Ybx3	1.22872e-207	-0.923923						Cyb5a	1.47969e-07	-0.258916						Ypel5	2.50372e-07	0.356436		Serpinb1a	1.72648e-09	0.320827		Ssrp1	1.1219e-09	0.351895		Ppie	1.69851e-07	-0.295072		Bcl3	1.9214e-18	0.456042		Hnrnpm	1.23039e-07	0.50311		Gnaq	4.29851e-10	0.446255
Gm42418	2.59974e-69	-0.924454						Mdn1	1.91305e-10	-0.260319						Bptf	0.000621287	0.356338		Erp44	0.00105043	0.320493		Ttc39b	3.67487e-19	0.351413		Rcbtb2	5.30822e-05	-0.295784		Cfp	1.28876e-129	0.455418		Kansl3	1.00454e-15	0.5027		Taf1	0.00295278	0.446195
Slc3a2	2.19319e-78	-0.926565						H2-Ob	5.83212e-10	-0.26103						Ccl3	2.83167e-43	0.356266		Selenoi	9.67265e-07	0.31986		Sh3bgrl3	1.00342e-05	0.351255		Ikbke	9.80385e-06	-0.295805		Fbxw11	8.24069e-27	0.453745		Cox7a2	4.51491e-16	0.502619		Lxn	1.91162e-06	0.445576
Srgn	4.69283e-92	-0.931019						Arhgap15	4.92885e-08	-0.261539						Eloc	2.92766e-06	0.356159		Dync1i2	0.000232734	0.319728		Cadm1	1.12863e-218	0.350667		Gm20400	0.000338505	-0.296291		Foxn3	4.80522e-07	0.453143		Gm26917	0.00122729	0.502097		Znrf1	0.00934139	0.445352
Mxd1	4.64101e-88	-0.943954						Gm2000	3.95537e-09	-0.261758						Ppme1	1.53102e-11	0.356041		Sh3kbp1	0.00129788	0.319683		Mxi1	3.0148e-26	0.35001		Fxyd5	0.000368011	-0.296305		Sec61g	1.19482e-09	0.452632		Sfpq	7.58501e-12	0.501911		Ap1g1	0.00957994	0.445024
Kdm2b	7.36796e-96	-0.946939						Sik1	5.74962e-10	-0.261901						Cnot1	2.55567e-05	0.355954		Psmd13	0.00146144	0.318596		App	3.28506e-31	0.349617		Riox2	9.7966e-06	-0.296323		Phf11b	0.000520772	0.452561		Tmem43	2.12923e-19	0.501576		Map3k8	0.00633576	0.444179
Map2k3	3.97961e-111	-0.947182						Igtp	5.24173e-05	-0.261917						Il12rb2	2.37698e-45	0.355922		Top2a	1.60708e-09	0.318292		Ehd1	1.10727e-11	0.349461		Lime1	7.04171e-06	-0.29678		P4ha1	1.82355e-19	0.451764		Tspo	7.02172e-11	0.501352		Hspa1b	5.4886e-05	0.443543
Gapdh	1.78037e-161	-0.952107						Ifi208	7.4503e-09	-0.2646						Spsb3	2.18476e-10	0.355365		Tm9sf3	0.000381121	0.318211		Eif4a1	1.3284e-10	0.349387		Ddx41	2.68402e-05	-0.298308		Rnd1	1.87398e-96	0.451039		Arih2	7.49176e-16	0.500652		Hip1r	0.00603702	0.443532
Cxcr3	1.82471e-298	-0.957949						Aff3	8.20022e-10	-0.265002						Ero1l	1.71222e-16	0.355262		Luc7l3	0.00215091	0.317871		Bcl2a1b	2.79339e-26	0.349313		Snapc5	1.47181e-06	-0.298315		B3gnt5	3.6848e-39	0.450877		Kpna1	9.99765e-15	0.500111		Nfat5	2.23473e-06	0.442076
Cdkn1a	4.18141e-117	-0.958209						Foxp1	2.21948e-07	-0.265346						Nfkb1	0.0015898	0.355214		Vgll4	2.27952e-05	0.316708		mt-Nd6	6.88444e-19	0.347984		Gatd3a	1.10033e-07	-0.29844		Usp9x	5.68999e-14	0.450315		Pptc7	2.15349e-23	0.500074		Plekhb2	0.000258333	0.441911
Crip1	1.23184e-123	-0.960288						Ifngr2	1.34693e-09	-0.265743						Crybg1	1.60858e-07	0.354999		Ndufb2	0.00326128	0.316053		Trim28	2.62243e-11	0.347738		Zbtb8os	3.07482e-06	-0.298564		Eif2s2	2.22023e-07	0.449651		Hnrnpul1	7.79174e-12	0.499579		Pnp	0.00941456	0.441905
Hif1a	3.62606e-59	-0.960689						Ddx39b	2.81628e-06	-0.265767						Atp6v0e	1.57801e-07	0.354938		Capn2	2.29572e-05	0.315884		Cwc15	8.51645e-11	0.34694		Noa1	3.74501e-06	-0.298955		Alas1	3.97811e-16	0.448519		Calm3	3.88624e-10	0.499068		Bcl3	0.00137555	0.440951
Mt2	2.28713e-104	-0.963357						Romo1	2.33802e-09	-0.267818						Eid1	1.10336e-05	0.354583		Akt1	0.000265064	0.314675		Mrpl42	6.23503e-10	0.346659		H2-DMa	7.88089e-07	-0.299356		Atp6v1b2	6.25989e-12	0.448495		Nudt4	5.39067e-12	0.498989		Rbms1	0.00402724	0.440549
S100a10	2.83047e-90	-0.971218						Bach2	1.14871e-10	-0.269502						Safb	2.042e-05	0.354504		Hccs	5.32881e-06	0.31448		Ccr5	3.48127e-23	0.346519		Psmd7	7.28542e-06	-0.299401		Zc3hav1	4.87351e-08	0.448332		Arpp19	2.42192e-11	0.498292		Nlrc5	0.00277743	0.440305
Baz1a	1.22561e-104	-0.971766						Ephx1	4.2152e-09	-0.2711						Tfrc	6.68275e-13	0.354403		Snx20	3.20827e-05	0.314479		Lman1	8.11587e-33	0.346471		Cog8	2.20241e-06	-0.300211		Insl6	1.15111e-09	0.446837		Surf4	3.11474e-10	0.497908		Tnrc6b	0.00330714	0.438637
H2afz	1.06736e-290	-0.997072						Lcn4	2.5031e-09	-0.271743						Psd4	4.74396e-06	0.354394		Brd4	0.00211401	0.313902		Pole4	8.11282e-06	0.346407		Selplg	5.39761e-06	-0.30038		Traf3	1.80315e-18	0.446805		Pnp	8.39124e-12	0.497859		Ap3s1	0.00728549	0.438299
Vim	4.251e-101	-1.0082						Nolc1	3.26298e-08	-0.272208						Cnppd1	0.000669093	0.354195		Lcp1	3.35982e-07	0.313366		E2f1	1.94242e-121	0.346248		Zdhhc4	5.57067e-06	-0.300503		Ddx17	1.16015e-10	0.446699		Uqcrh	9.45654e-20	0.497829		Wdr90	2.60065e-07	0.436769
Itgal	5.21228e-163	-1.01925						Slamf6	9.82892e-07	-0.273367						Arcn1	5.13079e-06	0.354177		Phlpp1	2.04922e-09	0.312856		Polr3k	1.48656e-19	0.345911		Mrpl17	5.41788e-07	-0.301045		Slfn8	3.05541e-10	0.446488		Phip	2.22701e-10	0.497347		Tob1	0.00781522	0.436306
Lmna	1.1609e-111	-1.02236						Snhg12	1.02665e-09	-0.274723						Tet3	0.000177218	0.353717		Eloa	0.000766098	0.312669		Vegfa	1.55257e-103	0.345244		Ifi27	1.85089e-08	-0.301112		Taok1	1.23484e-19	0.446011		Birc2	6.43931e-10	0.496922		Picalm	0.00219054	0.436138
Litaf	8.58342e-164	-1.02613						Hdac7	2.71438e-07	-0.276688						Cnot6	3.5843e-09	0.353463		Acbd3	0.00925002	0.312117		Chsy3	7.04533e-240	0.345045		Cab39l	8.47804e-06	-0.301455		Manf	5.12824e-06	0.445588		Icam1	0.000373542	0.496891		Ykt6	0.00871371	0.433916
S100a11	3.75161e-90	-1.02695						Myb	3.68048e-07	-0.27689						Edem1	6.79217e-05	0.35306		Sec61b	0.000111065	0.312115		Cnpy2	1.14802e-24	0.344948		Bfar	1.05887e-05	-0.30239		Fndc3a	6.16551e-18	0.44543		Trpv2	2.91717e-11	0.496469		Srrm2	0.00848344	0.433087
Sub1	1.36649e-210	-1.0373						Vars	3.68973e-09	-0.277136						Amd1	2.97801e-10	0.352743		Vps29	0.0047046	0.311974		Hspe1	0.00395386	0.344615		Prkch	2.12769e-07	-0.302626		Actn4	2.25179e-12	0.44509		Tacc1	8.7036e-11	0.49634		Xiap	0.00734628	0.432001
Nr4a3	6.47908e-101	-1.06574						Nsa2	5.63469e-10	-0.278299						Tiparp	2.40505e-09	0.352471		Fth1	6.06491e-14	0.311318		Laptm4a	0.00642595	0.344357		Timm9	1.91146e-06	-0.302748		Gng12	1.19413e-25	0.444516		Rasa2	1.27358e-12	0.495989		Larp1b	0.00759781	0.427835
Ccl3	1.3874e-93	-1.08333						Ppa1	1.86609e-09	-0.278402						Jarid2	2.14859e-09	0.352257		Kars	6.69397e-06	0.311024		Hist1h2ac	1.36658e-27	0.343833		Sar1b	1.10814e-07	-0.30293		Ktn1	2.2778e-09	0.444432		Sema7a	3.3019e-42	0.495905		Slc35e1	0.00611506	0.426406
Cd44	2.11452e-265	-1.09332						Phgdh	4.27269e-10	-0.280603						Dbi	0.00179291	0.352231		Jpt1	0.00101561	0.310942		Impa2	1.86438e-33	0.343814		BC003965	2.65777e-08	-0.303316		Akap13	1.78651e-07	0.444414		Nfe2l1	1.8691e-16	0.495833		Ikzf2	0.000558211	0.426209
Kdm6b	3.50329e-76	-1.11534						Actn2	5.89247e-08	-0.281154						Aff1	1.06259e-11	0.352084		Arap2	0.000545379	0.310661		Cald1	1.83047e-262	0.343535		Ppic	0.000124788	-0.303674		Rhob	1.82617e-08	0.44337		mt-Co1	7.93965e-24	0.495793		Fbxl3	0.0023137	0.423521
Cxcr6	3.45409e-94	-1.12685						Nsmce1	3.42765e-09	-0.281413						Cdc5l	1.37998e-06	0.351976		Ptpn9	1.20687e-10	0.310425		Epas1	1.99841e-32	0.343216		Mphosph10	1.65772e-05	-0.303718		Fcho2	4.72166e-22	0.442826		Arid5a	2.27345e-08	0.495422		Daam1	8.34276e-08	0.422342
Stat3	7.43177e-80	-1.13496						Mgst2	3.74771e-09	-0.281933						Sema7a	8.58132e-48	0.35185		Cdip1	0.00103826	0.309944		Atp5mpl	6.70276e-06	0.343105		Smim10l1	9.19245e-06	-0.303743		Susd6	4.66233e-13	0.442578		Nipbl	3.99561e-06	0.495267		Ide	8.43935e-05	0.422045
Tnfrsf1b	8.98386e-170	-1.1609						mt-Co1	2.42004e-14	-0.282124						Ppp1cc	3.51595e-09	0.351747		Sf3b1	0.000377978	0.309497		Tcf19	1.40172e-67	0.342965		Aimp1	1.42487e-08	-0.304261		Dnaja1	1.152e-05	0.44213		Cggbp1	2.35221e-10	0.494794		Ptpdc1	1.32157e-31	0.422037
Ifi27l2a	9.24319e-11	-1.16334						Nop58	1.55698e-09	-0.282576						Ppp1r9b	2.9987e-10	0.351456		Gm31597	1.65899e-05	0.30887		Nudt21	5.5852e-09	0.342663		Cklf	1.46733e-06	-0.304389		Nfe2l1	1.99692e-24	0.44211		Rab11fip4	3.82628e-20	0.494562		Camk2n1	6.6535e-05	0.421572
Ptms	4.3469e-189	-1.16972						Ttc3	5.70204e-09	-0.283214						Rtp4	2.00858e-06	0.351429		Acsbg1	5.92348e-08	0.308794		Mvb12a	1.77248e-13	0.342616		Kat2a	3.62965e-06	-0.304434		Ep300	1.39385e-11	0.441802		Pdcd6ip	2.28671e-10	0.494534		Uap1	0.00769601	0.421446
Ctla4	1.5031e-111	-1.17107						Ikbke	1.56928e-10	-0.285103						Cpt1a	3.17148e-21	0.351422		Azin1	1.23548e-06	0.308574		Snrpa1	5.77601e-14	0.342458		Dus1l	7.90905e-06	-0.30496		Pde4b	1.0299e-06	0.44121		Gm45716	1.30268e-12	0.494326		2023-03-03	1.45284e-08	0.420613
Gzmk	4.28303e-156	-1.17166						St6gal1	2.1413e-11	-0.285755						Ykt6	1.16105e-12	0.351096		Kif13b	1.14371e-08	0.308407		Eif4e	4.32683e-17	0.342201		Fam162a	2.5007e-07	-0.305483		Tnfrsf1a	1.28508e-10	0.440921		Bcl3	2.1122e-13	0.494204		Zdhhc5	1.42741e-05	0.418975
Itgb1	2.36478e-224	-1.1918						mt-Nd3	3.27969e-10	-0.291638						Serpinb6a	1.30604e-13	0.351063		Rtf1	0.00538683	0.308245		Acsl5	5.88534e-22	0.342089		Borcs8	1.0195e-07	-0.306383		Irs2	1.43157e-25	0.440217		Crybg1	2.47483e-10	0.493891		Prkx	0.000449994	0.417592
Ifng	2.40197e-187	-1.21816						Nfkbiz	1.19666e-06	-0.29358						Msl1	1.89288e-07	0.350994		Cmip	1.91602e-09	0.308187		Dlgap5	6.4189e-55	0.341889		Pglyrp2	4.06289e-08	-0.306808		Capn2	1.80519e-12	0.439897		Hipk1	1.58247e-12	0.493714		Dek	0.00883696	0.417173
Nr4a2	1.65146e-151	-1.23316						H2-Oa	1.78111e-10	-0.293998						Anxa7	1.95839e-05	0.350887		Gabarap	0.000104417	0.308136		Tomm7	6.5657e-07	0.341675		Yif1b	4.48781e-06	-0.307055		Ldha	3.95448e-06	0.439881		Rbl2	8.77938e-14	0.493648		Blcap	1.43962e-06	0.417094
Txn1	3.16959e-202	-1.26572						Lsm7	1.63546e-07	-0.294371						Ube2j1	0.000251407	0.350855		Tnrc6b	0.00218549	0.308027		Gng10	2.29704e-11	0.341585		Zfp36	3.65843e-06	-0.307617		Prelid1	2.45126e-06	0.439443		Ugp2	4.56604e-13	0.492601		Lilrb4a	0.000798607	0.412961
Rgs16	7.65606e-149	-1.29126						Hspbp1	1.55199e-12	-0.294611						Stat2	6.06002e-13	0.350708		Smpdl3b	1.43294e-14	0.307929		Ufm1	9.36377e-13	0.340829		Ube2r2	1.12845e-06	-0.307723		Hnrnpll	2.82826e-32	0.438909		Edem1	3.00016e-12	0.492495		Aftph	0.00949821	0.412041
Tnfrsf9	8.76837e-131	-1.30464						Zbtb20	4.23635e-09	-0.294725						Nup98	3.29989e-10	0.350693		Gnas	2.24137e-06	0.307895		Timm10b	3.09688e-08	0.340307		Wdr1	1.44873e-12	-0.307727		Pqlc1	1.62507e-24	0.438641		Rab5a	3.34116e-09	0.49181		Dnaja4	0.00282281	0.409864
AW112010	2.39035e-280	-1.30776						Retreg1	4.41297e-13	-0.297121						Rybp	8.53573e-21	0.35044		Fam120a	0.00876505	0.307826		Lamtor4	1.25985e-10	0.340185		Abhd8	4.30135e-09	-0.307987		Hcls1	7.69422e-10	0.438509		Gnai2	2.2235e-18	0.491772		Pdlim7	1.67355e-05	0.409487
Hopx	0	-1.313						Irf2bp2	5.87724e-08	-0.297834						Pdzd8	1.91737e-08	0.350361		Ero1l	4.71734e-08	0.306429		Tsen34	1.81323e-17	0.340036		Crtam	6.28892e-06	-0.308336		Gadd45a	2.0264e-15	0.438103		S100a10	3.9954e-13	0.491634		Safb2	0.000755823	0.409167
Crem	1.45488e-157	-1.38748						Atp5g2	2.24908e-10	-0.298104						Midn	1.85926e-06	0.350093		Farp1	2.86641e-22	0.306419		Emc8	2.56792e-22	0.33984		2310039H08Rik	1.33174e-06	-0.308386		Ctnnb1	1.61165e-11	0.437421		Psmd1	1.0301e-08	0.491423		Osbpl8	0.00418458	0.409147
Klrc1	3.25873e-271	-1.38787						Pop5	2.81909e-09	-0.299662						Jpt1	5.16997e-08	0.34974		Rab11fip4	7.6326e-08	0.305895		Vcp	1.04131e-09	0.339612		Atad3a	1.0729e-05	-0.308566		Ccdc50	1.01383e-26	0.437419		Pmepa1	4.90119e-08	0.491314		Ttc39c	4.48074e-05	0.409003
Nkg7	0	-1.38856						Pcgf5	2.5572e-09	-0.30061						Eif5	4.54251e-05	0.349687		Cggbp1	0.00159311	0.305399		Cdc45	2.43456e-180	0.339336		Ube2q1	1.2933e-06	-0.308611		Nipa2	1.04454e-11	0.436559		Tmf1	1.87099e-09	0.491289		Ctnnb1	0.00745491	0.408549
Plac8	5.35177e-72	-1.3945						Ehd1	1.96358e-08	-0.301461						Brox	1.43545e-14	0.349185		Casp4	1.4052e-24	0.305334		Fmnl1	1.22144e-07	0.339113		Pts	8.98947e-07	-0.308706		Xiap	5.81596e-14	0.436155		Phf20l1	9.56557e-09	0.490817		Gm12940	4.70936e-05	0.407627
Icos	3.81674e-112	-1.3993						Gar1	1.91703e-11	-0.301622						Itpkb	5.71876e-06	0.348983		Rpl23a	0.00091534	0.305126		Psmc3	3.09042e-08	0.338955		Paics	1.54715e-06	-0.309181		Trip12	8.87449e-12	0.435619		Serp1	7.10646e-07	0.490534		Cyfip1	4.23664e-05	0.407225
Rgs1	2.62639e-163	-1.41212						Pecam1	1.29096e-10	-0.302331						Abcb9	1.46805e-07	0.348904		Elf4	2.35799e-06	0.305012		Aarsd1	1.39742e-17	0.338815		Dap3	4.09134e-06	-0.309333		Psmd1	1.61508e-14	0.43556		Hmgcr	2.55355e-14	0.490263		Cdk12	0.00450628	0.404631
Dgat1	9.665e-166	-1.435						Hspa9	4.02534e-10	-0.305833						Csnk1a1	3.35958e-05	0.348903		Cysltr2	2.00741e-16	0.304436		Atxn1	4.43237e-28	0.338654		Trappc4	1.26749e-07	-0.309531		Notch1	9.60082e-15	0.43515		Pak2	1.26239e-07	0.48985		Ptpn23	6.94492e-06	0.404232
Bcl2a1b	9.87854e-212	-1.5053						Map4k4	1.37412e-09	-0.308106						Ostm1	1.19501e-10	0.348709		Luc7l2	0.0011984	0.304362		Tinagl1	5.80767e-242	0.338418		Zdhhc3	5.21227e-06	-0.309842		Cpne2	4.5459e-114	0.435073		Dync1i2	2.59814e-08	0.489663		Kansl3	0.00120887	0.404089
Ly6a	5.98523e-125	-1.53009						Snrpg	1.68261e-15	-0.308397						Dennd5a	1.23666e-25	0.348704		Rbbp6	0.00164238	0.304319		Atrx	1.98008e-08	0.33836		Uqcc2	1.89478e-07	-0.309959		Reep3	4.36518e-22	0.435055		Chic2	4.39135e-09	0.489637		Zfp410	0.000219853	0.403746
Bhlhe40	5.50153e-246	-1.54757						Sptbn1	9.94791e-10	-0.308447						Crot	2.80462e-15	0.348421		Rad21	0.00347099	0.30403		Snrnp27	4.76708e-13	0.338267		Ddost	1.64807e-12	-0.310153		Dhx40	1.59895e-05	0.434999		Dctn4	8.95701e-12	0.489441		Atxn1	0.000670556	0.400498
Ly6c2	0	-1.55611						Xcl1	4.86966e-09	-0.309116						Zfp36l2	1.76159e-05	0.34806		Dtx3l	0.000406175	0.30398		Tgfb1	2.02463e-12	0.338161		Mrps7	4.36096e-06	-0.310924		Kdr	9.4354e-291	0.434903		Taok3	1.68305e-09	0.489114		Itsn1	4.80456e-06	0.399728
Lag3	7.82371e-206	-1.59065						Cct6a	4.84574e-08	-0.30967						Sde2	5.54269e-06	0.347921		Fli1	0.0064903	0.303266		Haus4	5.48507e-26	0.33804		Dpy30	2.96115e-07	-0.311		Clec12a	0	0.434559		Srp9	6.64932e-12	0.489068		Mbd6	0.00100031	0.398684
Id2	8.14667e-107	-1.80429						Nfkbia	5.48355e-10	-0.309737						Slc39a4	1.5441e-23	0.347632		Rhoc	3.36579e-19	0.303084		Ccdc50	1.64922e-27	0.337965		Prpf31	1.02587e-05	-0.311518		Stxbp3	6.2103e-14	0.434493		Gpbp1l1	9.12033e-13	0.488849		Grasp	0.00122771	0.396156
Ahnak	0	-1.82249						Mettl9	2.94659e-10	-0.310148						Klhdc3	1.30579e-06	0.347465		Jak3	7.06003e-06	0.303021		Icos	5.87625e-20	0.337857		Ascc1	2.76326e-06	-0.311574		Runx3	3.34508e-09	0.434376		2023-03-06	3.37305e-13	0.488224		Nucb1	0.0028067	0.393962
Anxa2	0	-1.89238						Tnfsf8	2.96497e-12	-0.31185						Ythdf3	1.28943e-09	0.346967		Fbxo34	2.41834e-07	0.302492		Strap	6.43344e-10	0.337843		Tmem179b	8.92646e-07	-0.312166		Klf10	6.5435e-15	0.434155		Mbnl1	8.88498e-12	0.48747		Comt	0.00236438	0.392939
Il2rb	0	-2.0171						Atp5g1	3.4045e-08	-0.312918						Ctnna1	1.31113e-18	0.346571		Slc25a24	2.30606e-19	0.301573		Nktr	1.5319e-12	0.337731		Txnip	3.07248e-06	-0.312565		Ubl5	1.35918e-08	0.433641		Peli1	1.06708e-09	0.487239		Trim36	1.87378e-08	0.392315
Ccl4	2.35611e-280	-2.13097						H2-DMa	3.58053e-12	-0.313832						Ino80d	2.65197e-07	0.346341		Ankfy1	1.66788e-06	0.301119		Hdac1	2.41011e-10	0.337656		Pigyl	5.17032e-06	-0.312938		Cpsf7	1.81477e-17	0.433261		Carhsp1	1.74008e-30	0.487181		Fnbp4	0.000518187	0.390248
Mt1	8.15848e-183	-2.28479						Ccr9	2.91648e-08	-0.317919						Abca7	7.70211e-17	0.345818		Chchd2	6.20148e-06	0.300791		Vps29	8.12221e-11	0.33758		Txndc15	7.09053e-07	-0.313172		Adar	3.85456e-14	0.433231		Cox7b	2.42756e-10	0.487093		Plpp5	0.000730947	0.389363
Lgals3	3.28824e-262	-2.3013						mt-Co2	4.95477e-10	-0.318178						Bscl2	6.76441e-05	0.345717		Zmpste24	0.000245071	0.300406		Jpt1	1.60047e-05	0.337527		H2-Oa	7.04603e-06	-0.313289		Grk3	0	0.433074		Cyfip2	6.31481e-12	0.486323		Irak3	1.54401e-31	0.388048
Ctla2a	0	-2.42559						Rrp15	5.30237e-13	-0.321445						Eloa	7.09103e-11	0.345615		Tcf25	0.00157175	0.300363		G3bp1	1.0201e-06	0.337368		Tor1a	2.1504e-06	-0.31332		Gbp4	1.67318e-05	0.43294		Ddx24	7.58925e-07	0.485985		Abi2	4.57415e-07	0.386338
Gzmb	1.95137e-251	-2.63904						Gnl3	4.16178e-14	-0.321806						Zbtb11	1.26256e-06	0.345323		Pdcd6ip	0.00518394	0.298791		Mafg	4.03957e-39	0.337136		Gemin7	2.18287e-07	-0.313357		Tut7	9.02279e-10	0.431073		Man1a2	1.66672e-13	0.48587		Zmym5	0.00682562	0.385715
Lgals1	0	-2.66735						Gm14085	3.31163e-09	-0.325523						Tbcb	4.08566e-07	0.34485		Lat2	4.25448e-15	0.298379		Nop58	1.7242e-07	0.335465		Farsb	1.61202e-07	-0.31393		Ltb4r1	7.6205e-110	0.430903		Ppp1cb	1.29679e-08	0.485666		Nebl	4.11292e-10	0.385425
S100a4	0	-2.73951						Shmt2	1.16793e-11	-0.32561						Bag1	0.0003798	0.344587		Taok2	7.77126e-06	0.298331		Ube2a	3.45871e-11	0.335383		Serf2	6.98717e-08	-0.314812		Selenok	2.25124e-09	0.429726		Mien1	4.05385e-05	0.485159		Mgat5	0.00064414	0.374246
Gzma	4.38475e-98	-2.84015						Cxxc5	1.69494e-11	-0.326171						Purb	0.00146603	0.344529		Gnb2	0.000202042	0.298192		Ebp	5.29121e-14	0.335307		Gps2	1.33841e-10	-0.315142		Mob1a	5.31392e-13	0.428447		Ctcf	1.10963e-05	0.484761		Hspa2	4.61738e-06	0.374081
S100a6	0	-3.87172						Stat1	3.69675e-05	-0.327139						Csnk2b	2.33217e-07	0.344246		Qk	8.17033e-05	0.297666		Sumo2	3.74213e-06	0.335224		Ddx56	2.10377e-06	-0.315174		Arpc2	1.99945e-10	0.428016		Ikzf1	3.55895e-08	0.484606		Lamp2	0.00485916	0.373424
Ccl5	0	-6.15178						Rcl1	5.11894e-12	-0.327376						Slu7	4.64416e-09	0.343196		Cyp51	1.18959e-07	0.29757		Pmvk	1.37017e-39	0.335117		Lsm1	6.80195e-07	-0.316037		Myl6	2.14734e-09	0.427575		Bcr	2.84525e-25	0.484307		Micall1	0.00125782	0.372617
								Zeb1	1.05423e-10	-0.328762						Limd1	1.28689e-05	0.343192		H2afv	0.000144411	0.297407		Nckap5l	6.43433e-19	0.335078		Gnpnat1	2.3622e-06	-0.31618		Tle3	1.12532e-09	0.427225		Glmp	1.39223e-06	0.48376		Cnot9	0.00205837	0.370493
								Hnrnpa1	4.08959e-10	-0.329271						Atp5h	6.72528e-20	0.343173		Etf1	0.0011603	0.297323		Tubb6	2.25524e-85	0.334886		Uqcr11	8.03954e-11	-0.316341		Avpi1	9.35047e-21	0.426105		Mis18a	6.33505e-09	0.483243		Tollip	0.00547386	0.370068
								Dusp10	4.77558e-09	-0.334083						Glul	0.000864463	0.342715		Snx10	0.000351464	0.296725		Gna15	5.36709e-17	0.334078		Actr8	3.07081e-06	-0.316372		Rbm8a	3.09608e-06	0.425183		Ywhae	1.07144e-07	0.482737		Tpm3	0.00303797	0.369648
								mt-Co3	1.12946e-09	-0.335483						Arih2	6.02265e-10	0.342529		Cwc25	2.39821e-07	0.29649		Spag5	5.49845e-264	0.334052		Uckl1	7.00018e-06	-0.317077		Ppp1r15b	1.20668e-09	0.424667		Rsrc2	1.33475e-07	0.48222		Luzp1	0.00271821	0.368314
								Selenop	1.39671e-10	-0.337322						Lamp2	5.68047e-15	0.342513		Cop1	0.00866218	0.296392		Naxe	2.53258e-16	0.332243		Pes1	3.4016e-07	-0.317114		H2-D1	1.24031e-13	0.424209		Eaf1	1.19098e-20	0.482036		Fasn	0.00639493	0.368057
								Rnf213	2.21173e-08	-0.340089						Gm15472	1.06504e-23	0.342447		Slc45a4	1.09248e-09	0.296221		Vdac2	5.13806e-07	0.332195		Rps27rt	3.45103e-06	-0.318772		Cox6a1	0.000109806	0.424102		Pik3ap1	4.03285e-31	0.480825		Mtss1	0.000457395	0.367024
								Ptma	2.85974e-14	-0.341403						Med14	2.0157e-05	0.342412		Slc20a1	0.000154855	0.29613		Txndc17	2.58027e-12	0.332111		Smim19	1.3887e-06	-0.319066		Csde1	7.91752e-10	0.424087		Sfn	1.40924e-18	0.480736		Dars2	0.000914889	0.366031
								Gm20324	3.99645e-12	-0.342025						Sh3bgrl3	1.64302e-20	0.342031		Rbbp5	0.00137638	0.29589		Marcksl1	2.90663e-44	0.331783		Gm14085	0.000156083	-0.319475		Tmtc2	1.43918e-124	0.424057		Uba1	2.96633e-10	0.480362		Cst3	0.000497093	0.364833
								Cd55	2.23953e-11	-0.342521						Man2a1	3.80911e-14	0.341778		Atp6v0e	0.00124087	0.295662		Top1	2.20093e-12	0.330844		Rasal3	1.40434e-07	-0.319722		Nptn	6.37053e-08	0.423902		Fam98b	2.92629e-11	0.480241		Nav2	1.15418e-34	0.363292
								Snrpf	1.8816e-13	-0.342961						Dync1li1	2.65145e-10	0.341206		Comt	1.04793e-05	0.294917		Hmgcr	1.96989e-21	0.330166		Mtap	8.80774e-07	-0.320114		Ybx3	1.74933e-09	0.423857		Ube2z	1.65106e-14	0.479994		Casp4	2.15723e-05	0.360503
								Rras2	1.60183e-13	-0.346819						Zfp91	4.11701e-05	0.341086		Gpi1	0.000718454	0.294408		Perp	3.61355e-29	0.329938		Ptcd2	2.34892e-06	-0.320122		Adap1	3.27897e-57	0.42379		Atox1	4.27743e-10	0.479298		Il12rb1	3.4643e-08	0.360418
								Tent5c	2.30755e-13	-0.348514						Crkl	2.14388e-13	0.341024		Bnip3l	0.000978579	0.294053		Atad5	3.78528e-111	0.329826		4930453N24Rik	2.46526e-09	-0.320147		Klrb1b	2.91781e-133	0.423622		Mepce	2.57217e-10	0.479048		Itm2b	0.00825099	0.35965
								Bzw2	2.31205e-11	-0.349005						Phip	2.15575e-06	0.340948		Myb	0.00113152	0.293465		Atp6v1f	1.39947e-05	0.329777		Gnptg	1.31573e-07	-0.32022		Ostf1	1.88551e-06	0.423506		Ube2n	6.94732e-06	0.479009		Phlpp1	0.00125359	0.35614
								Pacsin1	1.78905e-13	-0.349926						Ctnnb1	7.19613e-05	0.340665		Actb	1.85832e-07	0.293422		Chd4	8.33025e-11	0.329546		Acads	2.8208e-06	-0.320411		Ubxn4	2.79491e-07	0.422995		Tmem163	1.30795e-26	0.47851		Atp5l	0.00406789	0.352329
								Pik3ip1	2.79332e-12	-0.352615						Pan3	1.18643e-07	0.340566		Fxyd5	0.000580847	0.293374		Bub1b	4.72753e-299	0.32948		Pold2	2.10979e-06	-0.320686		Nudt4	1.61014e-12	0.422779		Gpr171	1.15417e-08	0.478475		Lamc1	4.01201e-06	0.352104
								Snhg15	2.43933e-11	-0.353031						Mlxip	9.44652e-16	0.340438		Tlk2	5.94286e-06	0.293112		Atp5g2	1.16256e-07	0.329469		Dtd1	1.45232e-06	-0.322905		Il18bp	1.61066e-82	0.422444		Rab11a	8.5342e-13	0.477775		Ipo7	0.00733877	0.3502
								Chchd10	2.74564e-09	-0.357902						Ulk1	6.11301e-18	0.340004		Smap1	0.00501558	0.292747		Prpf40a	5.79354e-12	0.329352		Ramp1	3.0567e-08	-0.323122		Mfsd1	3.16822e-17	0.422173		Hdac1	4.09082e-07	0.477735		Rpl13a	2.9741e-05	0.349699
								Traf1	4.38707e-08	-0.359394						Dip2b	0.000634532	0.339874		Fuca2	5.09384e-08	0.2925		Mrps25	1.5447e-24	0.329182		Pcbp1	2.85552e-07	-0.323758		Il12rb2	2.92081e-37	0.421744		Man2a1	4.80893e-14	0.477715		Ralgds	0.00809781	0.342738
								Itgae	1.02382e-09	-0.359658						Arhgap25	1.42838e-07	0.339614		Upf1	0.00659104	0.292192		Serp1	3.35328e-10	0.328886		Lamtor1	3.90772e-07	-0.323902		Baz2b	3.02717e-14	0.421736		Atp6v0b	6.03783e-10	0.47744		Xpr1	0.00270893	0.342447
								Mrto4	1.46191e-12	-0.36162						Rab10	0.000324717	0.339534		Atg101	0.00770715	0.291852		Hacd1	2.31599e-120	0.328811		Esd	1.26972e-08	-0.323912		Lrrc25	1.5935e-279	0.421566		Ehd4	2.75865e-33	0.477439		Itga3	9.67508e-10	0.338507
								Tpi1	1.20112e-05	-0.361861						Csnk1e	8.85869e-12	0.339419		Mnt	0.000200438	0.29151		Suz12	3.56581e-13	0.328687		Tmem147	4.27394e-06	-0.324141		Cwc25	4.18994e-16	0.421328		Atp8b2	2.59944e-16	0.476742		Ambra1	0.00375531	0.338142
								Tmem243	3.89578e-14	-0.362939						Ctdsp2	2.13072e-08	0.339348		Dhx38	5.39464e-06	0.291505		Gatad1	1.68905e-18	0.327998		Ndufc1	6.22238e-10	-0.32455		Mrpl14	1.67858e-07	0.42087		Ptpn13	1.79493e-56	0.476728		Eif4e3	0.000747888	0.337788
								Itm2a	5.93392e-08	-0.363641						Jdp2	1.16294e-33	0.339091		Trappc13	0.000420914	0.291137		Ndufa1	6.78596e-09	0.327171		Cox7a2l	2.17975e-08	-0.324906		Dleu2	1.91052e-06	0.42057		Zbp1	1.99344e-07	0.476693		Gtf2a1	0.000147299	0.337667
								Ssbp2	3.54252e-13	-0.365043						Eva1b	4.7625e-07	0.338945		Faim	0.00280661	0.290067		Fam92a	1.54613e-27	0.327095		Icam2	5.37644e-07	-0.324992		Itpripl2	1.56468e-83	0.420544		Arntl	4.35448e-28	0.476603		Gan	0.00205786	0.337207
								Pmepa1	5.99515e-12	-0.366605						Gabarap	5.89179e-09	0.338824		Nfat5	4.4118e-07	0.289811		Maged1	7.72864e-113	0.326748		Eif4ebp2	9.91764e-11	-0.325559		Ncoa2	2.52359e-13	0.419239		Ythdf3	4.52446e-13	0.476194		Ccnyl1	1.15422e-06	0.337102
								Mettl1	2.44418e-15	-0.366681						Fam192a	8.90718e-07	0.338533		Tmem33	0.000175918	0.289637		Cript	5.94102e-13	0.326655		Mrpl30	4.63339e-10	-0.32579		Gtf2f1	4.38934e-11	0.418692		Bnip2	1.10395e-08	0.475422		Etv3	0.00803369	0.336143
								Mybbp1a	3.63151e-13	-0.366995						Setd2	1.28608e-06	0.338247		Atf2	0.000679135	0.28943		Gm19585	0.00383372	0.326595		Mcrip1	2.02313e-10	-0.325904		Olfm1	8.15118e-103	0.418312		Rnf19a	1.7482e-13	0.475023		Creb3l2	0.00449193	0.332499
								Hilpda	5.55839e-05	-0.368456						Chst11	3.52974e-15	0.338223		Cox7b	0.000674276	0.288861		Rab11a	2.00771e-11	0.326561		Wdr46	2.40129e-06	-0.325985		Prex1	3.04734e-10	0.418049		Gdi2	3.28524e-07	0.474501		Stam2	0.000934341	0.329401
								Snhg8	9.9015e-14	-0.368702						Stk10	0.0018366	0.33822		Slc4a7	5.77096e-11	0.288681		Ccnd1	9.41325e-147	0.32653		Naa38	1.82789e-10	-0.326131		Havcr2	1.1414e-38	0.417925		Rc3h2	3.38881e-15	0.4745		Crnkl1	0.00757943	0.329188
								Skil	9.98156e-09	-0.368732						Acsl4	1.40572e-12	0.337069		Lig1	0.000136373	0.28813		Rfc2	3.5871e-11	0.326479		Fam169b	2.46603e-07	-0.326389		Hist1h2ae	0.000156035	0.417153		Sgms1	1.94853e-14	0.472317		Rps15	0.000720604	0.326059
								Dph5	8.32006e-13	-0.371948						Sdcbp	7.95716e-05	0.336885		Slc35d1	3.41164e-11	0.288098		Uap1	2.38417e-12	0.326444		Mrpl11	2.31669e-06	-0.326737		Glul	1.4159e-07	0.416763		Arid1a	1.231e-11	0.472264		Gm28875	7.82056e-07	0.32376
								Fam169b	4.17253e-13	-0.372812						Itsn2	0.000625097	0.33687		Gbp3	7.24074e-10	0.287965		Stk39	1.38175e-39	0.326399		Smim4	3.14168e-12	-0.327341		Mtmr3	1.2097e-12	0.416736		Pip4k2c	2.17738e-15	0.472044		Setd1a	0.00617119	0.323491
								Hsp90ab1	3.95329e-18	-0.379495						Trim25	1.32911e-09	0.336677		Prdx1	4.211e-05	0.287691		Ckap2l	0	0.32628		Snrnp27	4.735e-06	-0.327446		Rab5c	5.69336e-08	0.416612		Tnrc6a	4.86524e-08	0.47194		Gm4707	3.32594e-06	0.320428
								Il6st	2.99144e-14	-0.381205						Atp6v0b	0.0001733	0.336506		Dock2	0.000781566	0.287385		Cdkn2a	4.44474e-101	0.32625		Hdac2	3.65118e-07	-0.327717		Anpep	0	0.416353		Zfp91	3.2539e-06	0.471415		Cenpl	0.00131911	0.319878
								Prdx6	9.03823e-18	-0.384092						Git2	6.01368e-05	0.33628		Cstb	1.36599e-07	0.287348		Naa38	1.59586e-09	0.326091		Mtx1	3.38671e-07	-0.328014		D16Ertd472e	2.54335e-13	0.416117		Neurl3	9.50278e-05	0.470626		Tdrd9	8.02141e-164	0.316884
								Fdx2	1.48704e-15	-0.386336						Sh3bgrl	1.08369e-10	0.336166		Baiap2	6.65887e-07	0.287234		Fbxo5	3.23525e-91	0.325545		Acss2	9.26263e-07	-0.328181		H2-T23	2.38296e-07	0.415903		Ndufa11	7.5994e-09	0.470383		Plin2	0.00899547	0.316014
								Gm43698	8.28033e-13	-0.387877						Itpk1	1.32094e-06	0.335721		Mis18a	0.00628642	0.2872		Unc119	9.58113e-27	0.325153		Tsnax	1.05229e-07	-0.328605		Itga5	6.04021e-122	0.415177		Ulk1	1.22702e-27	0.470371		Camsap2	0.00986698	0.313709
								Kbtbd11	1.50773e-16	-0.388356						Pgm2l1	5.58143e-18	0.33555		Use1	0.00886071	0.286815		Rfc1	2.33524e-15	0.324743		Osgep	8.01726e-08	-0.329385		Hk1	2.96181e-11	0.414786		Tollip	3.23718e-20	0.470313		Trp53inp2	0.00749718	0.310074
								Tspan13	5.07532e-13	-0.390989						Nabp1	3.79759e-10	0.335482		Lrrfip1	0.00172147	0.286155		Ftl1-ps1	3.65405e-46	0.324382		Pgam1	2.75365e-07	-0.329542		Hip1	2.2796e-29	0.414555		Aff1	1.29917e-16	0.470008		1700016P03Rik	5.52021e-20	0.309997
								Cebpb	2.6552e-10	-0.396939						Bri3	6.20703e-05	0.335419		Ccdc88b	0.00183532	0.285655		Sgo2a	1.74448e-227	0.32405		Psph	8.1425e-07	-0.32957		Batf3	1.77387e-290	0.413003		Nars	5.60598e-08	0.469438		Unkl	0.000824632	0.309652
								Pgk1	1.23758e-06	-0.397401						Tbc1d14	1.0683e-21	0.335194		Ly75	2.97027e-05	0.285533		Actr1b	3.55594e-12	0.323809		Rpp21	9.99407e-09	-0.329724		Ass1	0.00034962	0.412852		9930021J03Rik	2.00237e-17	0.469199		Sesn2	6.81801e-05	0.309139
								Pdlim1	1.84454e-15	-0.399767						Ppp4r3b	6.95767e-06	0.33516		Sik1	0.00142669	0.285406		Arpc4	1.9463e-06	0.323298		Utp11	1.58733e-06	-0.330727		Ifitm6	1.40654e-296	0.41258		Gnas	6.2937e-12	0.468555		Slc12a2	0.00027012	0.308586
								Apex1	4.20394e-16	-0.401676						Gigyf1	4.06574e-14	0.335112		Cpsf2	0.00230259	0.285306		Ssna1	4.78161e-09	0.323117		Prmt3	2.19684e-06	-0.33105		Arf4	6.88415e-05	0.412396		Gbp3	1.68864e-11	0.467949		Dusp4	0.00095414	0.30562
								Fos	2.74607e-07	-0.401723						Zfand5	1.79322e-07	0.334927		Tollip	5.8547e-07	0.284877		Elavl1	1.98384e-10	0.322606		Hint2	1.50161e-06	-0.331646		Gak	9.52462e-15	0.411775		Ptpn9	1.40729e-28	0.467568		Tdp2	0.00372194	0.304954
								Bmyc	9.75929e-16	-0.402859						Mcm6	0.00525744	0.334808		Zdhhc5	2.69283e-06	0.284369		Gtpbp1	1.36489e-07	0.322516		Art2b	5.27681e-06	-0.331865		Ogfrl1	9.14498e-85	0.411715		Git2	4.29332e-09	0.465987		Pde8a	0.00297414	0.303771
								1110038B12Rik	8.5479e-12	-0.403638						Atp5mpl	4.34737e-07	0.334642		Fam193b	2.5035e-05	0.283887		Bag1	2.04215e-10	0.322508		Tomm5	3.45683e-08	-0.332145		Slc7a1	4.90485e-11	0.411517		Ddx21	6.13789e-07	0.46579		Gabbr1	0.00472109	0.303607
								Grcc10	2.17854e-14	-0.410104						Sdf2	0.0017147	0.333908		Zfp142	4.60621e-09	0.283867		Plaat3	2.32021e-07	0.322471		Ttc3	9.923e-06	-0.332784		Ggta1	1.49985e-43	0.411242		Wbp4	2.57563e-07	0.465585		Selenom	0.000109198	0.3029
								Cd27	1.18782e-15	-0.412547						Rbl2	9.00214e-11	0.333416		Dusp4	7.1205e-12	0.283849		Eny2	2.6331e-08	0.322058		Actn2	5.70504e-05	-0.333603		Ahr	7.61784e-27	0.41112		Tspan14	5.16395e-08	0.465401		Bicral	0.00873613	0.301921
								Pdk1	1.24232e-16	-0.415364						2023-03-06	1.01403e-12	0.333339		Crebrf	0.00190115	0.283771		Phb2	0.000661669	0.32202		Ranbp1	2.3673e-08	-0.333666		Klrc1	7.521e-15	0.409791		Cd274	4.44113e-18	0.465152		Sema4c	4.13715e-08	0.298946
								Rps15	3.63681e-22	-0.416467						Gbp6	4.68956e-08	0.333336		Nrp1	3.85201e-13	0.283385		Jdp2	2.62175e-65	0.321621		Klhdc2	2.06362e-06	-0.334005		Prdx2	3.13766e-05	0.409422		Safb2	8.82856e-13	0.46505		Dhcr24	0.00888614	0.298412
								Srm	3.26675e-18	-0.417538						Metap2	0.000796001	0.333205		Ndufb9	0.000560711	0.283215		Sox11	1.84437e-274	0.321534		Ndufs3	1.26998e-08	-0.334227		Nasp	4.97922e-12	0.409398		Arf3	1.20268e-08	0.464758		Bysl	0.00839041	0.298388
								Trp53	2.62865e-15	-0.419854						Irf2bpl	0.00021725	0.333075		Pik3ap1	2.04118e-11	0.282778		Mpc1	1.11914e-07	0.321505		Galk1	2.13432e-06	-0.334899		St13	1.84689e-07	0.40923		Rnf149	3.31137e-13	0.464634		Arid3a	0.00057008	0.292276
								Atp1b1	4.30476e-17	-0.428542						Myh9	4.77865e-10	0.332885		Bcl2l11	7.1274e-05	0.282175		Cenpx	1.70578e-08	0.320685		Oxct1	1.83507e-06	-0.335393		Mmp14	7.01405e-117	0.408938		Gpx4	1.39646e-06	0.464529		Dnajc12	1.13006e-08	0.290907
								Isg15	0.00294501	-0.429119						Atp5e	6.10969e-17	0.332864		Csnk1g3	8.21517e-05	0.281882		Psma5	2.66551e-07	0.320374		Snf8	5.7996e-07	-0.335497		Acsl4	6.26302e-22	0.40857		Rasa1	9.89504e-10	0.464408		Ppfibp1	3.29474e-06	0.289795
								Thada	6.64686e-15	-0.429125						Tmem163	1.56291e-32	0.332751		Pcnx	0.000323629	0.281834		Pa2g4	2.0294e-07	0.319955		Rae1	5.60462e-07	-0.335538		Pxn	5.0937e-12	0.405862		Arhgap26	2.42238e-13	0.464229		Bclaf3	0.00849142	0.288177
								Cd2ap	1.22127e-16	-0.429883						Lat2	1.36021e-55	0.332653		Lasp1	0.000517818	0.281252		Acsl4	5.90918e-21	0.319823		Coa3	1.25999e-11	-0.335586		Parp10	1.57645e-08	0.405438		Rnf169	1.77278e-17	0.464005		Arhgef10	3.86099e-05	0.286576
								Rpl7a	5.34219e-30	-0.429915						Dusp2	0.00140146	0.332595		Trim35	0.00215743	0.28109		Sypl	4.19731e-36	0.319152		Tspan32	2.02895e-06	-0.335775		Fam49a	1.05544e-11	0.404856		Mkrn1	2.12569e-08	0.463895		Hmgb1	0.00985647	0.285805
								Foxo1	1.18299e-11	-0.434515						Prdm1	2.39237e-33	0.33233		Cybc1	0.00853068	0.280966		Igsf8	2.47587e-34	0.319103		2310009B15Rik	3.56767e-06	-0.336722		Tctex1d2	9.32073e-91	0.404779		Uhmk1	1.91018e-08	0.463096		Anxa1	0.00158486	0.285537
								Nme1	9.70611e-17	-0.438856						G3bp2	0.00108906	0.332306		Mif4gd	0.000127989	0.280415		Rad18	2.79993e-46	0.318928		Mrpl2	6.83224e-07	-0.336746		Pcf11	2.74755e-12	0.404532		Dync1h1	4.41109e-09	0.46285		Bcl2a1c	1.2697e-23	0.28439
								Rps11	4.54816e-32	-0.43939						Reep3	1.66381e-11	0.332237		Hook3	0.000133536	0.280122		Ctnna1	1.49198e-47	0.318686		Gm20069	2.7952e-06	-0.33707		Psmb6	0.000222965	0.40385		Tmem127	8.19402e-19	0.462382		Ube2o	0.00403074	0.282858
								Eif4a1	4.10836e-16	-0.444726						Sec24d	4.19192e-21	0.331824		Zdhhc21	4.51992e-05	0.279354		Trps1	3.0263e-36	0.318417		Ndufaf3	1.26017e-06	-0.337304		Plk2	1.20197e-22	0.403596		Adora2a	4.6999e-13	0.462322		Tmcc3	1.17454e-08	0.282534
								Cct3	1.01761e-13	-0.445936						Ehbp1l1	4.87005e-12	0.331222		Dhrs1	6.16113e-05	0.279299		Ndufs4	9.82758e-11	0.31837		Rab11b	2.21016e-11	-0.337701		Slfn2	0.00487894	0.402836		Pstpip1	5.41816e-05	0.461748		Wls	0.000765332	0.281066
								Tmsb10	9.09444e-42	-0.447615						Lcp2	0.000390251	0.330914		Gak	0.000116644	0.279147		Sec61a1	1.06205e-10	0.317846		Sfxn1	5.10443e-06	-0.337811		Hbp1	1.56103e-09	0.402362		Btbd7	2.43317e-12	0.461502		Socs7	0.000138845	0.279988
								A930005H10Rik	7.22055e-14	-0.450603						Npepps	5.74929e-10	0.330903		Anxa6	0.00180707	0.278894		Zfp207	7.05869e-14	0.317654		Commd8	2.54818e-08	-0.33792		Rhog	0.00048927	0.40213		Atf2	3.71062e-09	0.461306		Miat	8.14143e-11	0.279082
								Gpr183	4.61883e-17	-0.453738						Trpv2	1.95975e-10	0.330423		Napsa	1.37566e-20	0.277759		1110008P14Rik	1.05817e-15	0.317212		Babam1	4.38071e-08	-0.337937		Plekho1	9.24985e-18	0.401961		Eif3j1	2.11717e-09	0.461259		Sytl2	0.000344062	0.276472
								Npc2	6.08484e-19	-0.456696						Hmox1	4.06319e-48	0.330412		Rbx1	0.00514264	0.277176		Znhit1	3.45612e-26	0.317127		Idh3a	4.3223e-08	-0.338177		Rab1a	2.64687e-11	0.401517		Larp4b	2.81043e-10	0.461166		Hlf	2.45211e-25	0.272167
								Pim2	1.40805e-16	-0.457416						Ap2b1	7.26691e-10	0.330333		Ddx17	0.00510555	0.276353		Slc2a1	1.09628e-14	0.316765		Sesn1	2.96937e-06	-0.338301		Lrrfip2	1.39274e-25	0.401021		Zmym5	2.61107e-09	0.460924		Simc1	0.0097026	0.271778
								Treml2	3.68306e-17	-0.458011						Ralgds	2.1559e-30	0.330261		Serf2	9.79344e-09	0.27622		B4galt5	6.09253e-28	0.316526		Rap2b	1.14958e-06	-0.338366		Rnf6	7.33768e-14	0.400958		Adam10	8.97221e-10	0.460894		Trio	0.00506761	0.269706
								Rpl38	2.08558e-51	-0.459707						Eif3c	5.45362e-07	0.329119		Mfsd14a	0.00543743	0.275902		Thap12	3.38557e-14	0.316113		Nudt19	1.16675e-06	-0.338802		Ap2b1	1.93796e-18	0.400772		Gmfb	9.69886e-10	0.46038		Slc37a3	0.000604319	0.268463
								Rgcc	8.00882e-14	-0.460275						Ppp1r8	1.36191e-06	0.329079		Dnajc13	5.98243e-05	0.275825		Ap3s1	5.95942e-12	0.316092		Rcsd1	8.94826e-08	-0.339064		Ddit3	9.86353e-16	0.4004		Ube2k	6.6853e-08	0.460093		Mthfd2	0.00708655	0.268182
								Spint2	6.07789e-19	-0.460728						Tut4	0.00309818	0.329006		Wipf2	3.45697e-05	0.275679		Dusp4	1.36734e-42	0.314981		Shld1	4.37909e-06	-0.339207		Zbtb7a	1.43838e-07	0.40019		Qk	1.16257e-09	0.459661		Fbrs	0.00823975	0.267372
								Rpl34	1.10692e-68	-0.470711						1110008P14Rik	2.91963e-08	0.328888		Pik3ca	0.000827421	0.275625		Luc7l2	4.72192e-08	0.314879		Copz1	1.86972e-07	-0.339835		Cebpg	6.42644e-12	0.399897		Oip5os1	5.70969e-08	0.459232		Fam193a	0.00836047	0.266908
								mt-Nd4	1.85531e-16	-0.473608						Ints6	0.00105972	0.328858		Pnp	4.07421e-06	0.275371		Tex2	6.5284e-43	0.314758		Sptssa	6.73288e-10	-0.340201		Sypl	1.23407e-21	0.399318		Zfp106	5.01803e-08	0.4592		Dlg4	0.000789908	0.266769
								Rps13	8.43508e-59	-0.475154						Snx25	1.12855e-28	0.328497		Skiv2l	0.00246926	0.275044		Cenpp	1.56039e-146	0.314623		Ormdl1	1.80783e-06	-0.340357		Gm21188	0	0.39926		Prdx2	1.33514e-06	0.458937		Mex3b	0.00704062	0.266653
								mt-Atp8	5.93848e-14	-0.480529						Kmt2d	3.68558e-08	0.328449		Tma7	1.23584e-05	0.274668		Fkbp9	0	0.314508		Lsm3	3.86762e-07	-0.340363		Il1a	1.01824e-162	0.399017		Nufip2	6.3468e-08	0.458929		Cyp4f16	2.90374e-09	0.266195
								Sidt1	2.65725e-14	-0.483326						Rab27a	1.23441e-16	0.328393		Syt11	1.34464e-06	0.274402		Rad51ap1	5.20814e-286	0.314445		Ifi35	6.77434e-09	-0.340427		Rab31	3.14233e-132	0.398782		Ikzf2	0.0026546	0.457942		Sfmbt1	1.04498e-05	0.26509
								Dgka	3.5409e-16	-0.486885						Rest	1.63259e-07	0.327748		Mapk1ip1l	0.000545151	0.274242		Stard3nl	3.8099e-23	0.314199		Ctdsp1	6.15949e-06	-0.340617		Cfb	9.26872e-99	0.398642		Sar1a	5.10394e-10	0.457925		Cd4	0.00444804	0.262874
								Odc1	8.80933e-10	-0.488575						Eif4e3	2.61301e-20	0.327208		Prkrip1	8.39243e-05	0.274165		Maz	2.74215e-07	0.31327		Eapp	4.61501e-08	-0.34068		Tmem30a	6.66263e-07	0.398528		Ywhaz	4.44882e-14	0.457766		Atg7	0.00674955	0.262315
								Hif1a	6.94e-06	-0.491857						AI467606	0.000162184	0.326443		Rnf6	3.32196e-05	0.274051		Cxcl10	1.42734e-23	0.312026		Sae1	6.33212e-08	-0.340765		Tmem109	1.38608e-10	0.398511		Sla2	1.82738e-09	0.457184		Ndst1	0.000108851	0.26185
								Rps14	8.4729e-52	-0.499185						Hcls1	1.04032e-07	0.326262		Gpr174	0.00062941	0.273821		Bax	2.78727e-06	0.311891		Psmg1	5.07352e-07	-0.340892		Ube2e3	2.37125e-16	0.398158		Cript	1.586e-08	0.456813		Hsf2	0.00674748	0.261337
								Eef1g	1.99032e-20	-0.499515						Myadm	2.51282e-42	0.326097		Lrrc41	0.000217389	0.27367		Smarca4	4.16779e-17	0.31092		Atxn10	5.43968e-10	-0.341127		Ddit4	5.58006e-09	0.39801		Arid2	5.23641e-15	0.456625		mt-Co2	5.2922e-06	0.259858
								Emb	2.43241e-22	-0.500178						Uqcrq	0.000417318	0.32586		Il12rb1	2.66067e-18	0.273608		Slc7a1	2.62059e-31	0.31064		Cetn2	1.56307e-06	-0.341364		Ufm1	8.04864e-06	0.397099		Sf3b1	1.47119e-13	0.45645		Dhx37	0.00702114	0.259496
								Rps17	5.89528e-26	-0.503216						Impa2	5.84408e-10	0.325653		Gpat4	0.00892349	0.273546		Arhgdia	9.84764e-08	0.310508		Hint3	6.52117e-07	-0.341654		Smchd1	2.15273e-07	0.396994		Rap2a	2.83585e-13	0.456161		6530402F18Rik	7.58504e-05	0.259138
								Rpl18a	5.32631e-58	-0.504259						Ppp1r10	4.68192e-07	0.325626		Dok2	0.000470203	0.273063		Etfa	4.35429e-11	0.310182		Nudt21	2.45091e-09	-0.34196		Adssl1	3.05009e-77	0.396934		Ifih1	1.85105e-24	0.456141		Atp11a	0.0023772	0.257349
								Ctla4	3.95919e-05	-0.508605						Ksr1	3.5509e-34	0.325307		Spen	0.000311207	0.272327		Hmgn3	1.1891e-228	0.30969		Impdh2	1.14573e-07	-0.342634		Apc	9.46082e-15	0.396423		Cnot3	6.17627e-10	0.456137		Rasa4	2.58136e-06	0.25677
								C1qbp	5.98908e-15	-0.510097						Rsrc2	0.000720886	0.324779		Prdx5	0.00103328	0.272222		Etf1	3.4294e-10	0.309618		Utp3	5.76504e-08	-0.343117		Mthfr	3.09607e-64	0.39593		Eif5b	3.90875e-09	0.456095		Maml1	0.0082993	0.256449
								Gm11808	3.87497e-27	-0.510343						Klhl28	6.79212e-11	0.324491		Atp5h	1.16488e-05	0.271791		Stx11	1.04543e-43	0.309231		Sfxn3	4.05995e-07	-0.343168		Myo9b	5.66605e-14	0.395717		Csnk1e	5.5053e-15	0.455853		Cpt1a	0.00147747	0.25602
								Sh3bp5	9.90193e-18	-0.513491						Rnf4	8.2965e-05	0.324353		Susd6	4.0823e-05	0.271459		Dctn3	1.90392e-08	0.309228		Rps29	1.97804e-11	-0.343195		Arf2	1.13535e-22	0.395558		Mctp2	6.90317e-10	0.455304		Slc26a2	0.000258017	0.254043
								mt-Nd5	2.05678e-17	-0.514796						Atxn2l	0.000659369	0.324306		AU020206	1.6781e-06	0.271288		Mylk	8.01817e-226	0.30856		Smim8	7.15166e-07	-0.344044		Pgd	4.05682e-09	0.394809		Cdk12	1.5749e-08	0.455065		Vcl	2.13481e-05	0.251768
								Nme2	4.40428e-24	-0.521973						Usp9x	9.80442e-10	0.324288		Npepps	0.00113501	0.271178		Trf	8.40123e-140	0.30853		Eif2s3y	1.41251e-07	-0.344628		Fam117b	6.12327e-12	0.394715		H2-D1	1.70695e-21	0.455038		Lyn	4.61826e-06	0.250394
								Rpl41	8.39481e-75	-0.525535						Fhl2	1.28302e-29	0.324141		Rest	0.000432367	0.270973		Mmp14	5.25733e-131	0.308094		Mrps35	2.50315e-07	-0.345123		Tmed7	2.71634e-11	0.394712		Gtf2a1	3.1185e-24	0.454951		Babam1	0.00381898	-0.250354
								Il4ra	9.15252e-19	-0.530555						Pttg1	1.08526e-06	0.323675		Klhdc3	0.00902882	0.270742		Ndufv2	2.6736e-07	0.307797		Stx8	1.57961e-07	-0.345183		Jmjd1c	5.08441e-10	0.394414		Trim8	8.05258e-05	0.454778		Gm5617	0.00504134	-0.250475
								Gpx1	8.50721e-16	-0.531137						Hbp1	0.000292707	0.323653		Lilr4b	5.88292e-10	0.270333		Dnajb11	1.11254e-12	0.307396		Cbr1	5.81976e-07	-0.345188		Il4ra	7.58298e-11	0.394238		Galnt6	2.57686e-08	0.454654		Haao	0.00413201	-0.250815
								Rps25	1.16419e-36	-0.531275						Dnajc1	6.99351e-06	0.323556		Pgrmc1	0.00351383	0.270171		Pnkd	6.74001e-13	0.306912		Bin1	1.43107e-09	-0.345224		Brd4	7.63186e-08	0.394175		Actr2	3.5051e-09	0.45458		Thumpd3	0.00941593	-0.25082
								Dennd2d	6.1749e-19	-0.535815						Sla2	2.66763e-05	0.323263		Osbpl8	0.00658686	0.270153		Dhcr24	1.35805e-44	0.306741		Mrpl10	1.97838e-06	-0.345267		Hp	4.18263e-191	0.394102		Tmsb4x	1.32555e-19	0.454479		Ptpmt1	0.00620535	-0.251014
								Hmgn1	9.48407e-19	-0.539296						Mir22hg	1.50644e-28	0.323217		Cbarp	5.6486e-06	0.269789		Ect2	6.68888e-141	0.306705		Chchd1	7.34808e-08	-0.345567		Arap2	1.45361e-09	0.393088		Ccnl2	2.2125e-09	0.454396		Bloc1s6	0.00708859	-0.251052
								Rab3ip	1.03703e-17	-0.546615						Cd5	0.00731857	0.322713		Stmn1	6.9573e-06	0.269414		Zmynd19	7.22191e-21	0.306626		Jund	2.20551e-05	-0.345944		Cggbp1	4.29115e-06	0.393002		Gcnt1	8.64272e-38	0.453922		Frat2	1.10941e-05	-0.251369
								Rpl19	4.07358e-59	-0.550393						Atxn7l3	5.81312e-09	0.322545		Trerf1	9.91896e-06	0.269323		Adap1	7.6819e-36	0.305867		Ndufa4	4.48937e-10	-0.346095		Abcc1	1.73612e-32	0.392222		Brox	4.74102e-13	0.453716		Lrch4	0.00486355	-0.252643
								Smc4	1.7621e-13	-0.552036						Mrps6	0.000189788	0.322352		Dct	8.24255e-35	0.267983		Gm42047	5.70042e-48	0.305779		Zfp386	7.74728e-07	-0.346773		Mthfd2	3.75695e-12	0.391744		Stag2	0.00187797	0.453658		Fmc1	0.00567974	-0.252894
								Rpl37a	5.67089e-73	-0.558226						Abhd2	9.38949e-11	0.322304		Pacsin2	0.00336098	0.267803		Prdm1	1.50571e-31	0.305588		Mpst	1.83637e-06	-0.347299		Rala	7.37004e-06	0.391254		Zswim8	1.81864e-17	0.453008		Bms1	0.00986432	-0.252999
								mt-Nd1	1.46572e-21	-0.559544						Plekho2	6.11743e-17	0.322255		Chmp1b	0.000582422	0.267448		Pcbd2	3.5451e-14	0.305115		3110040N11Rik	2.24389e-07	-0.347437		Cish	1.16267e-19	0.391051		Zbtb7b	4.83897e-68	0.452922		Snhg20	0.00828806	-0.253209
								Mrpl23	4.69202e-20	-0.560179						Tor1aip2	0.000355203	0.322241		Prpf38a	0.00534492	0.267331		Trappc1	4.95245e-23	0.304961		Npepl1	1.38836e-06	-0.348159		Amfr	0.000319325	0.390848		Tbpl1	4.06198e-09	0.452216		Nudt16l1	0.00691767	-0.2538
								mt-Atp6	1.25203e-27	-0.563261						Mif4gd	7.10634e-08	0.322159		Rom1	5.79869e-06	0.26699		Pcnp	5.69797e-11	0.304839		Trappc6b	1.79974e-07	-0.348558		Phip	1.12284e-09	0.390798		Ppp3r1	3.82538e-10	0.452069		Slc25a5	0.00379027	-0.253892
								Peli1	6.29716e-19	-0.576637						Krit1	0.00405346	0.322044		Prpf18	4.01411e-05	0.266754		Coro2a	5.93989e-22	0.30449		Clec2i	1.73704e-06	-0.348617		Adam17	1.40996e-16	0.39019		Sbno2	1.87601e-23	0.451809		Iscu	0.00588381	-0.254069
								Rpl29	1.15903e-45	-0.583515						Nfatc2	2.28795e-09	0.322015		Tpm3	0.00736012	0.266451		Foxm1	1.57322e-165	0.304476		Hspb11	1.60106e-06	-0.34885		Hspa1b	1.67438e-13	0.389867		Slc2a1	1.55278e-11	0.451658		Pex2	0.00319642	-0.254308
								Mt1	0.00691304	-0.583827						Rtn4	3.25331e-07	0.321911		Fryl	0.00612389	0.26593		Ppp1ca	0.000703525	0.304215		Kcnab2	6.74722e-06	-0.348949		Ecm1	3.13524e-51	0.389682		Btg1	3.41144e-10	0.451133		H2-Ob	0.0054682	-0.254335
								Rapgef6	5.8025e-20	-0.585484						Pank3	3.18663e-15	0.321221		Atp5g3	1.14289e-05	0.265706		Srp19	8.14467e-09	0.304069		Ten1	6.84918e-07	-0.348967		Lin54	5.01163e-17	0.389483		Fbxw11	1.40077e-13	0.450785		Emc9	0.00552712	-0.254347
								Rpl23a	1.02184e-27	-0.586929						Syt11	3.15856e-16	0.32113		Col4a3bp	5.30893e-06	0.265686		Reep3	2.5348e-22	0.303673		Izumo4	1.07891e-05	-0.350233		Rest	1.49518e-11	0.389378		Cnot1	7.33583e-10	0.450302		Mrpl11	0.00991091	-0.25475
								Impdh2	9.62317e-22	-0.587346						Mnt	2.11283e-09	0.320762		Tspo	0.00512517	0.265505		Naa50	5.27276e-13	0.303584		Cib1	6.06063e-08	-0.350309		Gas2l3	1.20793e-111	0.389331		Rtf1	1.21228e-08	0.449759		Ap1ar	0.00980511	-0.254823
								Il6ra	5.37092e-23	-0.587539						Flii	1.45187e-07	0.320759		2900026A02Rik	3.86617e-17	0.265481		Ier3ip1	1.3135e-09	0.303537		Il6ra	5.26311e-07	-0.350343		Slc25a19	6.83208e-16	0.389084		Itk	7.27013e-08	0.449404		Mettl26	0.00674573	-0.254833
								Rpl5	1.9709e-35	-0.588554						Stx11	2.33511e-27	0.32048		Bak1	0.00204345	0.26473		Pkmyt1	2.47692e-16	0.303191		Mitd1	2.22864e-06	-0.350787		Ppp4r2	2.85477e-07	0.388483		Pfkl	6.83358e-10	0.448982		Mrps23	0.00547367	-0.255167
								Fbl	2.8203e-22	-0.59224						Itgb3	6.45571e-25	0.319879		Ptpn12	0.00406395	0.264629		Ndc1	5.50177e-65	0.302965		Tmem251	4.04458e-06	-0.351254		Pacs2	1.81302e-19	0.388116		Ncbp3	8.77126e-12	0.448332		Timm22	0.00406335	-0.255207
								Naca	1.08493e-39	-0.594611						Zfp703	1.33423e-26	0.319614		Fbrsl1	0.000813945	0.263373		Sv2c	3.40562e-22	0.302839		Grpel1	2.73228e-11	-0.351256		Herc6	2.69474e-07	0.387535		Cnot6	2.38595e-11	0.44781		Fgfr1op2	0.00695905	-0.255412
								Rpl36	8.25273e-69	-0.594935						Grk2	0.000177434	0.319537		Smox	9.23314e-09	0.263148		Emc7	2.59933e-10	0.302657		Hexb	1.56553e-06	-0.351812		Ikbkb	3.45956e-05	0.387107		Plekha3	9.43221e-11	0.447519		Pnisr	0.00781962	-0.255795
								Tpt1	6.86466e-67	-0.605216						Slc7a5	0.000320167	0.319474		Ppard	6.90894e-06	0.26259		Fxn	5.01892e-26	0.302557		Zcchc7	1.29794e-07	-0.352359		Slc31a1	2.92327e-28	0.387086		Akirin2	1.66549e-17	0.446982		Eef1akmt2	0.00601987	-0.256292
								Rps10	6.76777e-73	-0.609126						Pip4k2c	4.42092e-11	0.319402		Lxn	1.18874e-11	0.262484		Syngr2	7.55878e-16	0.302533		Eef1akmt1	6.20223e-07	-0.353759		Abcb1a	6.46974e-09	0.386907		Slc5a3	4.08527e-32	0.44678		Gm11707	0.00417449	-0.256363
								Ms4a4c	1.89468e-20	-0.614573						Tap1	3.56898e-05	0.319358		Tfip11	0.00119139	0.260815		Srp9	1.25034e-07	0.302417		Abracl	8.34764e-10	-0.35409		Ilf3	1.39922e-14	0.38689		Cdk9	2.36449e-07	0.446226		Cd3d	0.000153951	-0.256915
								Hspe1	6.44074e-27	-0.618852						Mink1	7.71508e-06	0.319357		Ell2	1.62115e-13	0.260784		Sdhc	2.69515e-11	0.302349		1110038F14Rik	9.74476e-07	-0.354463		Actr2	8.64832e-08	0.386779		Slc30a1	5.75477e-18	0.446038		Oard1	0.00814	-0.257161
								Rack1	1.36079e-44	-0.620559						Acin1	1.8394e-05	0.319307		Rbbp8	0.000196755	0.260761		Arl6ip4	2.73015e-11	0.301836		Commd3	2.80764e-08	-0.354601		Pclaf	6.65047e-09	0.386485		Katna1	6.40405e-11	0.445537		Psmc6	0.00655179	-0.257478
								Rpl11	1.52176e-72	-0.626508						Hacd3	3.89947e-06	0.319063		Sppl2a	0.00300018	0.260741		Sfr1	8.20473e-08	0.301634		Vkorc1	1.17489e-07	-0.355289		Tmbim4	1.35892e-08	0.386335		Rab21	1.20301e-06	0.445382		Nudt19	0.00927012	-0.257844
								Tnfrsf9	1.18833e-06	-0.628585						Pstpip1	0.000377113	0.319043		Lemd3	1.52743e-05	0.260727		Prim1	7.69998e-53	0.301092		Stk16	5.86334e-07	-0.355684		Kmt2e	0.000116534	0.386306		Kif5b	1.2471e-07	0.445014		Snx10	0.00755534	-0.258308
								Socs3	2.41412e-22	-0.635403						Smc3	0.00237752	0.318259		Acbd5	0.000475713	0.260248		Snrpb2	1.59725e-14	0.300398		Emc2	1.24391e-07	-0.356123		Srrm1	1.64018e-06	0.385824		Gfod1	7.88803e-23	0.444496		Mlf2	0.00320314	-0.258402
								Rps27	2.36374e-70	-0.640847						Cobll1	1.1263e-32	0.318116		Ctnnbip1	4.8639e-19	0.260132		Igf2r	2.31869e-17	0.300322		Slc25a39	6.56562e-07	-0.356475		Smad7	0.000255808	0.385689		Pkp3	4.70938e-06	0.443962		Paqr7	0.00467068	-0.258793
								Rpl30	3.9774e-81	-0.641825						Rab5a	8.5773e-05	0.317414		Tshz1	0.000176977	0.259953		Fam83d	7.76483e-73	0.300219		Utp14a	7.36947e-07	-0.356796		Stk40	1.65708e-17	0.385628		Stat5a	1.99198e-11	0.443757		Trmt6	0.00700809	-0.259002
								Ppp1r14b	1.97274e-22	-0.642348						Tmed5	7.31454e-05	0.316667		Cyfip1	1.16191e-13	0.259457		Lamtor1	5.18487e-10	0.300082		Cap1	2.44445e-08	-0.357292		H2-DMb2	4.6631e-187	0.385563		4931406P16Rik	1.62476e-13	0.443441		Tbc1d17	0.00911759	-0.259066
								Rpl18	6.80401e-81	-0.64296						Retreg3	0.00121439	0.316646		Xpot	0.00439314	0.258978		Polr2k	1.5727e-10	0.299794		Eefsec	7.09313e-07	-0.357299		Ttyh3	1.39754e-13	0.385343		Csnk2a2	1.35664e-06	0.443402		Chchd1	0.000638197	-0.259206
								Gas5	1.75151e-34	-0.646464						Ndfip2	7.89344e-08	0.316524		Pqlc3	2.01898e-08	0.25871		Rps25	2.87852e-07	0.299771		Lamtor5	4.93971e-07	-0.357743		Crk	4.83963e-12	0.385323		Pofut2	1.78963e-07	0.442833		Drg1	0.00443132	-0.25958
								Rpl17	1.24694e-67	-0.649613						Chka	0.000395485	0.316079		Wbp4	0.00401884	0.258353		Hist2h2bb	3.30386e-46	0.299689		Cope	2.04315e-11	-0.357801		Hck	0	0.385157		Tor1aip2	2.23785e-08	0.442681		Klhdc1	0.00189372	-0.259835
								Rpl9	3.10369e-67	-0.651887						Taok1	4.53488e-09	0.315763		Ptpn11	0.000379244	0.257824		Clta	3.00528e-08	0.299608		E2f4	1.33797e-07	-0.357864		Flt3	0	0.385061		Wipi2	4.50506e-12	0.441801		Cope	0.000916151	-0.259871
								Ramp1	2.57579e-22	-0.652348						Mapk1ip1l	0.000254657	0.315756		Rab12	0.00939413	0.257541		Pde10a	1.50835e-271	0.299256		Cd160	2.42763e-05	-0.358649		Wbp4	8.25183e-10	0.384122		Wasf2	3.07226e-07	0.441501		Rrp15	0.00891925	-0.260434
								Rpl22l1	4.2439e-38	-0.656649						Slc35d1	1.79167e-18	0.315632		Ywhaz	4.87227e-06	0.257533		Pfdn4	1.46592e-22	0.299214		Dnajc7	6.86461e-11	-0.358823		B4galt1	2.05028e-07	0.384113		Kcnq1ot1	1.7939e-06	0.441327		Hp1bp3	0.00728901	-0.260626
								Rpl7	3.96917e-64	-0.663731						Exoc5	5.16982e-09	0.315489		Rhbdf2	8.14259e-07	0.25731		Mxd3	4.5423e-283	0.298787		Qars	7.37259e-07	-0.360118		Atmin	5.32708e-29	0.384046		Sik1	5.20706e-13	0.440092		Taf11	0.00156643	-0.260662
								Rps3	9.48206e-73	-0.664858						Atg2a	0.00531173	0.315464		Xdh	5.56287e-08	0.256117		Naa15	9.61723e-16	0.298586		Mrps17	2.56831e-09	-0.36092		Tfip11	2.57675e-14	0.383953		Dap	2.44739e-08	0.439599		Rpl41	2.31997e-06	-0.261476
								Inpp4b	3.33636e-25	-0.667424						Ap2s1	0.0040875	0.3153		P4ha1	0.00117659	0.255823		Kif2c	0	0.298441		Ccr9	5.8601e-05	-0.360997		Abca1	3.38253e-14	0.383925		Mrps21	1.4507e-07	0.439575		Ndufc2	0.00604355	-0.261576
								mt-Nd4l	6.46381e-32	-0.669158						Slc16a1	7.58502e-13	0.31527		Morf4l1	0.00596823	0.255821		Igkc	5.8555e-26	0.298364		Rpl6	3.15293e-11	-0.361325		C5ar1	9.15878e-163	0.383912		Rpa2	3.14743e-05	0.439369		Dynlt1b	0.0075254	-0.26211
								Pde4b	1.10469e-23	-0.673238						Ptbp1	0.00178717	0.315055		Sertad2	0.000277797	0.255719		Crlf2	9.29336e-10	0.297992		Mettl26	8.84063e-07	-0.361561		Eif2ak3	3.99671e-18	0.383155		Rhoc	1.21536e-32	0.439296		Clk2	0.00434504	-0.262562
								Cd69	8.7964e-18	-0.673293						Arpp19	5.185e-06	0.31441		Hmgcr	0.000725655	0.255337		Sox10	1.20856e-240	0.297626		Pim2	3.49041e-07	-0.362345		Plgrkt	1.10397e-08	0.382987		Pomp	3.49277e-07	0.439031		2023-03-05	0.00746461	-0.26314
								Ppp1r15a	5.61764e-21	-0.674341						Gpr171	1.60477e-07	0.313358		Pip4k2c	8.80612e-06	0.255239		Ppih	2.50881e-18	0.2974		Mrpl40	2.85375e-08	-0.362766		Tmem88	2.59667e-33	0.382829		Traf3	9.00876e-10	0.439028		Myg1	0.00273919	-0.263184
								Rps23	2.99398e-80	-0.675107						Cdv3	0.000114039	0.31331		E330009J07Rik	1.55311e-05	0.254866		Wnk1	2.246e-10	0.297308		Atp5g3	2.95865e-10	-0.363164		Pafah1b1	5.05002e-07	0.382641		Krit1	6.54248e-06	0.438396		Pold2	0.00485456	-0.263246
								Zfp36l1	1.0371e-22	-0.675127						2900097C17Rik	6.4591e-13	0.3133		Cd3g	6.8365e-06	0.254479		Trac	5.90926e-05	0.297005		Mrpl24	5.45643e-12	-0.363744		Srebf2	7.2708e-09	0.382482		Tmbim6	1.62008e-12	0.438264		Tsr3	0.00671784	-0.263614
								Rpl31	2.88175e-43	-0.677012						Trps1	9.24599e-14	0.313089		Psme4	1.26436e-05	0.254362		Gfpt1	1.2623e-25	0.296		Glipr2	7.60144e-14	-0.36433		Tm2d2	9.72219e-10	0.382399		Fmr1	5.27101e-08	0.437609		Rplp2	0.000274163	-0.263721
								Tdrp	9.89256e-26	-0.679459						Fam126a	6.1217e-22	0.313072		Rsbn1	0.00590312	0.25421		Ewsr1	5.79988e-08	0.295171		Hibadh	3.13685e-08	-0.364813		Tcf4	4.76075e-102	0.382393		Emc7	2.98794e-06	0.437548		Tfap4	0.00309903	-0.26378
								Tuba1b	3.68061e-23	-0.681856						Api5	0.000100207	0.312974		Xbp1	0.00969866	0.253706		Tardbp	5.29679e-18	0.295018		Dipk1a	1.93729e-06	-0.364841		Atf6	6.5969e-32	0.381857		Unkl	9.95278e-19	0.43703		Ndufa6	0.000623098	-0.264177
								Rpl4	2.53159e-48	-0.685945						Fam160b1	1.92741e-06	0.312734		Gbp7	0.000107319	0.253581		Tmem30a	3.55905e-12	0.294874		Aco2	1.68739e-08	-0.364954		Denr	1.48187e-05	0.381837		Rps6ka3	9.17737e-13	0.436173		Rnaseh2c	0.00409039	-0.264492
								Limd2	8.20752e-30	-0.687754						Themis	2.45079e-05	0.312567		Zbtb38	9.9531e-05	0.25341		2900097C17Rik	2.87597e-25	0.294776		2300009A05Rik	1.43483e-06	-0.365082		Slc25a37	8.40679e-25	0.381822		Ndufs6	1.79812e-07	0.435895		Ptprcap	0.00121195	-0.265337
								Rpl14	2.53021e-54	-0.68895						Ddx46	0.00987016	0.312548		L1cam	1.65679e-14	0.25297		Gars	1.29413e-12	0.294655		Tomm22	3.71432e-12	-0.365146		Naga	3.66892e-18	0.381451		Mphosph8	9.64917e-06	0.435806		Acss1	0.00380694	-0.265338
								Rpl37	3.43624e-82	-0.690828						Blmh	3.20741e-06	0.312388		Arcn1	0.00199095	0.252817		Epb41l2	9.8105e-23	0.294635		Nr2c2ap	1.42903e-07	-0.365177		Gsto1	5.70817e-17	0.381089		Anxa1	1.40831e-23	0.435751		Manbal	0.00557696	-0.265368
								Rpl6	5.68237e-79	-0.700169						Sertad2	9.74035e-06	0.311982		Fam192a	0.00344592	0.251626		Tmem167	1.0765e-06	0.294153		Fkbp4	6.92737e-10	-0.366195		Pip5k1a	8.82396e-11	0.381061		Oaz1	4.24644e-24	0.435438		Paxx	0.00974065	-0.265484
								Rpl22	1.66156e-74	-0.711881						Smpdl3b	4.34211e-36	0.311933		Nfkb2	1.72541e-05	0.251555		Gnptab	6.39901e-24	0.293853		Fdx2	1.69918e-08	-0.366591		Gfod1	1.47881e-26	0.381056		Plagl2	1.35508e-19	0.435436		Erich1	0.0038858	-0.265524
								Evl	1.28095e-26	-0.712488						Poldip3	4.37127e-06	0.311918		Ywhaq	0.00585026	0.251472		Josd2	1.62588e-07	0.293419		Frmd8	8.75238e-09	-0.366822		Bnip2	5.20424e-14	0.380903		Cox7c	1.83466e-15	0.43532		Acot13	0.00935005	-0.265551
								Snhg1	1.12889e-25	-0.719793						Tm9sf3	0.000493334	0.311781		Impact	1.8532e-07	0.251256		Dbf4	7.22134e-17	0.293283		Dap	1.14734e-06	-0.366973		Abhd17b	6.38813e-08	0.380311		Abcb9	4.87805e-09	0.435106		1700025G04Rik	0.00394665	-0.265675
								mt-Cytb	1.17823e-24	-0.720325						Copa	6.5368e-06	0.311754		Socs7	5.89921e-06	0.251227		Tomm22	1.30912e-06	0.292773		Ndufa7	2.64366e-11	-0.367585		Mepce	1.99307e-10	0.37992		Inpp5d	9.9969e-08	0.434702		2410004B18Rik	0.00675914	-0.265709
								Rps21	3.84977e-79	-0.729833						Sbf1	5.63772e-07	0.311685		Afg3l2	8.42968e-05	0.251136		Psma2	7.1068e-07	0.29275		H3f3a	7.29012e-09	-0.367729		Pdcd6ip	1.07666e-06	0.379779		Atxn2l	5.19453e-08	0.434272		Nip7	0.00624088	-0.267187
								Actn1	5.36304e-30	-0.754644						Srrt	0.000701774	0.311593		Strip1	0.00021972	0.250554		Zfp367	6.46433e-49	0.292626		Zmat5	6.50056e-09	-0.368063		Cd300ld	6.22982e-266	0.379543		Slc22a15	2.61874e-41	0.434195		Rbm10	0.00778982	-0.267379
								Npm1	1.39979e-45	-0.755181						Nfe2l1	1.74957e-08	0.311525		Hipk1	0.00754889	0.250432		Vcl	2.13131e-42	0.292358		Lsm6	6.27588e-09	-0.368231		Mcemp1	0	0.379316		Dock8	7.17236e-07	0.43397		Cct6a	0.00894541	-0.267718
								Uba52	5.85113e-40	-0.756591						Prkx	4.86032e-14	0.311484		Hnrnpc	0.0068669	0.250026		Ncapd3	1.25613e-18	0.291952		Bmyc	1.38294e-06	-0.36867		Polr2a	1.45767e-06	0.379283		Nsd2	3.12948e-21	0.433927		Mrpl36	0.00181373	-0.268062
								Tubb5	6.80967e-34	-0.774668						Sos2	5.33888e-16	0.311203		Rpl36al	5.17182e-08	-0.250175		Psmb1	1.59624e-07	0.291858		Emc4	1.37962e-07	-0.368696		Rab14	4.83895e-06	0.378972		Cep120	2.85085e-11	0.433787		1600014C10Rik	0.00988088	-0.268493
								Bcl2	6.06947e-28	-0.780268						Sptlc2	7.5032e-06	0.310818		Bccip	3.00524e-07	-0.250566		Prr13	6.8827e-11	0.29167		Frat2	5.69741e-08	-0.368719		Lpin2	2.09122e-21	0.378937		Dnajb6	4.12512e-09	0.433359		Tbp	0.0029128	-0.268497
								mt-Nd2	2.33249e-39	-0.780476						Klre1	6.41482e-10	0.310578		Nfu1	1.76096e-07	-0.250589		Rcc2	1.62404e-08	0.291288		Ddt	3.6461e-08	-0.369583		Adam9	1.4498e-34	0.378848		Capza2	8.13939e-09	0.433282		Ifi47	0.00381094	-0.268588
								Id3	5.12234e-22	-0.782634						Foxj2	2.80883e-06	0.310363		Eif1	1.32266e-06	-0.250991		Nampt	2.27192e-26	0.29106		Apol7e	5.275e-07	-0.370306		Ccnl1	1.58096e-06	0.378694		Efcab14	2.11294e-07	0.433021		Phf1	0.00824101	-0.268829
								Rpl27a	2.32884e-96	-0.789446						Mkln1	8.53333e-05	0.310282		1810041H14Rik	3.85165e-07	-0.251021		Cst3	1.28266e-17	0.290969		Czib	2.49128e-07	-0.370435		Arpc3	1.04497e-06	0.378311		Zc3h15	1.62172e-07	0.432441		Ccdc69	0.00661337	-0.268911
								Rpl26	1.31804e-78	-0.800402						Rsbn1	0.000162209	0.309951		Aup1	2.45866e-06	-0.251208		Brd7	8.19986e-20	0.290529		Clns1a	1.07892e-07	-0.370496		Nfkbie	2.06305e-22	0.378245		Ckb	8.51714e-30	0.432391		Aatf	0.00801569	-0.269176
								Rplp2	9.15615e-100	-0.809515						Ubap1	3.19352e-10	0.308865		Mrpl35	2.35195e-06	-0.25176		Tmbim4	1.42225e-15	0.290487		Cbx1	2.91663e-07	-0.370918		Ankrd17	2.44488e-13	0.378113		Hdac4	4.79984e-11	0.432149		1110004F10Rik	0.000325595	-0.269363
								Eef1a1	1.34809e-78	-0.839223						Ppp4r3a	0.00389273	0.308712		Ccdc86	4.63539e-07	-0.251764		Dennd5a	7.75135e-29	0.290249		0610012G03Rik	7.10489e-08	-0.371177		Coro2a	3.72275e-21	0.376822		Crebrf	4.71025e-09	0.431874		Atp5f1	0.00493638	-0.269737
								Rpl32	3.15188e-88	-0.861927						Celf2	0.0027608	0.3085		Mrps34	1.28442e-06	-0.251985		Ppp1r2	1.93019e-15	0.289821		Sdr39u1	3.35429e-07	-0.371911		Atp2a2	3.00344e-18	0.376797		Gpbp1	8.71961e-10	0.431003		Ppil3	0.00357088	-0.269796
								Rps3a1	1.99876e-85	-0.86196						Arid3a	3.14843e-37	0.308244		Rcbtb1	5.59103e-06	-0.252389		Morf4l2	7.68527e-16	0.289793		Ndufa13	6.57315e-12	-0.372471		Ier3ip1	8.06834e-07	0.376473		Usp16	3.28021e-05	0.430689		Fbxl14	0.000336964	-0.269801
								Ly6e	3.48661e-46	-0.862754						Uggt1	1.28396e-07	0.307193		Pcbp1	3.82755e-06	-0.252425		Smc1a	7.32418e-09	0.289664		Pdcd2	5.18964e-11	-0.373075		Gpr68	6.81891e-13	0.376285		Cnppd1	6.87428e-06	0.430446		Ifnar2	0.00482897	-0.270352
								Fam241a	4.02149e-31	-0.868439						Ccnl1	0.00833031	0.306918		Il6st	1.82002e-06	-0.252505		1810058I24Rik	0.00400148	0.289423		Lage3	1.47949e-07	-0.373222		Ube2z	2.67114e-16	0.375993		Zdhhc18	5.84213e-06	0.43005		Creb3	0.00727013	-0.27036
								Rpl39	9.61228e-100	-0.874374						C1galt1	2.88396e-07	0.30666		Utp18	9.61318e-07	-0.252557		Sf3b6	7.50281e-09	0.289159		Rnf5	9.15235e-08	-0.373573		Baz1b	1.35169e-08	0.375993		Morf4l1	1.45641e-09	0.429926		Tsfm	0.00365155	-0.270434
								Rps9	3.3137e-101	-0.874726						Lysmd3	1.29921e-13	0.305852		Sh3gl1	6.73273e-08	-0.253046		Myb	1.50657e-13	0.289086		Smc6	1.70733e-06	-0.373595		Creb5	4.97785e-208	0.375494		Sh3glb1	1.24841e-06	0.429799		Ppcdc	0.00525619	-0.270727
								Satb1	4.38845e-44	-0.888205						Paf1	0.00530432	0.305444		Hsf1	7.61211e-07	-0.253173		Ywhaq	8.29576e-11	0.288789		Dgkz	2.05768e-11	-0.373696		Mrps6	2.23868e-09	0.375438		Unc119	5.58397e-13	0.429764		Faim	0.00533203	-0.271245
								Rpl21	1.61238e-74	-0.897784						Rab11a	0.00448638	0.305443		Il16	6.11364e-07	-0.25327		Tmem258	2.7872e-07	0.288626		Psmb2	4.88838e-09	-0.373735		Stx7	9.98803e-23	0.375157		Ykt6	3.39893e-13	0.429077		Mad2l2	0.00476891	-0.271622
								Tmem108	5.03453e-39	-0.908395						Col4a3bp	4.641e-08	0.305096		1700025G04Rik	1.07058e-06	-0.253305		Hmgcs1	1.36872e-20	0.287403		Ly6e	1.45195e-07	-0.3739		Pdlim5	3.84474e-13	0.374866		Fam120a	7.27662e-07	0.428234		Ifi35	0.00632061	-0.271681
								Nsg2	5.11889e-39	-0.912474						Gem	0.000353703	0.305061		Isoc1	6.59569e-07	-0.253847		Ap1s1	5.85118e-17	0.287371		Hist1h1c	1.04057e-05	-0.374032		Fbxo33	3.85438e-11	0.374803		Myo9b	4.92903e-07	0.428137		Unc5cl	0.00729338	-0.272895
								Mif	2.67348e-44	-0.912746						Lmbr1l	7.02641e-06	0.30505		2310039H08Rik	1.95411e-07	-0.254421		Pla2g2e	1.33726e-271	0.287368		Cct8	2.46512e-11	-0.374095		Cnot1	3.77924e-10	0.37478		Etv6	3.99236e-11	0.427709		Oxct1	0.00360497	-0.272969
								Rps27a	4.52481e-92	-0.91691						Mapk6	1.63492e-06	0.304363		Hnrnpu	0.000150857	-0.25485		Ehmt2	1.89204e-17	0.286934		Psmc2	9.31484e-09	-0.374357		Gatad2a	0.000164641	0.374728		Malt1	0.00362186	0.426626		Dipk1a	0.00623023	-0.27311
								Rps6	1.78975e-75	-0.923136						Hmgn5	3.05501e-08	0.303599		Imp4	2.602e-05	-0.255108		Stub1	2.7584e-06	0.28679		Ube2m	1.31315e-10	-0.374367		Senp2	0.000108083	0.374599		Cdkn2aip	7.21585e-08	0.426		Nol7	0.000601305	-0.2732
								Rps16	1.12363e-104	-0.931563						Qk	1.1706e-07	0.303327		H2afj	1.47368e-06	-0.255698		2610318N02Rik	8.44178e-71	0.286733		Hsbp1	7.80575e-08	-0.375269		Gnaq	1.97284e-72	0.374457		Agpat4	1.44323e-18	0.425857		Ddx39b	6.25364e-05	-0.273449
								Rps15a	3.73989e-106	-0.959228						Rictor	0.000150003	0.303102		Pabpn1	2.79196e-06	-0.256329		Fam104a	7.06185e-07	0.286584		Mrpl4	5.63934e-10	-0.37567		Slc26a2	4.03532e-25	0.373778		Eed	4.45296e-07	0.425853		Gmps	0.00649807	-0.273555
								Rpl23	7.79836e-115	-0.962485						Rpl23a	2.25161e-11	0.302543		Washc4	3.50959e-07	-0.256733		Dnajc25	3.82248e-46	0.286443		Nsfl1c	2.62457e-08	-0.375778		Cks2	8.70858e-09	0.373594		Tubb6	1.47313e-39	0.425548		Tmpo	0.000731343	-0.275014
								Rpl3	3.82422e-75	-0.977392						Sar1a	0.000126682	0.301917		Ppif	4.15811e-06	-0.257542		Hist1h2ai	4.49427e-68	0.286426		Ndrg3	2.36124e-07	-0.376208		Sh3bgrl3	3.71786e-07	0.373314		Dennd1b	5.15215e-08	0.425538		Noa1	0.00342214	-0.27532
								Rpl8	1.16342e-79	-0.979902						Trim12c	0.000192523	0.301908		Eif3k	2.57491e-06	-0.25823		St13	1.29568e-10	0.285875		Ppp3cb	1.60913e-06	-0.376515		Bax	0.00121696	0.373274		Cyfip1	7.94174e-36	0.425367		Ngrn	0.00266743	-0.276214
								Rplp0	2.52883e-73	-0.981836						Hnrnpl	1.40806e-06	0.301795		Pdcd2	2.43826e-06	-0.258625		Sqle	5.76648e-64	0.285842		Smc4	4.66099e-08	-0.376854		Ubr5	9.31768e-18	0.373155		Slc25a3	1.1543e-13	0.425301		Armc7	0.00165496	-0.276298
								Rps4x	2.2212e-76	-0.982354						Wdr82	0.000290444	0.301714		0610012G03Rik	1.11167e-05	-0.25875		Nup85	2.9534e-18	0.285677		Prps2	6.52856e-07	-0.378202		Klhl24	5.44621e-06	0.372523		Atxn7	1.29007e-13	0.425257		Rbm3	0.00962176	-0.276298
								Myc	8.34009e-33	-0.993358						Serp2	3.69066e-08	0.301528		Ube2d2a	3.35037e-05	-0.259087		Pcbp4	1.49302e-61	0.285667		2810004N23Rik	1.71822e-07	-0.378411		Cbfa2t3	1.59638e-198	0.372475		Ankrd13c	3.76819e-13	0.425179		Dtd1	0.00260894	-0.276301
								Rpl15	9.72961e-90	-0.995915						Plcg1	6.0403e-05	0.30141		Rrp9	3.28923e-07	-0.259451		Srsf1	3.86876e-12	0.285623		Mpp1	3.17575e-07	-0.378449		Ptpn23	6.81071e-19	0.371624		Hnrnpll	2.97493e-11	0.424143		Lsm2	0.00997154	-0.276337
								Rps12	2.8191e-83	-0.996688						Gnai3	0.00125011	0.300779		Rack1	4.07255e-09	-0.259544		Dcun1d5	1.51596e-06	0.284995		Snx6	6.91429e-08	-0.379		Abca7	4.45242e-15	0.371348		Zc3h13	1.14912e-08	0.42413		Mcl1	0.00239126	-0.276489
								Rpsa	3.7905e-85	-1.00908						Eea1	4.04858e-19	0.300703		Ikbke	1.59816e-05	-0.259925		Ppp2r1a	6.42312e-08	0.284727		Klf6	2.33011e-07	-0.379522		Tmbim1	2.20697e-95	0.371202		Rest	1.40002e-09	0.424074		Fbxo9	0.00784478	-0.276944
								Rps5	2.46122e-82	-1.01382						Tmem50a	5.08887e-08	0.300432		Ppdpf	4.69028e-06	-0.260047		Cenph	5.48736e-157	0.284315		2023-09-07	3.12404e-09	-0.379975		Slc2a1	1.52794e-11	0.371119		Glul	6.38819e-08	0.423153		Polr2h	0.00214411	-0.277279
								Rpl35a	1.54889e-113	-1.03271						Unkl	1.69196e-20	0.300426		Cacybp	2.31074e-06	-0.260102		Hspa9	8.59709e-06	0.284097		Apopt1	1.34738e-07	-0.380566		Gde1	1.81203e-10	0.370838		Khsrp	1.15703e-09	0.422696		Acaa2	0.000825174	-0.277824
								Rps7	9.45194e-94	-1.04346						Ap3s1	0.000155054	0.300326		Etfa	7.67604e-06	-0.260908		Coq7	5.78735e-21	0.283655		Tradd	2.51182e-07	-0.381764		Ube2b	3.13042e-07	0.370511		Nsd3	1.48742e-06	0.422486		Glmp	0.00482585	-0.277838
								Rps24	2.95847e-94	-1.06717						Pycard	0.00228602	0.30031		Gramd4	2.70904e-07	-0.261646		Spcs2	5.50042e-09	0.282786		Anapc5	3.02847e-08	-0.382068		Trf	1.94786e-76	0.370506		Ccdc88c	6.83911e-06	0.421846		Nipsnap3b	0.00756346	-0.2782
								Rps18	2.19616e-92	-1.07116						Micos10	0.00394838	0.299988		Fam169b	6.78651e-07	-0.261913		Kdm6b	4.42915e-11	0.282656		Scml4	1.33334e-07	-0.3821		Slc38a1	9.68177e-07	0.370334		Sirt2	5.86997e-08	0.421553		Ndufa8	0.000481858	-0.278486
								Eef1b2	1.09939e-88	-1.07254						Gfpt1	2.24737e-11	0.299955		Abhd16a	1.8337e-06	-0.262352		Erg28	5.26555e-12	0.282515		Adsl	2.809e-08	-0.382743		Metap2	4.20044e-06	0.369731		Pld3	4.11966e-05	0.421359		Chtf8	0.00768461	-0.278526
								Rflnb	3.56924e-40	-1.08393						Phrf1	2.2771e-05	0.299915		Ifi27	1.0562e-05	-0.262838		Ppp2r5c	3.5406e-10	0.282231		Dnajc19	6.42131e-11	-0.383482		Cd300c2	0	0.36963		Rnf216	1.85644e-33	0.421279		Pde2a	0.000100155	-0.278624
								Ighm	9.2414e-45	-1.08733						Impact	4.38592e-13	0.299847		Smarca2	7.73166e-05	-0.26416		Mgat4b	5.92589e-33	0.281665		Vps29	1.02564e-07	-0.383746		Fcgr4	1.44274e-248	0.369311		Per1	3.14802e-07	0.421033		Sec13	0.00274004	-0.27881
								Rpl10a	6.80314e-89	-1.10074						Lpgat1	1.0689e-15	0.299164		Mrto4	8.15735e-07	-0.264249		Cenpk	1.56859e-93	0.281539		Tmem234	1.88675e-08	-0.383918		Ccser2	1.90959e-15	0.369309		Ubald1	0.00103079	0.42048		Mrpl28	0.00769169	-0.278822
								Rpl28	1.58592e-98	-1.11057						Ankrd13c	8.05614e-10	0.299153		Pigp	5.27788e-08	-0.264636		Aph1c	3.93498e-102	0.281492		Ssbp1	1.17794e-08	-0.384009		Acvrl1	5.79757e-46	0.36927		Ndufa1	8.49816e-10	0.420384		Pigs	0.00979532	-0.27902
								Rps8	1.17154e-118	-1.11509						Asxl1	1.08812e-06	0.297635		Fau	3.07431e-25	-0.264735		Arpc3	3.81677e-07	0.281454		Mrpl22	3.50608e-08	-0.384079		Itgb2	4.45499e-05	0.369101		Uap1	2.31745e-09	0.420011		Rcbtb1	0.0021194	-0.279574
								Rpl13	6.23284e-93	-1.1289						Iqgap2	2.94679e-07	0.297573		Hp1bp3	1.81407e-05	-0.265293		Tmem126a	1.96968e-12	0.281383		Gstp3	2.90094e-06	-0.384096		Mbtd1	2.54036e-22	0.36891		Dennd5a	4.02325e-21	0.419772		Psma6	0.00987186	-0.279669
								Rps29	3.653e-107	-1.14194						Lpin2	8.24371e-11	0.29737		Eno1b	4.75601e-05	-0.265949		Chek1	1.2409e-165	0.281233		Gtf3a	1.78035e-07	-0.384386		Shtn1	9.03736e-301	0.368718		Ndufb8	1.41591e-06	0.419583		Uckl1	0.00319133	-0.279711
								Jun	1.30526e-31	-1.14243						Hnrnpll	4.54432e-13	0.297361		Mrps26	5.93622e-07	-0.267345		U2surp	2.68812e-08	0.281112		Phf11b	1.31129e-06	-0.384401		2023-09-11	1.80738e-16	0.368572		Afg3l1	5.73578e-07	0.419479		Dus3l	0.00468458	-0.279835
								Ltb	5.99892e-58	-1.16751						Dync1i2	6.05064e-06	0.297037		Fam53b	8.218e-06	-0.270054		Esd	4.56589e-06	0.281085		Ifnar2	2.16759e-08	-0.385132		Smdt1	1.28576e-05	0.368359		Tatdn2	9.89056e-09	0.419403		Trim59	0.00758003	-0.280164
								Rpl35	4.32252e-110	-1.20925						Crim1	1.19274e-06	0.296987		St6gal1	3.82693e-08	-0.270285		Pcolce	1.47886e-229	0.281029		Hsf1	9.62251e-07	-0.385505		Hexa	2.13671e-13	0.368237		Znhit1	2.87295e-05	0.41894		Aip	0.00434249	-0.28032
								Rps28	2.35781e-112	-1.21366						Pip5k1c	8.32333e-07	0.296806		Surf2	1.35766e-07	-0.270602		Ccdc25	8.33154e-14	0.280845		Tmem165	1.62466e-06	-0.38578		Rassf3	6.8377e-26	0.368103		Gtf2f1	2.56738e-05	0.418843		Trim12a	0.000798275	-0.280351
								Il7r	7.29413e-46	-1.21465						H2-T23	1.65888e-08	0.296264		Rbbp7	3.21074e-07	-0.270932		Cdca7	8.67388e-40	0.280817		Psmb5	1.16623e-11	-0.385911		Gng2	6.56785e-13	0.367645		Rbm47	3.25017e-46	0.418821		Wdr12	0.00448581	-0.281028
								Rps26	1.34754e-119	-1.2216						Adgre5	0.00314572	0.296148		Vrk3	3.36804e-06	-0.270958		Cnih1	2.78046e-16	0.280526		Tmem258	3.93702e-09	-0.385983		Sbno2	6.74463e-26	0.367522		F2r	7.68967e-14	0.418541		Nod1	0.00422313	-0.281098
								Rps2	1.17885e-103	-1.22542						Glipr1	0.000311103	0.295978		Ubald2	1.06726e-05	-0.271045		Pfdn1	7.39931e-11	0.280477		Isca2	1.85201e-07	-0.386603		Ulk1	6.08119e-21	0.367085		Exoc5	1.64766e-08	0.418529		Atp5e	0.00114866	-0.281312
								Rplp1	3.37866e-121	-1.23542						Vps4b	0.00182676	0.295763		Ifi47	3.86658e-07	-0.27111		Rpl13a	5.48285e-10	0.28036		Ssna1	1.57368e-08	-0.38676		Tm9sf3	5.00978e-06	0.366803		Ubr4	2.51652e-08	0.418134		Asb13	0.00233043	-0.281379
								Lef1	1.08895e-52	-1.28768						Cers4	7.42471e-08	0.295717		Micos13	2.18967e-07	-0.271116		Zfp91	2.40827e-07	0.280261		BC029722	1.87447e-07	-0.387636		Mapkapk3	2.82424e-19	0.366711		Lysmd3	3.98377e-13	0.418031		Gadd45gip1	0.000226928	-0.281505
								Rpl10	2.60801e-108	-1.34343						Mdfic	7.80382e-31	0.295709		Anapc5	1.03415e-07	-0.271208		Picalm	2.73912e-14	0.280104		Dpm3	1.58423e-12	-0.387702		Raph1	4.04186e-41	0.366274		Sppl2a	2.04373e-11	0.417439		Gnb2	0.000535255	-0.281569
								Rgs10	3.45252e-69	-1.3833						Tmem140	2.33153e-21	0.295565		Fbxl14	1.85856e-06	-0.271809		E330009J07Rik	7.70425e-14	0.279799		Cetn3	1.34697e-08	-0.387964		Ext1	3.15582e-48	0.365465		Prkcd	7.02367e-12	0.417045		Cfl1	0.000445476	-0.281578
								Rpl12	9.42623e-105	-1.43793						Myo9b	1.66955e-06	0.295308		Arhgap4	9.09074e-06	-0.272056		Alcam	1.16242e-19	0.279626		Rrs1	1.89462e-07	-0.388421		Sytl2	1.96254e-20	0.365428		Kctd10	4.68303e-09	0.416515		BC003965	0.0093872	-0.28158
								Rps19	2.97541e-121	-1.4884						Rab14	0.0016958	0.295131		Gtf2a2	1.6831e-08	-0.272193		Ranbp2	1.12558e-06	0.279446		Cfdp1	5.82391e-08	-0.388661		Rnf10	1.88746e-09	0.364868		Glyr1	1.10713e-09	0.416351		Ccdc115	0.00432252	-0.28207
								Tcf7	1.56776e-70	-1.50049						Slc9a3r1	0.000770349	0.295068		Hmgn2	1.08282e-07	-0.272845		Lamtor5	5.97782e-10	0.279421		Psmg2	1.5444e-07	-0.389324		Cpeb2	8.08559e-22	0.364778		Cnot6l	4.76842e-07	0.415898		Virma	0.00935472	-0.282077
								Rpl36a	2.01159e-112	-1.52624						Gatad2a	9.81496e-05	0.294904		Nfe2l2	1.99513e-05	-0.273726		Dnlz	4.08561e-16	0.279418		Ndufc2	6.18825e-09	-0.390153		Ino80d	1.46504e-17	0.36386		Kcmf1	9.68944e-06	0.415681		Psmd4	0.00149801	-0.282595
								Igfbp4	5.39084e-36	-1.70109						Supt4a	9.13235e-07	0.294847		Pfdn5	1.90682e-08	-0.273982		Lsm4	9.29712e-07	0.278836		Pop5	6.45023e-10	-0.3907		Fndc3b	1.76835e-82	0.363844		Dctn3	4.84041e-06	0.415408		Tspan32	0.00415421	-0.282689
								Rps20	1.19005e-136	-1.8356						Katna1	0.00212551	0.294558		Rnf138	6.32556e-07	-0.274628		Tagln2	0.000578504	0.27875		Gm43698	2.7945e-06	-0.390991		Map3k14	2.62606e-12	0.363684		Tap1	9.26696e-07	0.415154		Glod4	0.00411356	-0.28279
								Sell	3.61938e-82	-1.83724						Glcci1	1.32158e-08	0.294135		Eef2kmt	2.87848e-07	-0.274777		Car14	5.86947e-271	0.278717		Gramd4	3.6441e-07	-0.391025		Vps18	1.16757e-44	0.362496		Mtdh	1.7196e-06	0.415138		Cox5a	0.002397	-0.282847
								Dapl1	8.89124e-44	-1.89145						Rc3h2	1.32254e-05	0.293979		Prxl2c	4.97316e-07	-0.275177		Gask1b	1.49896e-221	0.278643		Mettl1	2.2594e-07	-0.391365		Ppp1r12a	2.5091e-05	0.362231		Acin1	8.88189e-08	0.41473		Psmd10	0.00157078	-0.282982
								Ccr7	1.23623e-93	-2.55434						Jmjd1c	0.000909649	0.293954		Rps26	1.06686e-12	-0.275457		Vma21	3.50388e-17	0.278619		Dusp1	4.14475e-08	-0.391738		St3gal1	2.95221e-11	0.361676		Adam17	6.73616e-08	0.414485		Rac1	0.00532492	-0.283455
																Tomm7	0.00598134	0.293768		Ypel3	1.19349e-08	-0.275764		Uqcrfs1	5.00532e-06	0.278575		Sumo2	1.25057e-08	-0.391894		Ube2c	5.98536e-09	0.361508		Mark2	3.65799e-07	0.414414		Osgep	0.00235915	-0.283757
																Tmem127	3.04674e-05	0.293357		Nsa2	4.86323e-07	-0.275885		Nek2	8.7573e-287	0.278479		2210016F16Rik	3.92495e-08	-0.392503		Eif4a1	2.39664e-06	0.361114		Casp1	1.11652e-20	0.413088		Ubl4a	0.00564914	-0.283768
																Prdx1	0.000359661	0.293321		Pink1	8.92769e-06	-0.275979		Smarcb1	5.56971e-12	0.278325		Nt5c	3.03871e-12	-0.392915		Hnrnpc	9.58318e-08	0.360925		Ube2l3	1.2255e-05	0.412742		Rrp7a	0.00237453	-0.284863
																Ccdc12	1.03084e-05	0.293221		Acap1	2.02798e-07	-0.277184		Polr2c	7.93129e-09	0.27812		Aip	2.36894e-12	-0.393621		Klf6	0.000480937	0.360678		Ppp2r2a	1.58521e-07	0.412352		0610030E20Rik	0.00270922	-0.285256
																Myo1g	0.000172265	0.293198		Mfng	1.86014e-06	-0.277278		Hsd17b12	1.353e-11	0.278104		Mrpl28	4.31696e-09	-0.393627		Aars	2.04043e-17	0.360458		Cul3	2.08577e-07	0.412308		F2rl1	0.00224699	-0.285502
																Zranb1	1.00106e-06	0.292999		Izumo4	7.6604e-06	-0.27733		Cnot6	1.16522e-17	0.277841		Pycr2	6.04516e-08	-0.39432		Mef2a	2.86695e-10	0.360197		Akt2	1.6266e-07	0.412132		Nsmce4a	5.16843e-05	-0.28554
																Herc1	0.00205728	0.292974		Gatd1	4.69408e-07	-0.277386		Myo5a	1.38856e-58	0.277769		Nop58	1.20681e-06	-0.395346		Cdk11b	0.00024357	0.359955		Setd3	3.51284e-09	0.411811		Anapc13	0.0059663	-0.285578
																Bach1	1.14342e-12	0.292925		Utp14a	2.44994e-08	-0.277605		Eif2s1	1.89724e-07	0.277498		Sf3a2	4.6508e-09	-0.397733		Znhit1	1.12984e-11	0.35971		Nacc1	9.20217e-17	0.41169		Dnajc2	0.00638305	-0.285599
																Dusp4	1.26633e-19	0.292622		Idh3g	7.31738e-06	-0.277615		Il1r2	5.24423e-24	0.277374		Dennd2d	4.01184e-08	-0.397788		Shoc2	4.98576e-09	0.359652		Plin2	1.4357e-17	0.411678		Mettl1	0.00307167	-0.286135
																Pear1	1.29657e-16	0.292322		Mettl23	8.64613e-07	-0.27768		Rbm25	3.28015e-07	0.276776		Phb2	6.97994e-11	-0.397806		Pet100	2.65211e-05	0.359113		Wipf2	1.52223e-15	0.411641		Dimt1	0.00158993	-0.286466
																Fbxw11	4.61706e-05	0.292242		Nt5c	1.05918e-06	-0.278238		Ago2	1.54539e-12	0.27651		Smim12	7.19448e-08	-0.399656		Arid5b	1.30096e-10	0.358841		Tmem154	1.52103e-26	0.411465		Mrpl41	0.00216231	-0.286672
																Nipal3	2.62136e-10	0.292084		Mtap	2.02222e-08	-0.278361		Ppp2cb	3.70022e-08	0.276378		Nudt9	9.821e-08	-0.399786		Gm47283	8.41951e-05	0.358712		Tnfsf9	9.5392e-24	0.411259		Vps72	0.00552782	-0.287213
																Fbrs	2.17927e-09	0.292018		Txn2	1.48661e-08	-0.278859		Slc6a6	9.59065e-17	0.276284		Qdpr	1.04808e-08	-0.399796		Crebrf	2.27741e-16	0.358469		Socs7	4.96951e-18	0.410699		Daxx	0.000422753	-0.287818
																Sptan1	2.67381e-05	0.291956		Mbp	3.47594e-06	-0.279614		Lag3	4.41898e-37	0.276068		Ppp3cc	2.08995e-07	-0.400096		Dynll2	5.95655e-12	0.358318		Cfap36	1.32398e-12	0.410552		Rpusd4	0.00526075	-0.288212
																Ahdc1	1.3303e-15	0.291832		Gzma	5.02852e-07	-0.279631		Mrpl28	3.17252e-13	0.275963		Ccnq	2.69736e-08	-0.400963		Ube2n	2.48683e-06	0.358182		Spen	9.7447e-11	0.410537		Ap1s1	0.00900977	-0.28847
																Lpin1	3.65083e-05	0.291787		Pepd	4.10977e-07	-0.279663		Mrpl17	1.41106e-07	0.2759		Vdac3	1.05553e-07	-0.401331		Zfand3	2.90853e-08	0.356861		Btbd10	6.9436e-15	0.410351		Tmem14c	0.00526065	-0.28851
																Tnpo1	0.00030023	0.291728		Shmt2	1.00793e-07	-0.279717		Carnmt1	2.30914e-16	0.275867		Parvg	1.76214e-07	-0.401406		Rab10	6.09648e-06	0.356424		Fes	1.10205e-62	0.410161		Prmt3	0.00514897	-0.288674
																Pom121	3.97152e-07	0.291728		Actn2	1.33719e-05	-0.280357		Reep4	2.51625e-11	0.275672		Rgs14	7.93088e-08	-0.401429		Sema4d	1.25072e-06	0.35618		Psd4	1.94539e-06	0.41014		Gyg	0.00721927	-0.28938
																Slc6a6	3.22348e-07	0.291398		Hdgfl3	1.60094e-07	-0.280525		Aco2	1.41349e-10	0.27561		Nrros	2.11308e-08	-0.401904		Cbl	1.30723e-06	0.356151		Copa	3.21066e-08	0.409788		Gpx4	0.000937194	-0.290419
																Epas1	2.89983e-22	0.290887		Nop14	2.27991e-07	-0.280532		Ctnnbip1	4.17532e-75	0.275528		Sh3bgrl3	3.81231e-08	-0.402007		Prkx	2.28114e-14	0.356093		Tm2d2	3.59106e-07	0.409561		Cd48	4.39504e-05	-0.290891
																Selplg	0.000224037	0.290567		Timm8a1	1.48627e-08	-0.282317		Slc35b1	1.59709e-17	0.275402		Psmb1	2.56507e-07	-0.402055		S100a10	4.57209e-08	0.356054		Cox6b1	2.83698e-12	0.409503		Get4	0.00641483	-0.290946
																Aggf1	0.0038177	0.290346		Prps2	1.84882e-06	-0.282622		Stard4	1.30883e-45	0.275192		Ola1	1.25857e-10	-0.40255		P2rx4	1.36055e-30	0.355593		Satb1	0.000531292	0.409378		Glo1	0.000262868	-0.291883
																Ldha	6.65838e-11	0.290098		Acyp1	1.33935e-07	-0.283469		Smarcc1	5.57775e-19	0.275171		Echs1	7.53133e-08	-0.402595		Ppp3ca	3.3944e-09	0.355586		Nxf1	2.82626e-07	0.409356		Akr1b3	0.000398127	-0.292253
																Ms4a4b	0.000176881	0.290065		Sesn1	1.55628e-06	-0.28384		Tnpo3	2.75738e-18	0.274614		Aven	2.26821e-07	-0.402869		Rock2	5.57286e-12	0.355451		Osgin1	7.47647e-32	0.408835		Zfp524	0.00357506	-0.292687
																Zfp871	3.62356e-06	0.289969		Snrnp48	3.99571e-06	-0.283924		Cystm1	6.0977e-99	0.274605		Prkag1	5.00142e-08	-0.404225		Wipf2	4.04991e-20	0.35542		Ubp1	1.69687e-09	0.408537		Cr1l	0.00211779	-0.292841
																Homer1	3.64319e-19	0.289553		Ehd3	2.29547e-06	-0.283965		2310009B15Rik	1.28069e-15	0.274577		Ppcdc	1.63194e-07	-0.4043		Prkce	2.78567e-09	0.355		Stk26	1.53562e-06	0.408152		Gnl2	0.00788628	-0.29303
																Dyrk1a	2.64839e-07	0.288717		Gimap3	2.67426e-12	-0.284128		Qk	5.47491e-15	0.274507		Psme1	5.76809e-11	-0.404404		Irf7	3.69559e-07	0.354852		Ddx3y	4.80881e-08	0.408076		Clpp	0.00414025	-0.293096
																Armc7	0.00168823	0.288339		Spint2	5.16639e-06	-0.284682		Fkbp3	0.000199028	0.274473		Clic1	1.0523e-09	-0.40453		Dram1	2.36245e-150	0.354658		Afg3l2	4.4379e-06	0.407839		Prxl2c	0.00319612	-0.29378
																Ranbp2	0.000635784	0.288193		Snrpd3	5.26175e-08	-0.285048		Gnai2	0.000190015	0.274456		Arl6ip5	6.56272e-10	-0.404799		Ndufb8	1.16952e-06	0.35447		Acly	2.05378e-07	0.407693		Rap1a	0.000301265	-0.293966
																Ogfr	0.00410834	0.287546		Epb41l4aos	1.27995e-05	-0.285128		Gng11	2.8877e-254	0.274257		Pacsin1	2.46742e-07	-0.405416		Sh2b2	3.26967e-191	0.353599		Trafd1	4.00568e-05	0.407165		Gtf3a	0.00260922	-0.294442
																Comt	3.31977e-08	0.287279		Nr2c2ap	6.64035e-07	-0.285274		Lonp1	2.34042e-17	0.273734		Gimap8	1.09126e-07	-0.405863		Ppig	3.4408e-06	0.352874		Ripk1	1.5714e-12	0.406714		Gle1	0.00435954	-0.294725
																Lemd3	3.30066e-08	0.2871		Ubac2	4.39073e-09	-0.286578		Cfap36	2.87582e-29	0.273716		Sec13	5.14792e-10	-0.405903		Cdk12	4.56274e-13	0.352859		Upf1	2.43089e-10	0.406218		Farsb	3.57148e-05	-0.294749
																Cdc42ep3	9.85276e-09	0.286754		Cd55	1.08918e-07	-0.28749		Adam8	1.93599e-19	0.2737		Med8	2.60355e-08	-0.406221		Rab11a	2.58547e-08	0.352426		Gm47283	5.28684e-08	0.406102		Letmd1	0.00154041	-0.294814
																Psme4	4.1236e-08	0.286155		Ivd	2.12314e-08	-0.28775		Gm9844	9.0142e-15	0.273515		H2afj	5.08327e-09	-0.406956		Atp5l	7.97397e-06	0.352103		Arpc3	2.0919e-09	0.40596		Rassf2	0.00639137	-0.294962
																Dapk2	3.31789e-30	0.285917		Tbxa2r	2.60734e-07	-0.287811		Lman2	4.94072e-08	0.27311		Cdc26	4.05551e-08	-0.407356		Xdh	3.8776e-25	0.351916		Ly75	6.64745e-05	0.405865		Abce1	0.00943925	-0.295019
																Ccnt1	0.00305768	0.285655		Frmd8	3.08758e-07	-0.288198		Alad	3.18361e-20	0.273008		Mlx	2.14957e-08	-0.40755		Carhsp1	8.20914e-28	0.351269		Zswim4	2.17718e-21	0.40584		Mrto4	0.00339166	-0.295279
																Rnf169	1.69585e-11	0.285487		Rhob	3.67747e-05	-0.288984		Atg101	3.21225e-20	0.272815		Thada	1.75486e-08	-0.407965		Dnajc5	2.60257e-08	0.351225		Ccnyl1	1.34774e-43	0.405476		Gsdmd	0.00427099	-0.295691
																Uba1	0.00866186	0.285457		Vrk1	9.44813e-09	-0.289119		Pbk	2.2072e-252	0.272132		Mrpl35	4.96298e-08	-0.409805		Cand1	3.03768e-09	0.350619		Psmc6	5.23135e-06	0.405196		Sf3b5	0.000830671	-0.295798
																Arhgap30	0.000951882	0.285312		Gle1	3.97081e-08	-0.289244		Bri3bp	4.35349e-14	0.272012		Tgtp2	1.46321e-06	-0.40993		Rhov	1.44378e-208	0.350466		Ddx5	9.3169e-10	0.405078		Rcn1	0.00185179	-0.296128
																Mad2l1bp	9.68124e-07	0.284946		Tcp11l2	1.21579e-05	-0.289473		Dnajc21	3.01706e-09	0.271778		Mrps36	1.33815e-10	-0.410556		Iqsec1	1.06264e-08	0.349204		Eif4a1	2.11443e-07	0.404829		Galk1	0.00419864	-0.296554
																Atxn7l1	4.43537e-09	0.284902		Rnps1	9.54111e-07	-0.289605		Bub1	3.06075e-287	0.271772		Rpl22	2.1112e-12	-0.411409		Ppp1r10	8.70457e-09	0.349202		Slc20a1	7.73394e-08	0.404612		Zmat5	0.00786898	-0.296736
																Glg1	0.0015536	0.284562		Dtd1	2.97883e-08	-0.289821		Plgrkt	1.31596e-13	0.271754		R3hdm4	2.23615e-09	-0.411461		Tank	4.12304e-12	0.349102		Nptn	1.81887e-08	0.404517		Ctdsp1	0.00374295	-0.29706
																Stk32c	4.31746e-42	0.284466		Rrp15	1.85895e-09	-0.290356		Hras	2.62071e-15	0.271597		Ost4	7.51489e-10	-0.411531		Abi1	6.77294e-09	0.34907		Desi2	6.57426e-06	0.402779		Snx5	0.00728938	-0.297074
																Serp1	0.000818715	0.284307		Sgf29	4.31821e-07	-0.290368		Pcmt1	2.52135e-12	0.271277		Glo1	1.17818e-08	-0.41156		Pglyrp1	7.67152e-05	0.348999		Sbf1	6.20124e-07	0.402739		Naa38	0.00417006	-0.297539
																Cpsf2	2.48405e-06	0.283613		Jtb	3.14153e-08	-0.291928		Gm45716	1.74393e-18	0.271028		Cyb5a	4.18393e-11	-0.411582		Scaf11	0.00842208	0.348013		Eloa	1.45227e-09	0.402355		Gdi2	0.00237265	-0.297934
																Ube2l3	0.00797663	0.283503		Timm9	1.20874e-08	-0.292349		Upf1	4.44112e-13	0.27074		Cdkn2d	1.31302e-10	-0.412986		Psmb7	3.39109e-09	0.347576		Unc45a	5.04893e-09	0.402302		Tcf3	0.00226123	-0.298301
																Kmt5b	7.18876e-06	0.283351		Dguok	2.62644e-06	-0.292388		Nde1	2.06098e-12	0.270374		Irf1	2.69292e-08	-0.413288		Cnih4	1.37864e-12	0.347513		Clcn4	1.01578e-06	0.402272		Gm20069	0.00474481	-0.298397
																Fgd3	4.86301e-12	0.283041		Irf1	1.02654e-06	-0.292684		Ppp2r2d	1.41534e-17	0.269562		Znrd2	4.90063e-08	-0.413497		Sidt2	7.87339e-06	0.347151		Gatad2b	8.67417e-08	0.402045		2310039H08Rik	0.00392566	-0.299208
																Pelo	3.1709e-06	0.283018		Bach2	1.38249e-06	-0.293081		Sf3b2	2.70011e-07	0.269261		Yipf1	2.70722e-08	-0.413716		Lsr	4.30873e-83	0.346936		Fam160b1	2.35507e-11	0.402021		Wdr55	0.00139325	-0.299554
																Kif13b	4.11806e-13	0.282999		Sf3a2	1.24631e-07	-0.293162		Eftud2	2.44057e-13	0.269041		Ifi209	3.65437e-07	-0.41479		Arap1	3.5209e-18	0.346866		2023-03-07	5.00669e-05	0.401916		Ntpcr	0.00154856	-0.299841
																Zzz3	0.00661618	0.282568		Rbbp4	1.16927e-08	-0.294275		Dennd4a	6.67787e-09	0.268993		Ube2e1	8.56407e-10	-0.415036		Tlr6	1.34243e-48	0.346794		Cpeb2	6.16528e-22	0.401695		Pnrc1	0.0023151	-0.300032
																Cox5b	1.98201e-09	0.282269		Coq2	5.70576e-08	-0.294828		Nfib	9.85274e-226	0.268988		Ndufaf4	8.18074e-08	-0.415547		Slc23a2	7.84231e-23	0.346748		Rab14	2.87589e-06	0.401542		Arhgap4	0.00232206	-0.300406
																Tmem43	1.24656e-08	0.282083		Fkbp3	7.42087e-07	-0.294915		Chchd6	6.75987e-58	0.268731		Eef1g	4.39916e-10	-0.415696		Tlr13	0	0.345817		Ptpre	9.37832e-12	0.401362		Rbck1	0.00024088	-0.301001
																Calm3	0.00818929	0.282045		Acat1	1.3614e-07	-0.295442		Anapc13	1.7034e-10	0.268545		Sarnp	2.2694e-09	-0.415935		Sipa1l1	1.08523e-18	0.345662		Kdm7a	4.50936e-06	0.400698		Dnajb1	0.0035243	-0.3013
																Furin	8.54622e-21	0.281947		Cbr1	6.12252e-08	-0.295544		Spg21	6.38467e-09	0.268486		Eif3l	1.87535e-13	-0.416378		Ptpre	1.22583e-08	0.345525		Samd4b	1.90169e-10	0.400257		Taf12	0.00304569	-0.30137
																Pkn2	0.000438086	0.281781		Cyb5a	5.55353e-07	-0.296023		Emd	2.34545e-10	0.268436		Cfl1	1.40937e-09	-0.417122		Gsn	1.41192e-13	0.345279		Uhrf1bp1l	5.46624e-08	0.399971		Ppic	0.00711245	-0.301641
																Cd38	1.11583e-22	0.281772		Hpcal1	9.3849e-08	-0.29604		Fkbp11	2.57862e-167	0.268041		Mdp1	1.61282e-09	-0.417517		Arl5b	1.06102e-14	0.344964		Gsr	1.45678e-08	0.399917		Arl1	0.00242764	-0.303057
																Zdhhc5	5.30248e-11	0.28165		Top2b	9.76536e-07	-0.296845		Dtnbp1	1.54933e-16	0.267877		Dcps	2.99659e-08	-0.41795		Ptk2b	1.96785e-06	0.344329		Sap18	7.54794e-05	0.399684		Ssu72	0.00386468	-0.303234
																Golga7	0.00617192	0.281618		Ldlrap1	2.71475e-07	-0.298518		Zc3h15	1.48841e-07	0.267783		Rpn2	1.64856e-11	-0.417986		Brpf1	3.38151e-10	0.344263		Tsc22d2	1.5606e-09	0.399645		Ssbp4	0.000438937	-0.303255
																Cpeb4	3.86844e-23	0.28145		Kti12	7.33142e-09	-0.299243		Anapc1	8.57265e-16	0.266964		Ctsa	1.76437e-08	-0.418372		Cdk6	3.2041e-24	0.344141		Ypel5	3.84289e-05	0.399558		Sap30l	0.00137199	-0.303804
																Wbp1l	1.59439e-09	0.281049		Arpc5l	2.84254e-07	-0.299452		Hnrnpll	6.4869e-21	0.266692		Pdrg1	4.17122e-08	-0.418476		Braf	8.38925e-15	0.343292		Sec31a	1.26311e-08	0.399295		Vamp3	0.0096496	-0.304309
																Map3k11	4.73738e-06	0.2808		E2f4	1.36135e-07	-0.301396		Srgn	5.29122e-07	0.266689		Hist1h1e	4.7532e-05	-0.418679		Pvr	9.04052e-25	0.343048		Txndc17	5.5737e-06	0.398943		Ppm1h	0.0016051	-0.304453
																Slc2a1	3.23059e-07	0.280521		Hsd11b1	2.78926e-06	-0.302649		Soat1	1.16312e-27	0.266482		Ctbp1	5.31962e-09	-0.419214		Eif3c	4.35348e-06	0.342425		Calu	6.38385e-07	0.398565		Thrap3	0.00999468	-0.304786
																Ccdc88b	2.16681e-05	0.280449		Nop58	1.71724e-07	-0.303096		Gpr65	2.77821e-08	0.266278		Ppib	2.50999e-10	-0.419273		Gngt2	2.48053e-06	0.342185		B930095G15Rik	5.72036e-82	0.398251		Jak1	0.00625707	-0.305485
																Il18r1	0.000192541	0.280375		Twf2	6.33163e-09	-0.304506		Mmadhc	4.27418e-24	0.266135		Chmp2a	2.28901e-09	-0.420933		Tmcc1	1.4232e-10	0.34206		Wdfy1	5.6107e-12	0.398072		Idh3g	0.00245588	-0.305858
																Mgat1	4.58189e-08	0.279884		Exosc7	1.73376e-08	-0.304507		Hist1h4i	1.76724e-40	0.266006		Taf12	8.87621e-09	-0.421096		Taf1	1.46059e-11	0.341983		Errfi1	2.49965e-09	0.398019		Dck	0.00209964	-0.306609
																Arl5b	3.93661e-05	0.27985		Ap1m1	4.53194e-07	-0.30558		C1qtnf6	4.32603e-76	0.266002		Rbbp4	1.96501e-12	-0.421122		Msn	0.00014249	0.34155		Ssbp3	2.20733e-09	0.397885		Psma1	0.00518771	-0.307226
																Prpf18	3.40057e-07	0.279651		Ptp4a1.1	5.7734e-07	-0.306376		H2-Q6	0.00236716	0.265871		Cct4	1.45453e-11	-0.421525		Egln3	1.86962e-32	0.341069		Safb	2.05351e-08	0.397589		Ndufaf3	0.00298125	-0.307494
																Piezo1	2.85775e-08	0.279584		Apbb1ip	9.06144e-11	-0.306541		Sec13	3.45503e-07	0.265578		Rpl24	1.92033e-11	-0.421921		Uvrag	6.62547e-08	0.340773		Eif4e	3.28272e-06	0.397382		Ilkap	0.00220428	-0.30758
																Unc119	9.25794e-10	0.279537		Rad23a	2.23728e-08	-0.30838		Pianp	9.5261e-136	0.265552		Rpl4	1.37168e-09	-0.422993		Mapk3	1.27991e-11	0.340736		Arf4	7.57176e-06	0.397112		Phf11b	0.00768711	-0.308284
																Dstn	1.88263e-10	0.279374		Arhgef18	7.21365e-07	-0.308454		Ccng1	4.76728e-09	0.265423		Sp100	3.1027e-10	-0.423225		Dpysl2	2.06873e-14	0.340124		Slc38a1	1.49097e-05	0.396929		Rbm7	0.00391771	-0.308857
																Lcp1	1.11959e-08	0.279167		Apex1	3.06564e-10	-0.308604		Larp1	1.00226e-07	0.265136		Btf3	7.27141e-10	-0.423886		Man2a1	1.8298e-11	0.339701		Kctd12	8.77136e-17	0.396836		Rnf113a2	0.00538047	-0.309133
																Tln1	0.00105024	0.279158		Gramd3	2.38753e-06	-0.308986		Lima1	2.67949e-187	0.265016		Snrpf	2.36689e-09	-0.424036		Vgll4	0.00055362	0.339528		Pik3c2a	3.31692e-06	0.396565		Fam3c	0.00189661	-0.309209
																Ncald	1.83266e-37	0.279038		Gps2	1.23287e-07	-0.309995		Trmt6	4.5457e-11	0.26484		Cd96	1.41518e-07	-0.424492		Smarca5	7.83482e-07	0.338797		Amd1	3.34888e-07	0.39637		Pepd	0.00280232	-0.309779
																Safb2	0.00391284	0.278594		Ifnar2	9.93816e-07	-0.310304		Dpysl2	2.12336e-27	0.264046		Exosc1	5.30454e-08	-0.424923		mt-Nd4l	1.44762e-07	0.338199		Golt1b	1.43897e-09	0.39573		Ddx58	0.0046835	-0.309799
																Usp15	0.000242459	0.278517		Nolc1	9.74977e-08	-0.311181		Mgarp	1.01986e-58	0.263768		Flt3l	6.18318e-08	-0.425567		Ube2j1	1.09963e-06	0.337847		Ecm1	3.54558e-27	0.395719		Lin37	0.00220765	-0.309807
																Rragc	2.92722e-05	0.278516		Cxxc5	7.2371e-09	-0.312227		Dclk1	2.82407e-136	0.263742		Ifi208	5.93946e-08	-0.425894		Acsl1	8.83361e-30	0.337736		Atp5l	3.39316e-14	0.395676		Mlx	0.00246308	-0.309937
																Frg1	0.000929222	0.277915		Rpl37	2.50176e-22	-0.313091		Exosc8	1.01634e-06	0.263676		Mybbp1a	2.21418e-08	-0.426371		Itgax	1.04238e-23	0.336955		Jmjd1c	4.65589e-06	0.39544		Gart	0.00153734	-0.310105
																Slx1b	2.43071e-15	0.277835		Mrpl42	5.60753e-08	-0.313175		Pbrm1	4.63953e-12	0.263545		Ifi47	2.26859e-13	-0.426825		Atxn2l	2.85694e-05	0.336478		Ino80d	2.06112e-09	0.395256		Timm13	0.000433751	-0.310464
																Dhx38	6.88499e-09	0.277566		Actr10	4.63831e-07	-0.313923		Nono	1.61605e-06	0.263096		Ilk	7.22985e-11	-0.428123		Mnt	6.34803e-14	0.336208		Itpkb	1.29467e-08	0.395027		Setx	0.0074602	-0.310781
																Myl12a	1.56438e-13	0.277563		Slc50a1	7.08162e-08	-0.314		Ddx1	1.91789e-22	0.262577		Adprh	1.89429e-09	-0.428267		Fryl	7.94203e-05	0.336094		Ptpn11	8.78757e-12	0.39438		Tiprl	0.000705958	-0.311934
																Mical1	0.000331083	0.277519		Ifitm10	4.8288e-06	-0.314166		Psmc5	8.08634e-07	0.262574		Mrps33	2.65938e-09	-0.428675		Tet2	4.72459e-17	0.336091		Glg1	4.18817e-08	0.394377		Nifk	0.000924251	-0.312
																Slc35e1	2.26811e-05	0.277383		Ablim1	8.64589e-07	-0.314384		Mrps12	1.73983e-08	0.262531		Hscb	3.5562e-08	-0.4288		Hip1r	3.38601e-19	0.335937		Resf1	7.43517e-05	0.393778		Slc25a39	0.000367055	-0.312003
																Mindy3	2.22293e-10	0.277177		Bbc3	4.75713e-07	-0.314534		Fuom	5.43575e-62	0.262451		Hmga1	2.11756e-08	-0.428989		Arsb	1.86708e-08	0.335689		Wbp11	1.00074e-06	0.393023		Skp1a	0.000254715	-0.312804
																Nup50	0.0019426	0.277063		Ggps1	4.38977e-07	-0.314587		Ddit3	1.25104e-12	0.26225		Tmem14c	3.79429e-09	-0.428991		Rhoc	7.94347e-29	0.335296		Setd2	3.17727e-07	0.392409		Irf2	0.00145161	-0.312827
																Cbfb	0.000830251	0.276987		Tnfsf8	1.88675e-09	-0.315255		Tsn	1.5999e-07	0.262137		Rbx1	1.6956e-12	-0.429601		Atp13a3	1.79228e-13	0.335272		Mlxip	1.64461e-12	0.392155		Aff3	0.00154856	-0.313016
																Khdc4	0.00203273	0.276799		Gpr18	2.81924e-07	-0.31574		Zfand5	1.06203e-09	0.262104		Mrps23	4.7765e-10	-0.429685		Actb	0.0028776	0.335223		Abr	4.62306e-14	0.391529		E2f4	0.00347239	-0.313179
																Plagl2	3.45497e-17	0.276695		Snhg8	1.49045e-10	-0.316866		Apaf1	1.75612e-27	0.262077		2310033P09Rik	7.42641e-08	-0.429922		Gpr35	1.41259e-239	0.334841		Gm2a	0.000742984	0.391472		Pes1	0.00703724	-0.313662
																Zdhhc2	5.63435e-25	0.276025		Ppp3cc	1.86343e-09	-0.316935		Pgm1	1.43096e-13	0.2619		Sec61b	1.10855e-09	-0.430572		Rnf216	2.63243e-31	0.334794		Osbp	2.61461e-07	0.391358		Smc1a	0.00817366	-0.314038
																Zfp142	6.6351e-12	0.275965		Tsnax	9.37817e-09	-0.317023		Celf2	1.89264e-06	0.261734		Dkc1	1.1693e-08	-0.432262		Wwp2	1.067e-06	0.334313		Apc	6.43827e-13	0.391332		Chchd10	0.00870881	-0.31458
																Cd3d	2.8928e-18	0.2759		Abhd11	1.94565e-10	-0.317064		AI662270	2.51026e-15	0.26168		Psmb3	1.23133e-09	-0.432265		Kif1c	2.71976e-24	0.334214		Itpr1	1.043e-10	0.391126		Ak3	0.00143819	-0.314825
																Rsf1	1.95573e-05	0.275487		Rcn3	8.52656e-09	-0.317652		Psmd2	7.71779e-08	0.261338		Ndufa5	7.59623e-12	-0.432306		Slk	7.04863e-12	0.333917		Rsbn1l	3.91094e-07	0.390936		Aven	0.00062172	-0.315148
																Mphosph6	5.57889e-05	0.27542		Aff3	5.41899e-10	-0.318802		Lin54	7.10853e-18	0.260751		AI837181	8.62875e-09	-0.433056		Tlk2	6.29252e-24	0.333777		Tmx3	2.21516e-09	0.39088		1810041H14Rik	0.00158157	-0.315207
																Ncbp3	2.95705e-05	0.274968		Lgals9	2.17614e-08	-0.319471		Nup205	8.69576e-34	0.260743		Commd7	1.17936e-08	-0.433434		Paf1	3.39517e-11	0.33374		Bex3	0.0017597	0.39082		Dennd1c	0.00261098	-0.31574
																F730043M19Rik	2.34194e-45	0.274785		Socs1	5.53868e-06	-0.320178		Mapkapk3	4.5409e-13	0.260613		Il27ra	3.09695e-13	-0.433991		BC028528	0	0.333582		Akna	1.64624e-05	0.390724		Map11	0.00152635	-0.315857
																Man1a2	0.00273972	0.274553		Dyrk2	8.15523e-07	-0.321215		Neat1	1.03079e-05	0.260488		Suclg1	5.24408e-09	-0.434584		Larp1b	2.00928e-12	0.333493		Bzw1	2.55819e-07	0.390095		Tmem173	0.00116492	-0.316094
																Sfr1	0.00121794	0.273495		Pus1	3.09716e-09	-0.32216		Eef1g	0.000562514	0.26041		Ly9	6.42364e-09	-0.43487		Tuba1c	0.000879381	0.331143		Tmod3	1.21681e-06	0.389741		Rgs19	0.000576521	-0.316237
																Ssr1	8.13057e-05	0.272828		Gpsm3	7.17058e-09	-0.322276		Rbbp8	8.64243e-24	0.260287		Rex1bd	1.58967e-09	-0.435547		Slamf8	0	0.331006		Nr3c1	0.000147696	0.389387		Psph	0.00387046	-0.31651
																Rbbp8	2.66875e-06	0.272709		Ms4a6b	6.62062e-10	-0.322418		Gnb4	1.4406e-40	0.260129		Gpr18	1.26432e-07	-0.43738		Pira2	0	0.330653		Gbp6	8.98361e-08	0.389304		Mrpl24	0.00372951	-0.316915
																Nin	0.00159468	0.271898		Gm14085	1.98007e-07	-0.323206		Cs	4.29835e-06	0.260103		Atp5j2	3.65147e-12	-0.437934		Tollip	2.04347e-26	0.329997		Pom121	8.05785e-13	0.388946		Rnf220	0.00342542	-0.316961
																Kif1c	6.81929e-12	0.27166		Cd74	1.58695e-08	-0.324081		Tars	4.98096e-13	0.260088		Shmt2	5.85522e-09	-0.438339		Zbtb18	4.87193e-45	0.329925		Nampt	1.03519e-10	0.388883		Zfp593	0.000348863	-0.317088
																Lrba	2.51047e-06	0.271599		Itgae	2.19381e-06	-0.325251		Plk4	3.68934e-37	0.260034		Exosc3	5.5122e-10	-0.438537		Mif4gd	5.88145e-08	0.329654		Cisd3	1.11143e-07	0.388849		Mtap	0.00218042	-0.317113
																P4hb	0.00247047	0.270695		2300009A05Rik	6.69398e-09	-0.326828		Fh1	3.43966e-17	0.259638		Snx2	1.58643e-08	-0.439526		Top2a	1.63463e-11	0.329507		Antxr2	8.09288e-13	0.388492		Trap1	0.00194353	-0.317151
																Prdm4	1.62922e-09	0.270685		Spr	1.09989e-08	-0.327159		Ndufaf2	6.86181e-25	0.259567		Grk6	1.99736e-10	-0.439554		Arfgef1	1.85994e-13	0.329397		Cers2	7.35073e-06	0.388418		Ppp3cc	0.0033205	-0.317301
																Gbp2	3.03307e-06	0.269818		Tagln2	5.52722e-08	-0.330059		Rock1	6.98268e-09	0.259517		Bax	2.11859e-11	-0.439672		Arih2	2.05619e-11	0.329333		Zmpste24	7.90777e-13	0.388191		Gm14085	0.00798485	-0.317348
																Gpatch8	0.00315008	0.269324		Uqcrc1	5.3185e-10	-0.330574		Mob1a	2.1823e-10	0.259445		Smim27	7.92732e-09	-0.440502		Zfp52	1.50844e-15	0.329317		Sema4c	6.30069e-40	0.388109		Nufip1	0.00236157	-0.317751
																Htatip2	2.10655e-06	0.269134		Rcl1	5.24396e-11	-0.331168		Snca	1.00692e-243	0.259327		Cdc123	1.61351e-08	-0.440793		Tiam1	3.41778e-63	0.329034		Nemf	6.40962e-06	0.387935		Psma4	0.00595137	-0.318606
																Krtcap2	0.000340295	0.268493		Rexo2	1.30306e-11	-0.331346		Wdhd1	7.15362e-28	0.25894		Hprt	2.97554e-11	-0.441632		Sar1a	9.60203e-09	0.32896		Luc7l2	1.53236e-08	0.3877		Lamtor5	0.00172613	-0.31865
																Cdkn2aip	0.000213298	0.268054		Rgs19	9.96985e-11	-0.332303		Cmip	7.15819e-17	0.258529		Actr3	3.05516e-09	-0.442818		Chmp2a	1.55452e-05	0.32857		Uqcrq	1.84765e-06	0.386973		Rfc1	0.00181143	-0.318885
																Gpr160	5.00587e-38	0.267195		Chd3	1.69284e-09	-0.332735		Rwdd4a	1.9623e-17	0.258494		Rpl7a	2.68829e-10	-0.443369		Tent5c	3.0533e-08	0.328416		Impdh1	0.000939789	0.386574		Rhoa	0.00174032	-0.318889
																Cpsf7	2.01468e-05	0.266556		Als2cl	9.15742e-09	-0.333274		Ube2k	4.3291e-10	0.258276		Cct5	1.11914e-10	-0.443799		Elf4	1.54544e-06	0.328347		Phf3	5.31617e-08	0.386462		Lnpep	0.00359861	-0.319182
																Gpd2	8.49455e-11	0.266451		Sit1	8.39076e-07	-0.334412		Gm42418	4.00377e-05	0.258257		Hnrnpf	2.08129e-12	-0.443919		Cd93	1.22762e-82	0.32774		Cd9	8.44233e-07	0.386444		Babam2	0.00219774	-0.319507
																Golga4	0.00040999	0.265945		Cct8	5.37132e-09	-0.334932		Hist1h3f	2.39002e-25	0.258134		Mta3	4.47167e-11	-0.444079		Taldo1	0.000415331	0.327687		Wac	3.00639e-06	0.386427		Mrps14	0.000523524	-0.319568
																Ankib1	5.28347e-08	0.265921		Rnaset2b	2.14917e-08	-0.339412		Mapre1	1.35368e-09	0.25812		Rhoa	9.26081e-10	-0.444327		Ik	6.65366e-06	0.32753		Rapgef2	2.4331e-28	0.385909		Ipcef1	0.00470144	-0.319651
																Gm47283	0.00533394	0.265852		Tmem59	7.58298e-08	-0.339788		Golt1b	6.57881e-20	0.257989		Apex1	1.71541e-08	-0.444409		Gk	2.40437e-35	0.327071		Gabarap	5.84694e-09	0.385436		Limd1	0.00870899	-0.319824
																Adap1	1.84766e-20	0.26567		Nutf2	2.82275e-10	-0.34099		Tnrc18	7.56524e-16	0.257583		Ngdn	5.90786e-09	-0.44545		Rad21	1.76522e-09	0.326498		Os9	1.00602e-06	0.385213		Ndufb11	0.00135452	-0.320119
																Mex3c	3.05151e-10	0.265633		Eef1e1	2.01389e-09	-0.341525		Larp7	1.07335e-18	0.257543		Cd55	1.33853e-07	-0.445859		Morf4l1	0.0026606	0.326164		Nipa2	1.46197e-09	0.385165		Ldlrap1	0.00280262	-0.320497
																Hmces	3.61674e-05	0.265529		Klhdc2	5.96849e-09	-0.341608		Tbca	2.54166e-06	0.257538		Eef1e1	1.09024e-08	-0.446252		Net1	0.000364646	0.325557		Arhgef12	5.36855e-28	0.384967		Ino80b	0.00279718	-0.320555
																Car5b	7.89517e-42	0.264683		Gzmm	1.42264e-05	-0.342137		Sparcl1	1.09754e-225	0.257406		Hadh	5.20479e-09	-0.447214		Bag1	6.17459e-06	0.325303		Eif5	3.72815e-05	0.384962		Ephx1	0.00343388	-0.321519
																Errfi1	1.96903e-05	0.264636		Ptpn18	5.07519e-11	-0.342952		Pole3	7.96818e-30	0.257393		Rexo2	3.22114e-12	-0.447302		Irf4	8.75078e-14	0.325022		Setbp1	4.94661e-23	0.384899		Ngly1	0.00222859	-0.321599
																Zc3h7a	1.58852e-05	0.26461		Sptbn1	1.1894e-07	-0.34344		0610010K14Rik	3.72191e-09	0.257301		Ddx39	3.22546e-10	-0.447824		Lsm12	0.00475215	0.324965		Map3k2	5.68104e-06	0.384781		Tor1a	0.0044423	-0.321755
																Ap1g1	1.52893e-07	0.264504		Rps14	2.02086e-21	-0.343504		Rab1a	1.33868e-15	0.257268		Rack1	3.85157e-10	-0.450026		Nrp1	4.86448e-26	0.324956		Fam193a	3.12799e-06	0.384269		A430005L14Rik	0.00187097	-0.321775
																Metrnl	7.30138e-31	0.263743		Add1	1.39817e-08	-0.343595		Nudt5	1.65769e-18	0.257225		Sdhb	9.07818e-16	-0.450101		Rgl1	9.08403e-92	0.324903		Slc39a4	2.62698e-20	0.383987		Mrps28	0.00172506	-0.322787
																Dhx40	1.88193e-05	0.263431		Imp3	9.99182e-09	-0.344758		Cdkn2c	5.23971e-38	0.257188		Gimap5	5.04201e-11	-0.450348		Hccs	2.78907e-14	0.324779		Mark4	5.60483e-14	0.383961		Rasa3	0.00139604	-0.322874
																Vasp	0.000699591	0.262939		Nrros	6.39041e-09	-0.344967		Cul2	7.6262e-18	0.257118		Tkt	1.11823e-12	-0.450608		Zfp516	3.83965e-93	0.324717		Spsb3	9.1316e-08	0.3838		Mrps35	0.00152391	-0.323821
																Smpd1	6.76283e-07	0.262918		Npm3	3.20305e-11	-0.345456		Ifrd1	5.64226e-06	0.256733		Rnf126	1.20624e-08	-0.45073		Unc119	1.2348e-10	0.324629		Hnrnph2	1.41628e-05	0.383466		Nfu1	0.00209847	-0.324049
																A430093F15Rik	3.36226e-08	0.262883		Kbtbd11	3.56113e-07	-0.345804		Eif4g1	1.45584e-06	0.256518		Actr10	6.61778e-10	-0.451027		Oat	5.04665e-06	0.324524		2900097C17Rik	1.63378e-13	0.383403		Tgfbr2	0.00217045	-0.324193
																Ccnl2	0.000457503	0.26259		Rab37	8.75433e-09	-0.346316		Chmp2a	2.12395e-09	0.256158		Atic	1.33993e-09	-0.451416		Lysmd3	8.5575e-11	0.324475		Xpo6	9.03555e-09	0.383184		Mrps34	8.60758e-05	-0.324291
																Ncoa2	6.14197e-08	0.262458		Banf1	5.49307e-09	-0.34652		Pdlim7	4.49275e-32	0.25606		Kdelr1	4.79808e-10	-0.451811		Prkar1a	4.38e-06	0.324171		Ilrun	1.30683e-09	0.383064		Crtam	0.00217449	-0.325036
																Sntb2	6.48626e-05	0.262365		Chrac1	1.14334e-07	-0.347522		Get4	3.63639e-09	0.255967		Rab37	4.75402e-08	-0.452402		Cd28	0.00194133	0.324007		Gadd45g	7.76304e-05	0.383063		Dazap1	0.0079981	-0.325837
																Lyst	0.00139957	0.262273		Tnfaip8l2	4.88033e-08	-0.348069		Diaph1	2.07918e-09	0.255828		Rtcb	1.14018e-09	-0.452648		Bcl2a1a	1.82614e-157	0.323787		1810013L24Rik	1.38176e-06	0.382931		Hspb11	0.00203741	-0.32585
																Snrpb2	0.00787435	0.261965		Gm20186	1.47433e-08	-0.348072		Mif4gd	5.59234e-10	0.255658		Anapc13	2.21169e-08	-0.453182		Sft2d2	1.29136e-09	0.323751		Cramp1l	1.433e-13	0.382698		Hadh	0.00170274	-0.32606
																Bcr	4.8006e-21	0.26192		Sun2	8.05344e-09	-0.348956		Oxsr1	6.97594e-20	0.255648		Chtf8	8.44181e-09	-0.453227		Ndufa1	0.000101997	0.323654		Npc2	3.15926e-05	0.382523		Rps6ka1	0.00209099	-0.326376
																Usp47	2.08986e-05	0.2619		Icam2	1.05999e-09	-0.349198		Brca1	6.60617e-123	0.255571		Kxd1	1.31513e-09	-0.453604		Ier5	0.00336072	0.323282		Parp4	6.41178e-09	0.381894		Timm17a	0.00228722	-0.326514
																Arf5	1.11103e-09	0.26103		Emc6	6.84672e-09	-0.3493		Gxylt1	1.63929e-16	0.255498		Hspe1	3.1992e-10	-0.453717		Myo5a	3.29841e-51	0.323249		Rab5if	8.66152e-05	0.381856		Nabp2	0.000439998	-0.326827
																Sp100	0.000850122	0.260894		Ndufaf4	6.42722e-10	-0.349786		Chst12	2.60542e-12	0.25546		Nfu1	1.0612e-09	-0.454223		Timp2	3.23011e-06	0.322391		Slc39a14	5.18808e-26	0.381668		Arhgef1	0.00604848	-0.326928
																Fnip1	5.02688e-12	0.260881		Clec2i	3.33567e-10	-0.349914		Nfil3	8.71587e-16	0.255343		Mrpl54	1.48067e-09	-0.454251		Mmd	2.36742e-09	0.322269		Cars	6.32835e-12	0.381617		Hras	0.00322178	-0.327138
																Ap2a2	0.000223238	0.260765		Ndufa10	4.39186e-11	-0.350063		Bud31	8.93001e-13	0.255233		Selenow	7.38756e-12	-0.454277		Flnb	1.28788e-15	0.322266		Ier5l	6.79734e-22	0.380703		Fibp	0.00184249	-0.327223
																Cox5a	2.16757e-05	0.260559		Btg2	7.63769e-08	-0.350494		Bak1	5.85407e-16	0.255227		Mrpl36	5.90488e-10	-0.455542		Nabp1	6.11636e-23	0.322106		Rsf1	4.61726e-06	0.380203		Plcxd2	0.000716459	-0.327524
																Rapgef2	1.56797e-14	0.260027		Pdcd4	2.25852e-08	-0.350711		Zwint	3.11122e-17	0.254858		Mrpl15	7.65527e-11	-0.457513		Stat5a	1.4764e-10	0.321488		Chmp1b	1.29441e-08	0.379863		Pop5	0.00288823	-0.327864
																Znrf2	0.00105795	0.259838		Hnrnpa0	8.50409e-13	-0.351683		Kif18b	1.05607e-233	0.254802		Pcbd2	2.11517e-08	-0.458427		Use1	3.91888e-06	0.321423		Snrpb2	5.72331e-07	0.379833		2510002D24Rik	0.00483344	-0.32835
																Acbd5	0.00113514	0.259731		Ppan	8.36505e-10	-0.351843		Gpi1	0.000453897	0.2548		Gm20324	2.57474e-08	-0.459587		Sfpq	0.000121807	0.321169		Lsm12	3.50264e-06	0.379517		Selplg	0.00166209	-0.328456
																Tinf2	0.0042888	0.259719		Traf3ip3	7.28786e-08	-0.353705		Wbp4	2.37021e-12	0.25441		Nt5c3b	4.11414e-09	-0.460322		Dyrk1a	3.9813e-11	0.320935		Cdip1	8.72072e-14	0.378876		Aarsd1	0.00195238	-0.328596
																Zcchc2	1.91091e-05	0.259529		Cox7a2l	6.06699e-09	-0.353738		C2	2.12711e-128	0.254078		Cdkn2aipnl	2.57259e-08	-0.460613		Msl1	4.06699e-09	0.32064		Reps1	4.48331e-12	0.378761		Psmc3	0.00143887	-0.32923
																Rap1b	5.81262e-07	0.259377		Ccnq	2.70374e-10	-0.355014		Tiparp	7.06645e-09	0.253879		Xrn2	2.42381e-14	-0.46076		Cdk9	2.68418e-05	0.32032		Erp44	3.67706e-06	0.378097		Ndufb7	0.00315065	-0.329643
																Fam214b	8.08832e-26	0.259324		Pop5	4.7056e-09	-0.35562		Rif1	7.90277e-15	0.253694		Gadd45gip1	9.17598e-11	-0.461848		Arl13b	8.51603e-22	0.319608		Slc35d1	2.72899e-14	0.377885		Art2b	0.00140064	-0.329663
																Tlk2	0.000198816	0.259111		Rhoh	7.69878e-11	-0.35639		Chaf1b	7.09584e-18	0.253238		Cdk2ap2	3.19944e-15	-0.462423		Cd81	5.84106e-21	0.319301		Atf3	5.37059e-10	0.37767		Tipin	0.000790706	-0.329805
																Rasa1	4.64967e-06	0.259081		Glo1	1.0111e-08	-0.357015		Kcnn4	0.000207447	0.252964		Acyp1	9.67066e-09	-0.462474		Adipor2	2.20064e-10	0.319288		Arsb	2.8153e-08	0.3771		Rpia	0.00177231	-0.329891
																Gtpbp1	0.00126575	0.257941		B4galnt1	4.16909e-10	-0.357055		Cenpv	3.49976e-29	0.252944		Mrps12	6.24042e-09	-0.463414		Washc2	8.82028e-07	0.318856		Traf4	7.81264e-05	0.376403		Dhx36	0.00244161	-0.330152
																Dazap2	0.00018504	0.257841		Tspan32	4.25754e-07	-0.35742		Tln1	3.37031e-07	0.25256		Psap	7.68837e-12	-0.464374		Zfp91	1.86613e-05	0.318821		Otulin	1.59156e-07	0.375993		Nudc	7.91989e-05	-0.330425
																Il2ra	1.82574e-36	0.257111		Gm26740	3.67449e-09	-0.35834		Plekhb2	2.13786e-23	0.252141		Anapc11	2.05688e-10	-0.464641		Tnfsf9	7.05211e-22	0.318606		Ppp1r9b	5.86605e-07	0.37574		2210016L21Rik	0.00351478	-0.331228
																Ric1	4.97198e-07	0.257046		2023-09-01	1.84584e-11	-0.359575		Ttc39c	5.83527e-31	0.252135		Arpc5	4.00967e-10	-0.465481		Dlgap4	3.33345e-07	0.318562		Ncoa3	7.9488e-05	0.375734		Rps17	0.00495056	-0.331362
																Frmd4b	3.44985e-16	0.257033		Cd2ap	1.0363e-10	-0.361267		Ptprj	1.26494e-30	0.252081		Cd72	1.69951e-08	-0.465733		Asah1	1.70369e-26	0.318504		Chka	8.42855e-07	0.375644		AB124611	0.000259774	-0.331373
																Rnf216	2.07581e-24	0.256971		Ccr9	3.249e-08	-0.365154		Creb3l2	1.33388e-29	0.251833		Ntan1	2.5755e-09	-0.466671		Ccdc88b	1.24093e-10	0.317794		Zbtb11	8.18245e-08	0.375553		Rps25	0.00174822	-0.331804
																Casp1	3.08602e-28	0.256781		Glrx3	4.46871e-10	-0.365411		Pkig	8.55642e-72	0.251604		Smpdl3a	8.83517e-09	-0.466745		Dusp4	1.33022e-22	0.317649		Clk4	0.000333571	0.375279		Ube2d2a	0.00293231	-0.33183
																Rell1	4.57487e-16	0.256519		Chtf8	2.04114e-10	-0.365961		Ciao2a	4.52865e-06	0.251561		BE692007	4.17384e-08	-0.466954		Pag1	7.01286e-06	0.3175		Stat2	2.75929e-08	0.375267		Inpp1	0.00273341	-0.332472
																Arhgap10	1.35247e-14	0.256457		Mettl1	4.0831e-11	-0.366291		Gabarapl1	4.30534e-42	0.251286		Ndufb9	9.97023e-13	-0.468174		Ube2k	8.40186e-06	0.316618		Dnajc5	1.54508e-06	0.375016		Fopnl	0.00344143	-0.332848
																Pik3cg	5.75987e-11	0.256452		Prpf19	1.19271e-11	-0.366303		Kif20a	1.35638e-157	0.250877		Ipcef1	2.19967e-08	-0.469393		Cox7a2	0.00299935	0.316121		Mtf2	3.87913e-10	0.37499		Tradd	0.00252774	-0.333042
																Cd3e	2.84982e-19	0.256035		Lamp1	1.26876e-09	-0.366309		Nfyb	5.85145e-12	0.250852		Uchl3	7.12604e-10	-0.470549		Tulp4	1.36757e-10	0.316037		Gm28875	2.94148e-48	0.374576		Cd160	0.00570594	-0.333049
																Tmed9	0.000637972	0.255437		Pa2g4	1.62912e-09	-0.367454		Lrrc58	2.91921e-13	0.250785		Eomes	1.6452e-06	-0.471152		Atp6v0d1	3.93436e-07	0.315798		Cd47	1.0104e-07	0.374494		Shmt2	0.00186022	-0.333249
																Sh3glb1	0.00592793	0.255386		Cd72	7.08866e-11	-0.367613		Szrd1	2.29418e-14	0.250696		Micos13	4.34137e-11	-0.471397		Lrrc59	1.62288e-12	0.315595		Ciapin1	1.49694e-08	0.374135		Ccs	0.00132937	-0.33364
																Kmt2b	7.92313e-05	0.255183		Nudc	1.79979e-11	-0.36856		Espn	6.0198e-33	0.250657		Treml2	1.67993e-08	-0.471637		Ikzf4	1.52343e-23	0.315492		Mfsd14a	7.01794e-06	0.373652		Cd2	3.75477e-07	-0.333737
																Usp19	3.07836e-05	0.255131		Lck	1.21704e-12	-0.368621		Sdc4	1.23445e-47	0.250395		Exosc4	3.37919e-09	-0.47219		Pspc1	1.59419e-06	0.315392		Ppm1a	2.03456e-07	0.373321		Ugcg	0.000458584	-0.333817
																Ptdss1	0.0011356	0.255112		Arhgef1	1.14515e-10	-0.369975		Uqcrc1	1.4285e-05	0.250343		Kti12	1.23978e-10	-0.472633		Itga1	4.53825e-26	0.31529		Ppp1r2	5.20514e-08	0.372922		Dtymk	0.00201114	-0.334327
																Scrib	9.94273e-09	0.254901		Them6	3.93197e-10	-0.370456		Dhx38	5.63608e-16	0.250288		Snrpd2	2.80668e-13	-0.473174		Gm43305	3.36841e-09	0.315251		Pank3	8.52645e-16	0.372867		Nono	0.00423216	-0.334467
																1500009L16Rik	7.74805e-43	0.254626		Ftl1	1.82217e-09	-0.371213		Stx7	4.19032e-19	0.250218		Hvcn1	5.54069e-09	-0.473373		Lamc1	6.1899e-37	0.315		Ehmt2	6.82531e-07	0.372813		Prpf19	0.000107689	-0.334641
																Prkcd	5.45684e-06	0.254597		Atp1b1	1.34019e-12	-0.371884		Ccnf	1.79138e-96	0.250029		1810058I24Rik	7.48977e-12	-0.47372		Ezh2	5.67461e-18	0.314448		Sfr1	5.8992e-07	0.372777		Mrpl2	0.00182403	-0.334904
																Rab11fip4	1.03384e-07	0.25458		Ssbp2	1.05329e-09	-0.373429		H2-Ob	4.57769e-05	-0.250029		Gm8369	7.80409e-10	-0.474026		Clasp2	9.85599e-21	0.314392		Abca2	1.25259e-09	0.372739		Bdh1	0.00188176	-0.335384
																Jak3	0.00200147	0.254535		Trim12a	1.68037e-09	-0.374415		Rpl32	3.67764e-09	-0.251029		Ube2i	1.52935e-10	-0.474483		F2r	3.7395e-09	0.313892		Atp6ap2	1.7556e-05	0.372256		Bcas2	0.000669847	-0.335417
																Fem1c	1.24725e-05	0.254265		Ass1	5.58953e-08	-0.377207		Aff3	0.000598194	-0.252238		Sike1	1.27374e-08	-0.475434		C3ar1	5.57538e-201	0.313414		Irf9	0.000156394	0.372046		Wrnip1	0.00422855	-0.335898
																Dot1l	0.000737823	0.254079		Fam117a	4.35049e-10	-0.37782		Pabpc1	4.9645e-09	-0.252264		Aurkaip1	1.99106e-09	-0.475686		Gmnn	1.61123e-07	0.3134		Lsp1	1.04698e-06	0.371863		Usp3	0.00135962	-0.335964
																Ndufa13	9.63068e-06	0.253949		Pde2a	2.85974e-09	-0.37803		H2-Oa	0.000194448	-0.252461		Sh2d3c	8.64199e-09	-0.476297		Sh2d2a	7.45545e-06	0.313131		Esyt2	2.47351e-07	0.371724		Ppif	0.00214034	-0.335988
																Atp13a3	0.000245638	0.253888		Klf6	2.03201e-05	-0.379093		Eif3i	0.00127638	-0.255442		Gatd1	1.10286e-09	-0.477255		Rtf1	0.000693032	0.313053		Pigx	0.00059205	0.371605		Dph5	0.000597852	-0.335994
																Map2k7	0.00810891	0.253829		2023-09-06	3.84866e-10	-0.381201		Rnf113a2	0.00817819	-0.256856		Ndufa6	7.2638e-12	-0.47728		Rassf1	4.93832e-06	0.312945		Tshz1	3.84318e-08	0.371515		Abhd11	0.000956134	-0.336159
																Prdm2	0.00177013	0.253819		Macf1	3.39391e-08	-0.382173		Rpl14	7.61833e-08	-0.260501		Eno1b	1.67207e-09	-0.477374		Arpc5	0.000102149	0.312829		A430093F15Rik	6.31051e-07	0.370966		Upf3b	0.00274954	-0.336232
																Arl4d	8.18564e-08	0.253636		Gramd1a	8.59948e-10	-0.384601		Cd52	6.16268e-08	-0.260985		Sash3	1.73362e-10	-0.478426		Rell1	4.11242e-24	0.312645		Eif4g3	2.49804e-06	0.370696		Rbm42	0.00261768	-0.336273
																Zfp131	0.00231526	0.253334		Fkbp4	6.59256e-11	-0.385458		Hid1	0.000316566	-0.260998		Prmt1	6.24085e-11	-0.481253		Celf2	0.000110305	0.312312		Ncaph	1.49318e-40	0.370516		Mrtfa	0.000201551	-0.33671
																Syvn1	5.97888e-08	0.25293		Txk	8.10678e-10	-0.386507		Hspa8	1.08141e-08	-0.262405		Rps6	1.00048e-10	-0.481376		Zbtb7b	1.22933e-67	0.312304		Atxn7l1	1.69792e-10	0.370397		Ndufa9	0.0016865	-0.33683
																Tnk2	1.16702e-09	0.252621		Smim27	4.02549e-10	-0.386846		Shld1	0.000913615	-0.263216		Plekhj1	1.07014e-10	-0.481603		Osbpl3	6.52189e-18	0.312088		F730043M19Rik	1.01008e-23	0.369623		Polr2g	0.00061594	-0.336945
																Mfsd14b	9.71173e-06	0.252616		Epsti1	3.28297e-11	-0.387074		Rinl	0.00369977	-0.26416		Trmt1	1.22144e-10	-0.481734		Prpf38b	0.000227595	0.312013		Pi4k2a	7.8488e-08	0.369519		Mrps30	0.000818984	-0.337108
																Golt1b	0.000248265	0.252497		Grcc10	4.41163e-12	-0.387235		Supt4a	0.000632753	-0.265752		Mettl23	3.13825e-14	-0.481993		Nav1	1.24623e-144	0.312001		Micos10	4.3546e-07	0.369321		Smu1	0.0056928	-0.337147
																Cysltr2	7.45834e-39	0.252371		Prkd2	4.01392e-10	-0.388944		Gm20069	6.91204e-05	-0.268046		Rad23a	2.88257e-09	-0.484374		Surf4	1.60053e-08	0.311222		Anxa6	1.95797e-05	0.369127		Smim10l1	0.00098908	-0.33784
																Trp53inp1	2.74977e-05	0.252355		Rps6	7.23872e-20	-0.39197		Ube2d2a	0.0017242	-0.270114		Rpl18	7.18795e-19	-0.484625		Crybg1	1.47918e-08	0.311101		Ywhaq	9.01965e-07	0.368493		Pip4k2a	0.00215121	-0.33818
																Sc5d	2.69573e-07	0.252326		Rasal3	3.24355e-09	-0.391979		Gm28935	0.00797858	-0.270388		Emp3	1.38531e-09	-0.484966		Stk19	3.30679e-08	0.311053		Secisbp2l	2.88396e-10	0.368492		Ptcd2	0.00080878	-0.338259
																Cyp51	5.35433e-05	0.251628		Rnaset2a	5.79557e-12	-0.392771		Ptp4a3	0.00592042	-0.273034		Dtymk	7.50842e-09	-0.486463		Atp6v0a1	2.38961e-111	0.310924		Chst12	4.56487e-09	0.368439		Psmg1	0.000424631	-0.338638
																Ndufa2	0.00121384	0.251308		Gm43698	1.15645e-10	-0.395448		Nt5c	0.00433774	-0.273411		Drg1	6.41845e-10	-0.487735		Gba	1.45029e-06	0.310902		Mob1b	1.18626e-12	0.36843		Znrd2	0.000929957	-0.338697
																Pdcd6	0.00491132	0.250535		Prdx6	3.44537e-09	-0.398499		Itm2b	2.86451e-06	-0.273738		Slc25a5	8.25289e-12	-0.487879		E230032D23Rik	0.00122588	0.310797		Bsdc1	4.72088e-11	0.368281		Sp140	0.00955506	-0.338958
																Xpo1	0.00303697	0.250085		AB124611	1.08489e-10	-0.399715		Kpna4	0.00459133	-0.274298		Slc25a11	2.3312e-10	-0.487943		Serinc1	1.70404e-09	0.3107		Gm15472	8.83632e-15	0.368212		Hmga1	0.00152894	-0.339114
																Adora2a	4.37061e-06	0.250072		Mri1	8.50981e-11	-0.401058		Nop10	0.00133413	-0.274709		Skp1a	5.54736e-11	-0.488267		Cdip1	1.23698e-11	0.310455		Flii	0.000154421	0.367851		Lsm5	0.00329489	-0.339162
																Rapgef4	1.26338e-22	-0.250322		Slc17a9	5.56728e-12	-0.403205		Ptprc	0.000274266	-0.276101		Emc10	8.77269e-12	-0.488548		Rtn3	3.51e-05	0.31039		Pdia3	1.31865e-06	0.367376		Cacybp	0.00131361	-0.339224
																Lamp1	6.28878e-22	-0.2509		Smim4	2.40443e-11	-0.404051		Acss2	0.000688523	-0.276246		Mrps34	9.60027e-12	-0.489127		Rabgef1	1.29404e-11	0.310172		Bag1	1.38585e-06	0.366437		Tent5a	0.00936132	-0.339346
																Anapc11	2.62905e-18	-0.251084		Myl12b	9.08779e-16	-0.405828		Rhog	0.0048406	-0.277445		Ccdc85b	4.41213e-13	-0.490489		Wipi2	3.49802e-10	0.310111		Kmt2d	3.01045e-07	0.366185		Mrpl4	0.00222152	-0.339431
																Socs3	1.32034e-15	-0.251871		Commd8	1.18395e-10	-0.40627		Sun2	0.00696021	-0.277478		Ndufb5	1.46351e-12	-0.490552		Gpx4	0.000591858	0.310035		Tes	0.00109415	0.366105		Bin1	0.00397575	-0.339517
																Eef2kmt	3.83852e-20	-0.252449		Rps21	2.42329e-25	-0.406942		2023-09-06	0.000529396	-0.278614		Ssr4	1.02795e-11	-0.490629		Glipr1	1.68442e-07	0.30981		Gramd1b	2.37647e-06	0.365517		Sharpin	0.00186746	-0.33991
																Pdk1	2.99853e-19	-0.252896		Rplp2	6.20135e-28	-0.40837		Tnfsf8	6.01785e-05	-0.279711		Ptpn18	8.69225e-14	-0.491404		Kmt5a	1.29311e-06	0.309693		Ubxn2a	1.82286e-07	0.365372		Commd7	0.0003984	-0.341037
																Gpsm3	8.05959e-21	-0.253115		Mrpl58	2.66024e-11	-0.408892		Eif3e	0.000129356	-0.279949		Mrpl23	1.93346e-13	-0.491866		Fbxo30	2.06747e-33	0.30908		Carnmt1	0.000147918	0.365137		Apol7e	0.00205326	-0.341043
																Fam53a	3.08994e-21	-0.253206		AY036118	1.05823e-07	-0.409285		Prdx6	0.00109334	-0.280965		Pa2g4	2.15279e-10	-0.492351		0610040B10Rik	0.00128132	0.309036		Smco4	0.000460223	0.365091		Rpl9-ps6	0.00056172	-0.341301
																Etfa	1.13064e-22	-0.253382		Ppia	1.66869e-22	-0.409543		Cd7	3.32072e-12	-0.281133		Cyc1	1.3497e-12	-0.493495		Khdc4	2.23838e-05	0.308666		Grn	7.67968e-13	0.364263		Cdc26	0.00251614	-0.341704
																Ivd	2.84071e-20	-0.253768		Fmc1	2.35166e-10	-0.41184		Gramd4	0.00102154	-0.281995		Brk1	3.68105e-11	-0.493593		Mir155hg	1.91422e-26	0.308324		Miat	2.27427e-45	0.364175		1110038F14Rik	0.00240898	-0.341852
																Fam169b	6.0652e-20	-0.254183		Prdx3	1.26516e-12	-0.412077		Icam2	0.00786057	-0.284069		Ssrp1	3.69433e-12	-0.494494		Dab2	1.33866e-290	0.307964		Lrrc58	2.16092e-06	0.363631		Rad50	0.00333377	-0.342123
																Dusp10	2.6434e-17	-0.25482		Gm20324	7.14336e-12	-0.413386		Cxxc5	0.00202908	-0.286016		Swi5	1.05803e-12	-0.494549		Coq10b	5.44039e-07	0.307638		Zfp871	5.15935e-07	0.363199		Rabggta	0.00203834	-0.342363
																Anapc5	2.50156e-24	-0.254892		Sgk1	5.10279e-06	-0.413787		Eif4ebp2	0.00127048	-0.286089		Cuedc2	6.76196e-10	-0.494697		Adss	1.22767e-05	0.307266		Pkn2	0.000489859	0.36278		Ppie	0.000637386	-0.342478
																Il16	3.56585e-19	-0.255024		Rnf187	5.74799e-12	-0.415025		Cd96	0.00267514	-0.287042		Rcn3	2.459e-08	-0.495742		Rsbn1l	4.53616e-05	0.306436		Ubap1	6.73809e-09	0.362616		Ddx27	0.00415626	-0.342739
																Gadd45gip1	1.57311e-24	-0.25563		Fcgrt	3.23428e-09	-0.416073		Rpl24	1.97709e-13	-0.288597		Idh2	1.9289e-09	-0.495935		Mtmr14	1.34136e-08	0.306429		Nap1l1	3.43117e-06	0.362255		Cdpf1	0.000857437	-0.342928
																Polr2e	3.94487e-22	-0.25569		Il27ra	3.10219e-11	-0.417901		Prkch	0.000616503	-0.290867		Mrpl42	1.09528e-10	-0.496245		1810013L24Rik	1.12122e-20	0.306203		Gnb4	4.11362e-22	0.361754		Themis	0.00437631	-0.343677
																Hdgfl3	1.98966e-21	-0.255764		Mpnd	2.18165e-09	-0.418152		Vps28	0.000378221	-0.291016		Ech1	8.07892e-10	-0.496908		Dusp16	1.40931e-20	0.306068		Cited2	7.02477e-05	0.361647		Mrpl17	0.00161306	-0.344087
																Atp5o	3.57483e-19	-0.256759		Rpl24	9.67082e-26	-0.418154		Tgtp2	0.000863464	-0.291448		Fis1	5.50338e-14	-0.497057		Laptm5	7.44064e-06	0.305953		Slc25a24	2.9534e-30	0.361233		Siva1	0.00803369	-0.344398
																Vps28	6.09817e-21	-0.257496		Rpl34	2.20203e-42	-0.421904		Nfkbid	0.0084268	-0.291883		Glrx2	2.75675e-09	-0.497202		Stx3	7.09568e-183	0.305688		Spred2	1.07691e-10	0.361018		Thumpd1	0.00200265	-0.344518
																Psme2	9.58786e-19	-0.257963		Mybbp1a	2.43225e-12	-0.42289		Gm36738	0.00158322	-0.292931		B3gat3	3.3276e-09	-0.498205		Pkig	7.04095e-41	0.305486		Specc1l	2.0917e-08	0.360957		Sh3gl1	0.000435108	-0.344837
																Arrb2	1.04819e-21	-0.258743		Ifi208	4.79271e-12	-0.423513		Mppe1	0.0057976	-0.293589		Med28	5.96345e-14	-0.499472		Hook3	3.59999e-10	0.305044		Arid1b	6.81383e-05	0.360942		Etfa	0.000510724	-0.345323
																Gramd4	2.14628e-19	-0.259341		Abhd8	2.06932e-12	-0.423953		Ass1	0.00150273	-0.294036		Pgls	4.66789e-12	-0.50168		Samd8	5.46414e-12	0.304953		Ccr8	7.44908e-84	0.360873		Sumo2	0.000890343	-0.345336
																2300009A05Rik	1.33662e-21	-0.259641		Trmt1	5.36992e-13	-0.424335		Gm14085	0.000327157	-0.294792		Them6	8.95685e-10	-0.502557		Cacul1	1.91384e-17	0.304706		Ppp4r3a	5.58292e-07	0.360473		Bola3	0.00248364	-0.347124
																Ssbp2	2.92919e-18	-0.259683		Rpl22	5.71262e-29	-0.427995		Gimap8	0.00176962	-0.295074		Psme2	2.38323e-13	-0.5028		Csnk1e	2.38035e-16	0.304476		Sh3kbp1	0.00183355	0.360451		Ppp1r35	0.000300546	-0.347327
																Npepl1	1.51136e-23	-0.259741		Idh2	1.13055e-13	-0.429607		Slc9a9	0.000172311	-0.29664		Immp1l	6.11722e-11	-0.504195		Dync1i2	1.34726e-09	0.30439		Ikzf3	0.00118583	0.360404		Kcnab2	0.000363561	-0.347375
																Emc10	7.06208e-24	-0.260259		Smc4	1.01812e-08	-0.429747		Cd2	1.65186e-05	-0.29724		Rplp1	6.19933e-16	-0.504592		Slc5a3	6.78292e-19	0.304142		Golga4	1.61719e-09	0.359795		Nt5c3b	0.00073552	-0.347727
																Gpatch4	3.01499e-23	-0.260562		Plcxd2	9.11215e-10	-0.435265		2510002D24Rik	0.000811894	-0.297778		Exosc7	4.11698e-10	-0.505109		Arl6ip1	0.000484283	0.303996		Ppp1r12c	0.000163483	0.358408		Cib1	0.000834093	-0.348006
																BC003965	1.1312e-19	-0.260912		Eif3f	3.04783e-17	-0.436852		Actn2	0.000239313	-0.29918		Phgdh	1.85078e-09	-0.505586		Pak2	0.000556624	0.303972		Tuba4a	0.000299616	0.358378		Coa6	0.00116941	-0.349063
																Akr1b3	8.44935e-24	-0.261085		Scp2	3.85354e-12	-0.438521		Ssbp2	0.0096834	-0.300816		Washc3	8.02205e-11	-0.507398		Rnf130	1.39924e-10	0.303665		Psmb7	1.77874e-06	0.35837		Eif4e2	0.0011133	-0.349138
																Snrpa	2.18245e-20	-0.261201		Srpk1	3.0454e-11	-0.439249		Rpl4	4.8919e-09	-0.304285		Sra1	1.83353e-09	-0.507447		Gstm1	4.18322e-22	0.303569		Usp47	1.13049e-08	0.357836		Cybc1	0.00117123	-0.349367
																Tomm40	6.37989e-25	-0.26131		Rps29	4.68857e-24	-0.441201		Ankrd10	0.00253147	-0.304463		Npm1	1.17114e-12	-0.507919		Trim35	7.2244e-06	0.303455		Atp13a3	5.89786e-05	0.35741		Prps2	0.00180556	-0.349771
																Mrpl30	3.10431e-20	-0.261452		Tle5	5.57808e-18	-0.442184		Gmip	0.00944731	-0.304686		Rnf167	6.08868e-14	-0.509689		Ifih1	1.88532e-25	0.303336		Tiam1	8.13785e-35	0.357166		Ndufb5	0.000908161	-0.350108
																Sdha	6.33511e-23	-0.261653		Thada	2.5175e-11	-0.44242		Prxl2c	0.00656369	-0.304754		Cd3g	3.61395e-09	-0.511301		Tm9sf4	4.0239e-08	0.302928		Epb41	1.71338e-10	0.357129		Gid8	0.00212773	-0.350356
																Gtpbp4	1.92501e-21	-0.262466		Gm11808	8.93641e-15	-0.445059		Gimap4	0.000131242	-0.306661		Atp5g1	2.01295e-14	-0.511391		Ywhaq	0.000166168	0.302888		Dip2b	3.12209e-05	0.35707		Rrs1	0.00122369	-0.350452
																Slc16a5	6.43746e-22	-0.262493		Socs3	2.28817e-06	-0.446386		Rpl12	1.14493e-06	-0.306874		Spint2	4.47406e-10	-0.512406		Clcn7	1.68044e-20	0.302665		Abcf1	7.32368e-05	0.357069		Atp5g3	0.000232622	-0.35061
																Hspbp1	4.18496e-24	-0.262754		Slfn1	1.69305e-09	-0.447162		Gpr18	0.0018973	-0.307306		Rpl14	3.48786e-12	-0.512535		Rdh11	9.38776e-08	0.302252		Fam53c	3.29177e-16	0.356487		Calhm6	0.000721301	-0.350851
																H2-Ob	3.98003e-22	-0.262814		Dph5	2.84984e-16	-0.449685		Zdhhc18	0.00405705	-0.307953		Commd6	1.83834e-10	-0.51285		Alkbh5	9.53006e-05	0.301859		Podnl1	4.763e-19	0.356208		Wdr46	0.000769216	-0.351097
																Cenpx	2.82733e-20	-0.263182		Ccnd3	1.75557e-12	-0.45027		Chtf8	0.00244766	-0.308114		Vdac2	1.40658e-12	-0.513064		Tes	1.95396e-05	0.301417		Ints6	1.5647e-07	0.35605		Mrps33	0.000891123	-0.351244
																Rbck1	3.99939e-23	-0.264911		Slc44a2	4.91266e-12	-0.45509		Pglyrp2	0.0016268	-0.310375		Mrps26	2.19114e-13	-0.513081		Pdlim7	3.94524e-12	0.30133		Bicd2	3.59509e-09	0.356001		Tex261	0.00250687	-0.351645
																Surf2	5.84518e-22	-0.264994		Pde4b	3.37397e-08	-0.45626		Ifi209	0.00637217	-0.310563		Il2rg	2.30172e-11	-0.513466		Bak1	2.26481e-05	0.301307		Egln3	5.8109e-26	0.355975		Als2cl	0.00135684	-0.351662
																1810041H14Rik	3.97496e-20	-0.265136		Scml4	8.08937e-13	-0.45652		Itgae	0.00117281	-0.311317		Arl6ip4	4.69928e-10	-0.514967		Pik3r1	5.97305e-05	0.301122		Cdc42	1.89231e-12	0.355763		Gatd1	0.00116623	-0.351731
																Eno1b	5.22031e-21	-0.265263		Cdk2ap2	2.99661e-12	-0.456923		Ikbke	0.000484962	-0.313397		Arhgef18	2.23493e-09	-0.515586		Tent4b	5.45679e-18	0.301094		Zyg11b	1.28043e-11	0.355614		Czib	0.000583331	-0.352078
																Cytip	2.22501e-22	-0.265269		Rpl39	4.33745e-32	-0.459446		Gbp9	0.00446049	-0.313715		Prpf19	7.92535e-10	-0.515855		S1pr2	1.39772e-16	0.301072		Tmem170b	1.41871e-19	0.355534		Eef1akmt1	0.00174915	-0.352803
																Mrpl42	2.56394e-23	-0.26535		Prmt1	3.62704e-12	-0.460993		Slc12a7	0.0009865	-0.314103		Rpl37	5.23702e-23	-0.516153		Gns	4.0527e-12	0.300763		Ap1g1	1.54659e-08	0.355453		Ccndbp1	0.00893606	-0.352925
																Prps2	1.63349e-20	-0.265615		Cnn2	1.41503e-17	-0.462078		Abhd11	0.000682092	-0.314134		St3gal6	1.2918e-09	-0.516293		Dip2b	0.00015298	0.300381		Vps13d	1.40439e-11	0.354951		Cat	0.00194603	-0.354015
																Taldo1	1.61403e-21	-0.266008		Rpl6	4.71298e-35	-0.462645		Dpp4	0.0011924	-0.314958		Plgrkt	7.87407e-10	-0.516684		Fkbp1a	0.000215386	0.300357		Bptf	0.000178472	0.354884		Pik3r5	0.00762216	-0.354258
																Cd247	3.50472e-21	-0.266068		Xrn2	1.81741e-13	-0.464048		Gm30054	0.00293618	-0.314965		Racgap1	4.8979e-09	-0.517665		Cyp51	1.03017e-27	0.300294		Slc1a5	0.000875316	0.354803		Rplp1	9.6943e-06	-0.354383
																Psmg1	2.36889e-22	-0.266517		Ier2	4.90702e-10	-0.464478		S1pr4	8.16181e-05	-0.316273		Ndufa9	1.0291e-10	-0.51858		Psma5	4.83931e-05	0.300222		Clcn3	0.000620801	0.354256		Mrpl10	0.00161793	-0.35457
																Mpp1	1.06313e-20	-0.266724		Lsm7	8.53225e-15	-0.46475		Lgals9	0.0026365	-0.317609		Fmc1	5.93628e-11	-0.51908		Vps37a	2.21611e-06	0.300216		Gigyf1	1.39694e-12	0.354158		Thada	0.0013799	-0.355286
																Izumo4	3.03041e-20	-0.267447		Mettl9	1.92088e-13	-0.468263		Foxo1	0.0030397	-0.320269		Rpl23	9.8549e-20	-0.519183		Iffo2	2.75212e-19	0.300159		Rfk	9.04827e-09	0.354048		Fkbp4	5.46306e-05	-0.356064
																Rps27rt	3.86161e-24	-0.267545		Inpp4b	9.025e-12	-0.468275		Ldlrap1	0.00644942	-0.321894		Rpl30	2.06241e-23	-0.519272		Kansl3	2.48066e-10	0.300116		Chst11	3.9349e-16	0.353909		Pgs1	0.002209	-0.356082
																Rbbp4	3.71959e-24	-0.267695		Emg1	1.51151e-13	-0.47195		Twf2	7.78419e-05	-0.322107		Atp1b1	1.62034e-08	-0.519931		Cdc5l	3.11545e-10	0.29961		Golga7	0.00956289	0.353854		Acp1	0.00136383	-0.356235
																Ap1m1	3.30122e-20	-0.267768		Selenop	2.53385e-10	-0.472194		Clec2i	3.25192e-06	-0.322139		Sys1	1.26816e-10	-0.521662		Ppt1	0.00222237	0.299558		Kdm1a	0.000272803	0.353815		Ube2g2	0.00251507	-0.356275
																Ppie	1.43683e-24	-0.267768		Mgst2	6.06699e-13	-0.473026		Rab37	0.00163065	-0.32288		Pebp1	2.60749e-14	-0.523324		Pik3ca	2.90786e-15	0.299265		4833439L19Rik	1.07371e-05	0.353768		Ccr9	0.00481565	-0.358626
																Arpc5l	5.85348e-23	-0.267998		Bin2	1.30834e-19	-0.473754		Tpst2	0.000228116	-0.323941		Ptp4a3	3.09192e-15	-0.523488		Crtc2	5.33319e-08	0.299093		Mapk1ip1l	2.31848e-07	0.353644		Hscb	0.00114857	-0.358691
																Ftl1	8.83599e-17	-0.268112		Cdk4	2.26596e-13	-0.474039		Cd8a	6.6724e-05	-0.324336		Tmem9b	6.02242e-10	-0.524638		Vps35	1.87467e-07	0.298928		Synj1	8.9304e-11	0.353265		Mpst	0.00139023	-0.358771
																Prkcq	5.04928e-20	-0.268181		Atic	9.4064e-15	-0.475547		Abhd8	0.00225299	-0.324584		Dars	5.65714e-11	-0.52495		9530068E07Rik	1.66177e-07	0.298899		Hsbp1	0.000302352	0.352947		Mrpl22	0.000303096	-0.3589
																Mrps35	8.33918e-21	-0.268817		Frat2	2.4802e-11	-0.476316		Cox7a2l	2.86348e-05	-0.324883		Rras2	1.00265e-09	-0.525497		Adam19	6.74733e-08	0.298843		Mia3	2.43351e-06	0.352805		Gtf2i	0.000246707	-0.358912
																Fntb	4.07365e-23	-0.269164		Slamf6	1.77546e-11	-0.476698		H2-DMa	0.00469695	-0.325089		Krcc1	7.85356e-11	-0.526431		Apaf1	8.8194e-26	0.298797		Homer1	2.87328e-14	0.352648		Ppm1m	0.00202868	-0.358993
																H2-Oa	5.28034e-22	-0.269274		Treml2	8.42954e-15	-0.476871		Tmsb10	1.84036e-15	-0.325137		Gm30054	1.22745e-08	-0.526915		Wdfy4	3.25099e-165	0.298735		Foxn2	0.000551223	0.352433		Adsl	0.0003851	-0.359106
																Llph	6.15712e-23	-0.269543		Dennd2d	2.68978e-12	-0.478399		Pde3b	0.0014891	-0.325968		Dph5	6.10253e-10	-0.527704		Rnf169	2.71729e-12	0.298086		Tlk2	2.73331e-10	0.352288		Smim27	0.00176568	-0.359167
																Tmem243	1.04433e-23	-0.269673		Cirbp	6.27647e-13	-0.479138		Map11	0.00112677	-0.326052		Twf2	2.86843e-12	-0.528517		St6galnac6	1.65638e-35	0.298051		Trim36	3.23604e-22	0.352235		Eef1e1	0.00143098	-0.359183
																Art2b	1.99433e-21	-0.269739		Ccdc85b	1.708e-14	-0.480878		Pitpnc1	0.0082174	-0.326929		Slc44a2	2.38997e-10	-0.52898		Zfp131	6.6096e-11	0.297489		Itpr2	0.000145141	0.352114		Phb	0.000332957	-0.359202
																Ppcdc	1.03221e-23	-0.26987		Ptpn6	2.09867e-12	-0.48445		Ppp3cc	0.0034902	-0.327765		Psma5	9.54099e-11	-0.530796		Tpm3	6.83493e-05	0.297391		Zc3hav1l	1.39548e-25	0.352084		Acyp1	0.000325252	-0.359733
																Sri	4.90323e-22	-0.270113		Rasgrp1	1.45835e-13	-0.485172		Ccr9	9.4389e-05	-0.328151		Eif3k	2.04685e-12	-0.530879		Kat6a	6.39958e-11	0.297031		Tpp1	3.67711e-05	0.351923		Dars	0.00318511	-0.360014
																Exosc1	1.15588e-25	-0.270152		C1qbp	6.84602e-17	-0.489661		Rnf114	0.00552742	-0.329535		Clec2d	1.23925e-12	-0.531035		Mbnl2	5.64204e-10	0.296922		Uggt1	3.22068e-08	0.35191		Ap2s1	0.00703949	-0.360345
																Nhp2	5.24955e-23	-0.270667		Anp32a	1.66781e-13	-0.49013		Slco3a1	0.00172301	-0.330058		Cd48	4.67008e-12	-0.531584		Fbrs	2.71995e-19	0.296921		Arid5b	1.98058e-05	0.351681		Chchd3	0.00164507	-0.360958
																Tnfaip8	3.13205e-22	-0.270778		H3f3a	2.99914e-20	-0.490715		Sh3bp1	0.00808396	-0.330421		Ms4a4c	2.34605e-08	-0.532692		Clip2	6.84611e-80	0.296865		Rbbp8	1.24765e-08	0.351643		Lime1	0.00305457	-0.361031
																Tfap4	1.41734e-24	-0.27095		Nsmce1	4.16888e-14	-0.491076		Trmt1	0.00368484	-0.330968		Pigp	1.68231e-11	-0.533251		Eloc	3.25462e-05	0.296571		Pi4ka	6.6752e-09	0.351444		Cs	0.00105186	-0.3618
																Nfu1	9.29848e-27	-0.271244		Phb	5.96497e-14	-0.498082		Cd3g	1.52723e-07	-0.33118		Ap2m1	7.3674e-14	-0.533362		Lrp8	5.31784e-54	0.296467		Hsp90ab1	4.08272e-06	0.351251		B3gat3	0.00205775	-0.362077
																Bccip	2.2434e-23	-0.272029		Cct4	1.70535e-13	-0.499335		Rras2	0.00162185	-0.331222		Hnrnpa3	2.07669e-12	-0.535561		Aftph	1.15128e-12	0.296463		Sgpl1	1.63719e-11	0.351047		Tmem9b	8.12791e-05	-0.362765
																Mrps18b	3.26583e-23	-0.27205		Cdkn2d	1.08653e-12	-0.499771		Rap1b	2.61308e-07	-0.331393		Slc17a9	6.437e-10	-0.536017		Idi1	3.32308e-20	0.296288		Zmiz1	1.57805e-07	0.35102		Tspan13	0.000151904	-0.363077
																Rrp9	1.79714e-24	-0.27263		Trmt112	1.92327e-16	-0.50186		4930453N24Rik	0.00232606	-0.332161		2023-09-06	4.80735e-11	-0.536568		Rara	2.21306e-06	0.296166		Tomm6	3.47948e-08	0.351001		Cdkn2d	0.000177609	-0.36376
																Mrto4	1.86796e-26	-0.273021		Arhgdib	3.72846e-22	-0.502333		Cirbp	0.00583831	-0.333407		Tecr	5.35175e-13	-0.537506		Wac	0.00268043	0.295981		Ndfip2	8.34309e-07	0.350836		Tprgl	0.000599804	-0.363838
																Il6st	2.92421e-22	-0.273253		Ripor2	4.88226e-16	-0.503127		Fam102a	0.00581109	-0.333575		Acaa2	3.15735e-11	-0.537719		Cmtm7	0.00091089	0.295824		Ezh2	2.08718e-06	0.350157		Ubxn1	0.00246216	-0.364032
																Hnrnpa0	1.04896e-23	-0.27327		Pim2	3.34669e-12	-0.504777		Thy1	7.63031e-07	-0.333911		Ms4a4b	7.35043e-10	-0.542312		Tap2	0.00135672	0.295314		Lmbrd1	0.000301971	0.350003		Atp5a1	0.000863749	-0.364699
																Actn2	4.00791e-16	-0.273708		Rbm38	1.91383e-13	-0.507886		Zdhhc20	0.00685024	-0.334099		Tbxa2r	3.93683e-10	-0.542906		Ube2d3	6.3858e-05	0.294503		G3bp2	5.44685e-09	0.349872		Aup1	0.00227327	-0.365144
																Churc1	3.01363e-27	-0.273829		Tpt1	2.82657e-34	-0.509677		Grcc10	3.24729e-08	-0.337182		Atp5o	3.23303e-14	-0.544727		Arhgef40	1.86971e-112	0.29434		Lmtk3	2.34226e-13	0.349678		Aimp1	0.00110193	-0.365842
																Nrros	3.66493e-26	-0.273956		Rras2	2.70633e-15	-0.510766		Ptp4a1.1	0.00038717	-0.337487		Hsd17b10	8.42325e-12	-0.544804		Prrc2b	1.07499e-07	0.293587		Fam107b	7.57617e-05	0.349439		Mrps36	7.86889e-06	-0.366284
																Rack1	1.27418e-25	-0.274051		Snhg12	1.20539e-13	-0.514845		Selenow	9.65491e-08	-0.339473		Pold4	1.85154e-10	-0.544953		Cttnbp2nl	3.67378e-231	0.293305		Bri3	0.00251174	0.349031		Rab1b	0.00122019	-0.36637
																Rpl31	7.87548e-28	-0.274231		Stk38	2.40109e-13	-0.515236		Gps2	0.000263274	-0.339561		Foxp1	1.59906e-13	-0.545006		Polb	7.94644e-12	0.29314		Ghitm	4.50523e-05	0.34899		Hmox2	0.000259231	-0.367224
																Gart	8.69444e-24	-0.274772		Impdh2	3.04912e-14	-0.52132		Ccnq	0.00114029	-0.340363		Fbl	2.8686e-15	-0.545324		Scamp2	3.54817e-09	0.293126		Crnkl1	5.87444e-08	0.348722		Tespa1	0.000831446	-0.367316
																Pacsin1	8.09174e-26	-0.275176		Cnp	2.04797e-16	-0.523067		Rgs14	0.000109255	-0.34059		Slfn1	1.08067e-09	-0.546499		Eif1a	2.80235e-07	0.293032		Ube2j2	9.03607e-05	0.348634		Supt4a	0.00238717	-0.367359
																Ndufs3	6.3972e-23	-0.275688		Cd37	1.4115e-14	-0.523135		Arl4a	0.00531143	-0.341019		Crlf3	8.81322e-15	-0.546792		Ssbp3	1.95076e-05	0.293005		Map3k11	1.11829e-09	0.348537		Rsl24d1	0.000556503	-0.367748
																Ifi47	1.37469e-19	-0.275803		Ppp1r15a	1.19787e-12	-0.524936		Dennd1c	0.00239694	-0.342175		Itm2a	3.51059e-08	-0.547793		Ugp2	3.511e-14	0.292578		Nras	1.19085e-06	0.348364		Glrx3	0.000330025	-0.368063
																Yrdc	6.27798e-21	-0.276033		Ly6e	4.06834e-16	-0.525009		Cd27	3.13201e-05	-0.342572		Mettl9	5.97118e-11	-0.548077		Stag1	1.42505e-10	0.292566		Slc25a20	7.09389e-07	0.348291		Rpp21	0.000298768	-0.368137
																Sit1	3.23967e-18	-0.27616		1810026B05Rik	1.66869e-15	-0.52594		Bbc3	0.00091981	-0.344161		Sh3bp1	1.43596e-11	-0.548593		Arid5a	2.02788e-06	0.292475		Rab2a	8.99674e-06	0.348263		Nme2	0.000359451	-0.368161
																Ephx1	2.42338e-22	-0.276425		Znrf1	7.58175e-15	-0.52982		Cd3d	1.18411e-08	-0.345737		Lamtor2	5.54487e-14	-0.548689		Nrp2	1.56994e-78	0.29219		Srgap3	8.63331e-36	0.348214		Mrpl57	0.00010809	-0.368496
																Acaa2	5.17445e-20	-0.27643		Eif3i	6.81515e-16	-0.530015		Syf2	0.000400411	-0.347216		Cdipt	1.272e-11	-0.549349		Ddx42	0.000139888	0.292027		Man2a2	6.38564e-05	0.348054		Pycr2	0.000892374	-0.369668
																Wdr74	2.38024e-26	-0.276432		Rasgrp2	1.99216e-15	-0.534677		Rpl26	3.17936e-13	-0.347293		Itgb7	2.44975e-09	-0.550233		Btaf1	1.60671e-10	0.291782		Mtpn	8.98587e-06	0.347729		Timm17b	0.00117575	-0.370002
																Atp5g1	9.71833e-26	-0.277021		Dtx1	2.21443e-12	-0.537666		Arhgap9	0.000229063	-0.34739		AB124611	4.50307e-11	-0.551549		Met	1.54027e-87	0.291733		Gpatch8	2.36846e-05	0.347092		Klrd1	6.56534e-08	-0.370036
																Prkd2	2.83201e-21	-0.277346		Gpr183	1.09446e-11	-0.541093		Pced1b	0.000403508	-0.347667		Rps23	3.93872e-23	-0.553311		Gse1	5.47438e-15	0.291596		Ap3b1	0.00066273	0.347047		Gpsm3	1.82262e-05	-0.370755
																Glo1	5.67004e-23	-0.277787		Ier5	9.21933e-12	-0.544323		Ifi203	0.00173214	-0.348057		Lamp1	2.94965e-12	-0.553512		Bcr	5.5929e-16	0.291254		Lemd3	2.37099e-09	0.34694		Synrg	0.00126473	-0.37167
																Farsb	3.00249e-23	-0.278131		Npm1	5.80475e-24	-0.544404		Sesn1	0.000186047	-0.349514		Anp32a	3.94696e-15	-0.555633		Pde4a	5.67885e-15	0.290784		Aplp1	2.18341e-29	0.346631		Mdh2	0.000658559	-0.371777
																Bmyc	1.31894e-27	-0.278433		Add3	2.72687e-15	-0.547052		Cd72	0.000118072	-0.349715		Pik3ip1	3.07634e-10	-0.556281		Hnrnpm	1.23458e-06	0.290613		Efhd2	2.20843e-05	0.346422		Ranbp1	0.00257409	-0.372487
																Ndufab1	1.89785e-27	-0.279043		Atp5g2	1.03274e-20	-0.549539		Nsd3	0.000291164	-0.349767		Rab4b	4.88981e-12	-0.556908		C9orf72	1.25278e-36	0.290592		Fxr1	1.55947e-05	0.346357		Prkcb	0.00268031	-0.372728
																H2afx	4.40501e-21	-0.279135		Srsf5	2.5032e-19	-0.554401		Glipr2	0.00013501	-0.350402		Selenof	4.32789e-16	-0.557291		Gxylt1	1.10854e-10	0.290366		Coq10b	0.000636543	0.34514		Rpa2	0.00281427	-0.373087
																Icam2	6.90257e-23	-0.279216		Il6ra	1.96636e-15	-0.555079		Dyrk2	0.001364	-0.35118		Edf1	3.82313e-13	-0.557385		Stx4a	2.87427e-05	0.290094		Zc3h12a	4.22569e-05	0.345119		Psmd8	0.000708272	-0.373166
																Ranbp1	1.05981e-22	-0.27943		Crlf3	3.69464e-14	-0.562485		Tle4	0.00498419	-0.351995		Dmac1	5.50522e-11	-0.557766		Vat1	5.85613e-19	0.289959		Cnnm4	4.38052e-24	0.345099		Mphosph10	0.00235992	-0.373675
																Ifngr2	7.45966e-23	-0.279579		Rpl30	8.64155e-50	-0.564103		Fcgrt	0.00155171	-0.352769		Dbnl	1.66746e-12	-0.558113		Nckap1l	6.81595e-08	0.28976		Mon2	2.03682e-07	0.345025		0610012G03Rik	0.000855479	-0.374551
																Kbtbd11	2.8417e-19	-0.279617		Snhg1	3.44619e-17	-0.565907		Lmbr1l	0.00213272	-0.3531		Ndufab1	1.41119e-12	-0.559059		Tbc1d15	4.36208e-07	0.289708		Frg1	0.000947465	0.345005		Ifi213	0.00138522	-0.374561
																4930453N24Rik	1.60818e-26	-0.280196		Eif3h	1.63502e-21	-0.566516		Ankrd44	0.00129913	-0.355592		Cd27	2.32865e-12	-0.561832		Impa2	2.78975e-09	0.289695		Myh9	4.10186e-09	0.344967		Clns1a	0.000247543	-0.374722
																Ndufv1	1.59204e-23	-0.280248		Eef1d	6.99557e-20	-0.570253		Slamf6	0.000243106	-0.357048		Mdh2	1.30408e-13	-0.563865		Wipf1	0.00023789	0.289621		Dlg1	1.9243e-08	0.344768		Pold4	0.00225451	-0.374801
																Abce1	8.08085e-21	-0.280543		Arl5c	3.04282e-16	-0.57512		Snhg12	0.00385706	-0.358255		Rpl35a	7.01573e-24	-0.564124		Fam160b1	1.51689e-10	0.289599		Rock2	2.31763e-07	0.344519		Trim27	0.00115725	-0.374916
																Fcgrt	8.97118e-16	-0.280559		Nfkbia	3.62978e-10	-0.576256		Cyth1	0.000420155	-0.358671		Ppp1r18	3.52022e-13	-0.564401		Csrp1	6.85671e-05	0.289499		Baiap2	7.0056e-09	0.344384		Fam53b	0.000918806	-0.375328
																Ddx27	1.80756e-23	-0.280639		Srm	1.42652e-16	-0.577206		Mylip	8.15675e-05	-0.359748		1810026B05Rik	3.7255e-15	-0.564951		Mindy1	3.52443e-14	0.288165		Anp32e	0.000524579	0.344312		Sae1	0.000357682	-0.375386
																Ssu72	6.97122e-23	-0.281191		Ramp1	1.56777e-15	-0.577493		Tra2b	2.72358e-05	-0.359821		Emc6	2.40418e-12	-0.566818		Arhgap25	6.29735e-09	0.288011		Mbnl2	7.61894e-05	0.343917		Sar1b	0.000832312	-0.37572
																Ptp4a3	2.08141e-24	-0.281322		Tespa1	4.19041e-18	-0.579343		Sp110	0.000263366	-0.36051		S1pr1	1.00648e-15	-0.567343		Tnfrsf12a	6.75306e-34	0.287986		Rab7	1.07001e-06	0.343531		Arhgap1	0.00115111	-0.375819
																Ddx39	3.20042e-22	-0.281461		Tuba1a	2.1178e-16	-0.581046		Gm20324	2.34626e-05	-0.361402		Sri	3.07534e-12	-0.567757		Ykt6	5.82188e-20	0.287932		Nab2	0.00857992	0.343217		Fbl	0.00483568	-0.375994
																Mrps14	1.52992e-24	-0.281806		Rpl35a	4.74454e-39	-0.584373		Elf1	0.00038326	-0.361478		Rps28	2.03789e-19	-0.56898		Rap2c	2.82989e-14	0.287923		Rmnd5a	1.29001e-05	0.342632		Sf3a2	0.000297838	-0.376068
																Pcbp1	1.81015e-22	-0.282139		Cct7	9.92346e-18	-0.585955		Rbm39	1.06763e-10	-0.362534		Aup1	9.94144e-14	-0.572151		Ncoa7	2.885e-08	0.287705		Skap2	1.13755e-16	0.342611		Hist1h1c	0.000782105	-0.377151
																Drap1	5.13147e-22	-0.283278		Shisa5	4.94051e-25	-0.593897		Fli1	0.00662501	-0.363436		Mdh1	5.57575e-16	-0.57216		Clcn4	1.47594e-07	0.287614		Cemip2	8.05525e-41	0.34261		1190007I07Rik	0.000326517	-0.377287
																Suclg1	1.51125e-24	-0.283517		Skap1	3.71323e-19	-0.596221		Mob3a	0.00169317	-0.364844		Atp1b3	5.70817e-11	-0.572632		Nudt17	7.51439e-67	0.287257		Gpat4	1.58434e-09	0.341932		Cdkn2aipnl	0.000670225	-0.377926
																Grpel1	7.30173e-23	-0.28366		Atp1b3	8.66378e-19	-0.599504		Bach2	1.59814e-06	-0.367257		Timm10b	5.79272e-12	-0.57274		Hgs	8.99765e-12	0.287256		Fam168a	1.23531e-08	0.3419		Gm17018	0.000118795	-0.378127
																Exosc7	2.22473e-26	-0.284238		Ms4a4c	1.58963e-15	-0.599908		Cdk17	0.00435889	-0.369375		Imp3	3.52886e-13	-0.573165		Trrap	8.91358e-07	0.287195		Rab6a	0.000119188	0.341816		Dyrk2	0.0016705	-0.37828
																Gimap3	2.73982e-28	-0.285122		Bzw2	1.91277e-19	-0.601532		Izumo4	7.47513e-05	-0.370949		mt-Nd4l	7.60774e-16	-0.57338		Exoc5	1.80835e-11	0.287137		Ggta1	4.06407e-28	0.341704		Smim19	0.00148767	-0.37836
																Mbd3	8.80008e-23	-0.285321		Gstp1	1.25039e-19	-0.601655		Scml4	4.26137e-05	-0.371824		Rab3ip	1.06369e-10	-0.57447		Fam174a	8.82064e-09	0.286898		Heca	4.07926e-05	0.341612		Mcrip1	0.000432585	-0.37867
																Cct5	1.03348e-21	-0.285421		Pik3ip1	1.02012e-18	-0.602626		Tmem71	0.000202787	-0.374328		Idnk	3.7055e-14	-0.574627		Phf11d	8.54001e-76	0.286578		Dtx3l	8.89077e-07	0.341566		Pstpip1	0.00254728	-0.378995
																Snrpd2	1.02775e-22	-0.286099		Otulinl	5.43704e-18	-0.605331		9930111J21Rik2	0.000794687	-0.375028		Psma2	1.76506e-12	-0.574902		Nsd2	6.38708e-19	0.286369		Gan	1.20863e-18	0.3415		Ncbp1	0.000841218	-0.379407
																Spint2	4.77152e-23	-0.288779		Rps23	4.71119e-51	-0.605482		Dguok	0.000412189	-0.375687		Wdr83os	1.20297e-12	-0.574925		B4galt3	2.25854e-08	0.286285		Crot	6.13649e-07	0.340969		Rp9	0.00019317	-0.379708
																Ptma	3.04957e-27	-0.288955		Rpl14	1.30618e-36	-0.611651		Rassf5	0.000671197	-0.376645		Atp5b	1.0205e-11	-0.576965		Tspan31	2.87914e-12	0.28615		Hcst	5.52355e-08	0.340922		Pacsin1	0.00084704	-0.381171
																Cetn3	7.86778e-21	-0.288987		Mrpl30	2.21202e-20	-0.615476		Cdk2ap2	1.00504e-06	-0.37783		Dbi	1.49692e-10	-0.578699		Zbtb46	2.83764e-156	0.285721		Hectd1	0.000342804	0.340768		Ndufb6	0.000328522	-0.381189
																St6gal1	5.92683e-25	-0.289375		Ppp1r14b	5.0753e-18	-0.617834		Rnf187	1.2702e-05	-0.379802		Gramd1a	9.52124e-11	-0.579487		Psme2b	8.18902e-22	0.285697		Elf4	2.00106e-06	0.340646		Eftud2	0.000475248	-0.38142
																Gtf2a2	1.21853e-24	-0.289642		Rps28	4.9502e-35	-0.620113		Rab3ip	0.0041999	-0.379881		Rpl17	4.03847e-18	-0.579723		Arih1	1.35433e-08	0.285473		Itsn2	8.98075e-05	0.340577		Txndc15	0.000837364	-0.381467
																Csk	1.49038e-26	-0.289651		Sh3bp5	3.07968e-19	-0.62178		Rcsd1	0.00106492	-0.380239		Dguok	5.3813e-13	-0.580089		Ppme1	3.42666e-08	0.285423		H2-Q4	0.000768868	0.340301		Ppp6c	0.00220779	-0.381771
																Nle1	5.76962e-26	-0.289706		Arhgap15	1.17579e-18	-0.625613		Kbtbd11	0.000427349	-0.381164		Il10rb	2.53195e-12	-0.580543		Tbc1d20	1.42113e-09	0.285182		Cwc15	2.60748e-07	0.339967		Qdpr	0.00010797	-0.383665
																Psmb9	7.40731e-23	-0.289707		Rpl4	1.64461e-32	-0.625805		Smap2	0.00219608	-0.382066		Klhl6	2.50759e-11	-0.582036		Copa	1.57002e-07	0.284916		Pafah1b2	2.1912e-09	0.339656		Med30	0.000586464	-0.384087
																Mdh2	1.78676e-24	-0.289736		Skp1a	3.0565e-20	-0.626171		Tbxa2r	7.34879e-06	-0.38213		Mrps15	6.91725e-12	-0.582343		Pnpla8	4.47206e-20	0.284894		Ubr2	9.74061e-06	0.339481		Dcaf8	0.00106034	-0.384392
																Rcl1	2.59563e-23	-0.289838		Itgb7	3.3473e-21	-0.628995		Ipcef1	9.22907e-05	-0.382173		Sh3bp5	2.45737e-10	-0.584164		Rab6a	5.6914e-06	0.284687		Cpne1	3.86386e-06	0.339458		2210016F16Rik	0.000746675	-0.384559
																Ass1	3.93782e-22	-0.290429		Lcn4	2.78799e-17	-0.629827		Zcchc7	0.00165174	-0.383375		Rpl39	6.69745e-23	-0.586521		Map1lc3a	1.13643e-07	0.284668		Fnip1	4.39264e-15	0.339344		Dctn2	0.00021792	-0.384617
																Ndufa5	9.45909e-27	-0.290518		Mrpl23	3.11527e-23	-0.631417		AC149090.1	0.00848862	-0.385242		Park7	8.3266e-14	-0.58837		Psma4	3.32655e-05	0.284556		H13	1.47359e-05	0.338794		Ndufs4	0.000328486	-0.384923
																Psmb10	2.01867e-27	-0.290811		Junb	1.4312e-17	-0.638496		Maf1	6.27189e-05	-0.385745		Gm17018	4.95685e-11	-0.589241		Cdc42ep2	3.31863e-170	0.28449		Zbtb32	1.11439e-13	0.33849		H2afv	0.00280693	-0.386344
																Ppic	2.50539e-19	-0.291467		Rps8	1.98346e-44	-0.642068		Akap8l	0.00230408	-0.387101		Arpc1b	1.85136e-12	-0.589984		Cox6b1	2.38075e-05	0.284348		Atl2	1.94805e-10	0.338311		Sdhb	1.86897e-07	-0.38652
																Tpt1	4.41362e-42	-0.291469		Rnf167	1.09766e-20	-0.646028		Fam169b	0.000127132	-0.388323		Sharpin	7.39766e-12	-0.589985		Lrrk1	2.92789e-17	0.284307		Mad2l1bp	1.06045e-07	0.337689		Fam117a	0.00150587	-0.386925
																Clpp	7.03819e-24	-0.292463		Fbl	6.31541e-21	-0.655474		Dock10	0.000371509	-0.388389		Add3	1.53681e-12	-0.590165		Pou2f2	0.000168207	0.284289		Hspa4l	5.4929e-08	0.337626		Tnfaip8l2	0.00188427	-0.386944
																Mrpl58	2.88753e-27	-0.292714		Hnrnpf	7.73954e-28	-0.664199		Mbp	0.00200792	-0.389048		Arhgap15	2.68968e-13	-0.590729		Rnf111	4.4889e-08	0.284066		Atp10a	8.03982e-19	0.337523		Arpc4	0.000839343	-0.387258
																2310039H08Rik	1.70608e-24	-0.293088		Rpl23	2.75621e-60	-0.66582		Jakmip1	5.10868e-05	-0.389216		Cenpx	6.75004e-14	-0.59377		Rufy3	7.56626e-45	0.284058		Crybg3	1.51008e-12	0.337255		Hint3	0.000644601	-0.387392
																Zfp593	2.97875e-23	-0.2931		Nop10	3.81799e-21	-0.666547		Bloc1s1	0.000559654	-0.389343		Arl5c	8.5634e-11	-0.593867		Plau	5.0647e-80	0.283194		Klf10	8.84984e-13	0.336843		Dbnl	0.000338087	-0.387517
																Aff3	1.93095e-24	-0.293193		Rpl27a	5.12235e-58	-0.666625		Rab8a	8.37346e-06	-0.389929		Phb	1.72028e-13	-0.597504		Ralbp1	0.000400098	0.28316		Fzd5	3.172e-28	0.33667		Clec2d	0.000788474	-0.387525
																Socs1	8.85301e-19	-0.293254		Eif5a	1.16042e-23	-0.67065		Msn	1.28578e-06	-0.390305		Prkcq	9.46404e-12	-0.597564		Sytl3	0.000226327	0.282864		Csnk2b	1.40251e-06	0.336364		Clic1	0.00010891	-0.387692
																Utp14a	5.49226e-23	-0.293758		Klhl6	3.4182e-20	-0.677576		Pink1	5.90956e-05	-0.390597		Acaa1a	2.08263e-12	-0.598624		Slc25a30	0.000692051	0.282688		Pdpk1	2.75657e-05	0.335883		Abhd17a	0.00148492	-0.387765
																Srsf7	1.61897e-21	-0.294478		Rpl18	1.26544e-67	-0.679512		Plcxd2	1.23003e-05	-0.391179		Ripor2	1.12388e-12	-0.598847		Cox7b	0.00178163	0.282433		Asxl1	0.000176341	0.335839		Gm43698	0.0010124	-0.388448
																Hmga1	5.07193e-20	-0.294645		Eef2	3.95009e-40	-0.681423		Mycbp2	0.00200412	-0.392737		Hpcal1	7.6377e-13	-0.599296		Sh3pxd2b	3.41098e-183	0.282207		Otud7b	3.3685e-13	0.335669		Surf1	0.000919957	-0.388508
																Hsd11b1	1.58095e-21	-0.29616		Rps15a	4.05891e-57	-0.681924		Sirt7	0.00133275	-0.392967		Bccip	1.12739e-12	-0.599916		Gm19585	4.11968e-05	0.282124		Snapc1	7.90564e-06	0.335416		Stoml2	0.000864723	-0.389233
																Klhdc1	4.13126e-25	-0.296579		Naca	1.74451e-37	-0.683748		Gm43698	2.30919e-08	-0.393101		Fkbp3	4.28297e-15	-0.602307		5031439G07Rik	7.1411e-19	0.282027		Slain2	5.29723e-07	0.335019		Psma2	0.00102909	-0.3895
																Selenoh	3.77615e-25	-0.297191		Actn1	3.83307e-20	-0.683938		Gm20186	3.56336e-05	-0.393538		Ndufb4	5.40408e-16	-0.603269		Gpr141	5.17489e-208	0.281756		Sec22b	0.00133671	0.334655		Uqcc3	0.00102278	-0.389674
																Ifitm10	1.38886e-19	-0.297297		Gm2682	7.25004e-20	-0.685081		Sgk1	0.00348509	-0.394398		Rnaset2b	2.18412e-14	-0.604138		Chchd10	0.00737687	0.281468		9530068E07Rik	1.49977e-08	0.334079		Pak1ip1	0.00130018	-0.390924
																Lamtor2	2.51392e-25	-0.298396		Tdrp	5.10921e-21	-0.692873		Peli1	3.80182e-05	-0.395882		Rps16	7.38915e-23	-0.604846		Tmem63b	1.33937e-27	0.281443		Ggh	4.10367e-08	0.333709		Eif3k	0.000675185	-0.391206
																Rrp15	7.93502e-27	-0.298652		Rabac1	2.43296e-24	-0.697664		Ccndbp1	0.00110354	-0.398416		Med30	3.26629e-13	-0.609659		Klhdc3	6.58131e-14	0.281312		Fbxl3	0.000309524	0.333417		Lage3	0.000186754	-0.392181
																Rnaset2b	9.82774e-22	-0.300167		Gimap6	5.07409e-22	-0.702149		Ccl4	4.07748e-05	-0.398832		Gimap7	2.38713e-10	-0.609753		Hnrnpab	0.00620637	0.281202		Larp1b	4.87657e-06	0.333321		Dusp10	0.000706322	-0.393035
																Cacybp	3.38514e-27	-0.300736		Trbv12-2	0.00276126	-0.706047		Phf1	4.1655e-06	-0.399638		Gimap4	2.8019e-13	-0.610191		Eif4e3	2.53823e-13	0.281184		Padi2	3.53592e-07	0.333055		Idh2	0.00041785	-0.393566
																Tgtp2	6.18476e-21	-0.300863		Rps13	8.83215e-66	-0.708659		Klhdc1	1.09525e-07	-0.400019		Arpc5l	3.08814e-15	-0.610896		Ccng2	1.51778e-08	0.281119		Itpripl2	1.90706e-39	0.332934		Smim26	0.000432818	-0.393639
																Klhdc2	1.01985e-22	-0.302493		Rpl17	2.89404e-54	-0.714118		Rasa3	0.000342776	-0.40188		Rbis	5.06468e-15	-0.612291		Cox5b	0.000768988	0.280872		Usp34	5.92577e-08	0.332925		Tmsb4x	9.62027e-07	-0.393697
																Mrps26	6.40475e-23	-0.302996		Pnrc1	7.32279e-26	-0.716659		Snhg1	0.000207794	-0.404895		Pdlim2	3.50898e-12	-0.612838		Glud1	0.000165679	0.280862		Tjp2	5.81684e-38	0.33285		Timm10b	1.288e-05	-0.394071
																Abhd11	1.08075e-23	-0.30336		Foxp1	2.54928e-22	-0.724373		Rps27rt	0.00011538	-0.405059		Sit1	2.32107e-11	-0.614904		Nmrk1	1.07941e-16	0.280819		Tsc22d4	0.0001567	0.332779		Scml4	0.00134423	-0.39412
																Uqcrc1	1.97775e-30	-0.303366		Dusp1	4.32686e-19	-0.724716		Tnfaip8l2	1.31948e-05	-0.406597		Itm2b	1.74494e-14	-0.618719		Hat1	6.04129e-08	0.280803		Sec23b	1.6606e-06	0.332631		Cirbp	0.000705874	-0.394611
																Timm8a1	1.03964e-26	-0.303913		Rpl7	3.31387e-54	-0.725549		Smpdl3a	8.57196e-05	-0.406758		Uqcrc2	2.66499e-16	-0.619328		Ppp2r2d	9.27106e-10	0.280757		Dbf4	8.84852e-06	0.332472		H2afy	0.000375068	-0.395185
																Rnaset2a	2.83245e-23	-0.3046		Cd8b1	6.31003e-26	-0.72595		Cd53	2.12899e-05	-0.406957		Glrx3	2.07181e-13	-0.623005		Gab2	3.44319e-217	0.280754		Casp8ap2	3.00791e-07	0.332064		Nubp1	0.00088269	-0.395387
																Sf3a2	2.31113e-24	-0.305996		Dnajc15	5.0744e-25	-0.728653		Arhgap4	6.40952e-06	-0.40831		Cd3d	2.09313e-15	-0.626036		Slc29a3	8.60824e-23	0.280218		Zdhhc5	7.92694e-10	0.331989		Exosc4	0.000376124	-0.395877
																Trim12a	5.89811e-22	-0.306363		Irf2bp2	1.72505e-23	-0.729368		Ppp2r5a	3.62471e-05	-0.410007		Sec11c	2.73791e-12	-0.626652		Ctsa	0.00041981	0.280158		Clip1	3.50454e-05	0.331677		1810026B05Rik	0.000430306	-0.396878
																Coa3	1.39105e-25	-0.307502		Dgka	4.51234e-23	-0.733164		Fam117a	1.90058e-05	-0.410206		Rgs19	1.1469e-12	-0.627351		Ripk1	6.30065e-13	0.279974		B4galt1	1.7396e-06	0.331429		Gm28935	0.000479261	-0.396887
																Dkc1	1.17739e-25	-0.307805		Rpl11	8.86734e-65	-0.741571		Eif2s3y	2.38911e-05	-0.410518		Traf3ip3	3.61321e-13	-0.628518		Vps26a	3.46661e-16	0.279713		Col4a3bp	4.00358e-05	0.331247		Timm50	0.000313056	-0.397366
																Mrps34	4.06653e-24	-0.308111		Emb	2.38981e-25	-0.741822		Orai2	4.67995e-05	-0.412233		Slamf6	3.96875e-12	-0.629763		Fes	2.48878e-45	0.279691		Hcfc1	4.23309e-06	0.330987		Ifi208	0.000149857	-0.397454
																Sptssa	6.16934e-26	-0.309599		Gm45552	3.98046e-21	-0.744361		Dph5	4.42553e-05	-0.412524		Cd52	1.44142e-14	-0.630051		Neurl3	1.86175e-07	0.279647		Cops4	9.81221e-05	0.330866		Arpc1b	0.000106524	-0.397457
																Itgae	5.70671e-18	-0.310105		Tagap	1.32157e-18	-0.750624		Tmem243	8.87539e-05	-0.415492		Tespa1	6.59469e-12	-0.630165		Plxnb2	3.48141e-156	0.279599		Lxn	2.09682e-19	0.330249		Slc28a2	0.000511173	-0.397468
																Isca2	6.57848e-26	-0.311458		Rpl22l1	5.6755e-37	-0.75522		Arrb2	0.000104073	-0.415657		Tdrp	8.68093e-11	-0.631388		Filip1l	6.11749e-06	0.27958		Ide	6.31775e-10	0.330195		Lonp2	0.000218254	-0.39762
																Rasal3	2.67471e-21	-0.312853		Id3	1.17995e-17	-0.7563		Dnajb9	0.00135932	-0.416702		Trbv13-2	0.00754413	-0.632779		Cebpd	7.04833e-59	0.279463		Mfsd14b	1.4183e-05	0.329898		Pdcd5	0.000210856	-0.398232
																Hdac2	1.35037e-22	-0.313272		Rpl36	3.54132e-71	-0.75969		Stk38	0.000125211	-0.416961		Akr1b3	1.88518e-18	-0.633452		Evi2a	2.80947e-21	0.279224		Tet3	2.00819e-05	0.329749		Rab37	0.000739541	-0.398529
																AB124611	5.24743e-24	-0.31366		A930005H10Rik	9.89711e-24	-0.763417		Cd3e	1.32297e-14	-0.418054		Arhgap9	2.23771e-15	-0.633808		Tacc1	0.000274463	0.279118		Nfatc2	5.24846e-07	0.329603		Vav1	0.000202413	-0.398862
																Prpf19	8.49542e-30	-0.314317		Tmsb10	1.36855e-61	-0.766218		Mfng	8.82295e-05	-0.41904		Arrb2	2.03785e-15	-0.636103		H1f0	8.3622e-16	0.279012		Ncl	3.49427e-07	0.329529		Mpnd	0.00134476	-0.400498
																Kti12	1.56116e-28	-0.314454		Rplp1	2.29755e-55	-0.770606		Nrros	3.45299e-05	-0.420058		Actb	3.97229e-20	-0.640246		Xylt1	2.29187e-12	0.278652		Klhl21	3.0936e-08	0.3289		Zbtb8os	0.00035495	-0.401367
																Timm9	7.23454e-28	-0.315042		Rps27	8.60166e-64	-0.777802		Stk10	6.29497e-05	-0.420322		Tuba1b	8.21073e-13	-0.640774		Lrpap1	9.46905e-13	0.278545		2210408F21Rik	8.42499e-66	0.3287		Camk2d	0.000250178	-0.402096
																Chtf8	6.63618e-26	-0.315413		Rps9	5.42031e-70	-0.783679		Rhoh	5.65322e-06	-0.420627		Epsti1	3.18244e-13	-0.642325		Ndfip1	2.04465e-05	0.278265		Il12rb1	4.82225e-15	0.328662		Capzb	0.000948798	-0.403
																Ifi27	1.16279e-25	-0.315547		Rapgef6	4.85818e-27	-0.787662		Arhgef18	0.00017055	-0.421448		Gstp1	9.32224e-16	-0.646905		Slc8b1	2.48747e-30	0.278029		Thy1	9.61613e-05	0.327841		Utrn	0.00101735	-0.403386
																Dguok	7.64998e-26	-0.315674		Cd69	5.77714e-20	-0.794804		Arid4a	0.00298277	-0.422716		Ssu72	1.63926e-12	-0.649917		Naa50	8.89141e-05	0.277929		Cdc73	5.5386e-05	0.327633		Ndufb3	0.000180793	-0.404944
																Cyc1	2.3051e-26	-0.316548		Cmah	1.05683e-25	-0.800139		Rpl27a	4.50839e-24	-0.422761		Zyx	7.65944e-13	-0.650018		Sowahc	1.85619e-209	0.277854		Tmem256	0.000842141	0.327545		Dcps	0.000712506	-0.405694
																Qdpr	1.304e-27	-0.316708		Rpl18a	3.62803e-73	-0.804416		Rsrp1	6.55038e-06	-0.423832		AI413582	1.4645e-14	-0.651514		Homer1	1.6376e-17	0.27783		Slco4a1	9.20074e-36	0.327491		Ndufs2	0.000445407	-0.40602
																Ddx39b	9.70152e-27	-0.319456		Eef1b2	2.20868e-48	-0.820422		Smim4	0.000438507	-0.426086		Lta4h	7.16351e-13	-0.653972		Sdf2l1	1.81018e-09	0.277684		Mbtd1	8.69322e-07	0.327353		Ndufa11	0.000130057	-0.406336
																Gpr18	4.10327e-23	-0.319567		Arl4c	4.47602e-29	-0.830675		Snhg8	2.005e-06	-0.426228		Rpl12	1.78234e-16	-0.6557		Apobec1	3.54693e-16	0.27738		Spin1	0.000437181	0.327091		Sipa1	0.000194968	-0.40692
																Asap1	1.57517e-24	-0.32017		H2-Ke6	1.31916e-28	-0.834244		Grap2	3.05763e-06	-0.426909		Mrps24	1.03782e-14	-0.659744		Pgap2	1.82061e-11	0.276186		Atrx	0.000418318	0.327063		Snrpf	0.000341777	-0.406966
																Ccnd3	5.76763e-32	-0.320932		Trbv13-2	0.000193533	-0.848164		Grap	5.31298e-06	-0.428423		Rpl36al	2.25204e-17	-0.660179		Wdr81	1.84288e-18	0.276154		Myadm	7.44351e-13	0.326789		Otulin	0.00410542	-0.407429
																Gm20186	4.30731e-21	-0.322151		Hmgn1	2.06591e-29	-0.855266		Stk17b	1.32618e-06	-0.429887		Sh2d1a	2.03801e-11	-0.661979		Atp6v1c1	5.96481e-05	0.276062		Mdm2	5.56241e-07	0.326776		2023-09-01	0.000141797	-0.407543
																Klf6	1.13378e-17	-0.323088		Rpl36a	1.69834e-46	-0.861755		Pag1	0.000535678	-0.429989		Txn2	1.75888e-14	-0.665036		Gmeb2	6.86347e-09	0.275897		Nbr1	4.50665e-06	0.326749		Bmyc	0.000188764	-0.408125
																Dmac1	2.20819e-27	-0.32363		Rgcc	6.79723e-15	-0.864322		Traf3ip3	9.86274e-07	-0.430074		Prf1	3.43196e-08	-0.666094		Ppp1cb	5.94232e-07	0.275859		Fxr2	6.74307e-10	0.326736		Xpa	0.000785602	-0.408236
																Traf3ip3	1.36244e-27	-0.323715		Fam189b	4.04186e-29	-0.868072		Csk	1.46222e-06	-0.432059		Rps9	2.272e-28	-0.667871		Tnpo1	3.09322e-12	0.275666		Ppig	1.40342e-05	0.326515		Emc6	0.000549662	-0.408415
																Exosc5	5.47351e-28	-0.323982		Sidt1	3.01911e-27	-0.873059		Laptm5	3.02056e-07	-0.434498		Eef1d	1.29133e-14	-0.667878		Tmem33	1.36788e-08	0.275339		Psme4	4.76706e-11	0.326505		Id3	0.000344954	-0.408651
																Lck	1.0792e-29	-0.324662		Myc	8.94381e-23	-0.880504		Apol7e	1.27964e-09	-0.435662		Rpl27a	3.34889e-28	-0.669016		Acbd3	1.31238e-07	0.275226		Smap2	0.00208147	0.326365		Lamtor1	0.000545753	-0.40937
																Ndufs7	1.86397e-32	-0.324945		Rps11	6.56181e-63	-0.892017		Gimap1	7.4205e-07	-0.437751		Rer1	8.51249e-17	-0.671852		Far1	2.31707e-14	0.27479		Senp6	0.00296022	0.326332		R3hdm4	0.000474497	-0.409422
																Eef1e1	8.61873e-31	-0.325893		Klf3	1.67966e-26	-0.907377		Utrn	0.000219382	-0.438399		Nsmce1	4.36994e-13	-0.672095		Dck	5.5823e-10	0.274724		Tbcb	6.64038e-05	0.326204		Sfxn1	0.000701008	-0.409519
[truncated: 1,254 more rows]
[truncated: 1 more columns]
